# Supplementary material for: ﻿On seven undescribed leaf insect species revealed within the recent “Tree of Leaves” (Phasmatodea, Phylliidae)
Source: Zookeys. 2023 Aug 3;1173:145–229. doi: 10.3897/zookeys.1173.104413 (PMC10416092; doi:10.3897/zookeys.1173.104413)
Supplement: XML Treatment for Phyllium iyadaon [file zookeys.1173.104413-treatment3.xml]

<!DOCTYPE tp:taxon-treatment
  PUBLIC "-//TaxonX//DTD Taxonomic Treatment Publishing DTD v0 20100105//EN" "tax-treatment-NSO.dtd">
<tp:taxon-treatment xmlns:tp="http://www.plazi.org/taxpub"><tp:treatment-meta><kwd-group><label>Taxon classification</label><kwd>
                <named-content content-type="kingdom">Animalia</named-content>
              </kwd><kwd>
                <named-content content-type="order">Phasmatodea</named-content>
              </kwd><kwd>
                <named-content content-type="family">Phylliidae</named-content>
              </kwd></kwd-group><mixed-citation publication-type="journal"><person-group><name><surname>Cumming</surname><given-names>Royce T.</given-names></name><name><surname>Le Tirant</surname><given-names>Stéphane</given-names></name><name><surname>Linde</surname><given-names>Jackson B.</given-names></name><name><surname>Solan</surname><given-names>Megan E.</given-names></name><name><surname>Foley</surname><given-names>Evelyn Marie</given-names></name><name><surname>Eulin</surname><given-names>Norman Enrico C.</given-names></name><name><surname>Lavado</surname><given-names>Ramon</given-names></name><name><surname>Whiting</surname><given-names>Michael F.</given-names></name><name><surname>Bradler</surname><given-names>Sven</given-names></name><name><surname>Bank</surname><given-names>Sarah</given-names></name></person-group><article-title>﻿On seven undescribed leaf insect species revealed within the recent “Tree of Leaves” (<tp:taxon-name><tp:taxon-name-part taxon-name-part-type="order">Phasmatodea</tp:taxon-name-part></tp:taxon-name>, <tp:taxon-name><tp:taxon-name-part taxon-name-part-type="family">Phylliidae</tp:taxon-name-part></tp:taxon-name>)</article-title><source>Zookeys</source><day>03</day><month>08</month><year>2023</year><volume>1173</volume><fpage>145</fpage><lpage>229</lpage><pub-id pub-id-type="doi">10.3897/zookeys.1173.104413</pub-id></mixed-citation></tp:treatment-meta><tp:nomenclature><label>﻿</label><tp:taxon-name>
              <object-id xmlns:xlink="http://www.w3.org/1999/xlink" content-type="arpha" xlink:type="simple">B9A061D9-998A-580E-80D8-7131E8F9A68D</object-id>
              <tp:taxon-name-part taxon-name-part-type="genus" reg="Phyllium">Phyllium</tp:taxon-name-part>
              <tp:taxon-name-part taxon-name-part-type="species" reg="iyadaon">iyadaon</tp:taxon-name-part>
              <object-id xmlns:xlink="http://www.w3.org/1999/xlink" content-type="zoobank" xlink:type="simple">https://zoobank.org/1EFD93F9-9343-4FD4-BE96-2A135A3D6951</object-id>
            </tp:taxon-name><tp:taxon-authority>sp. nov.</tp:taxon-authority><xref ref-type="fig" rid="F9">Fig. 9</xref></tp:nomenclature><tp:treatment-sec sec-type="material" id="SECID0EWPBG"><title>Material examined.</title><p><bold><italic>Holotype</italic></bold> ♂: “Philippines: Mindoro, Puerto Galera: April, 2017; <abbrev xmlns:xlink="http://www.w3.org/1999/xlink" content-type="institution" xlink:title="Private collection of Royce T. Cumming, California, USA" id="ABBRID0EBQBG" xlink:type="simple">Coll RC</abbrev> 17-221”. Deposited in the Montreal Insectarium, Quebec, Canada (<abbrev xmlns:xlink="http://www.w3.org/1999/xlink" content-type="institution" xlink:title="Insectarium de Montréal, Montréal, Québec, Canada" id="ABBRID0EGQBG" xlink:type="simple">IMQC</abbrev>). <bold><italic>Paratype</italic></bold>: (1♂) • “Philippines: Mindoro, Puerto Galera: April, 2017; <abbrev xmlns:xlink="http://www.w3.org/1999/xlink" content-type="institution" xlink:title="Private collection of Royce T. Cumming, California, USA" id="ABBRID0EOQBG" xlink:type="simple">Coll RC</abbrev> 17-222” (<abbrev xmlns:xlink="http://www.w3.org/1999/xlink" content-type="institution" xlink:title="Private collection of Royce T. Cumming, California, USA" id="ABBRID0ETQBG" xlink:type="simple">Coll RC</abbrev>).</p></tp:treatment-sec><tp:treatment-sec sec-type="Differentiation" id="SECID0EYQBG"><title>Differentiation.</title><p>Female, freshly hatched nymph, and egg unknown. Males morphologically are similar to <italic><tp:taxon-name><tp:taxon-name-part taxon-name-part-type="genus" reg="Phyllium">Phyllium</tp:taxon-name-part><tp:taxon-name-part taxon-name-part-type="species" reg="philippinicum">philippinicum</tp:taxon-name-part></tp:taxon-name></italic> and <italic><tp:taxon-name><tp:taxon-name-part taxon-name-part-type="genus" reg="Phyllium">Phyllium</tp:taxon-name-part><tp:taxon-name-part taxon-name-part-type="species" reg="bourquei">bourquei</tp:taxon-name-part></tp:taxon-name></italic> in all features except for the undulating abdomen, the profemoral interior lobe with a notable space between the third and fourth tooth, and the sagittal crest of the mesonotum differs by having a prominent anterior spine with the remainder of the sagittal crest having weakly formed tubercles (Fig. <xref ref-type="fig" rid="F9">9E, F</xref>).</p><fig id="F9" position="float" orientation="portrait"><object-id xmlns:xlink="http://www.w3.org/1999/xlink" content-type="doi" xlink:type="simple">10.3897/zookeys.1173.104413.figure9</object-id><object-id xmlns:xlink="http://www.w3.org/1999/xlink" content-type="arpha" xlink:type="simple">50BF65BB-3846-52B1-BF2E-A79B55822C3C</object-id><label>Figure 9.</label><caption><p><italic><tp:taxon-name><tp:taxon-name-part taxon-name-part-type="genus" reg="Phyllium">Phyllium</tp:taxon-name-part><tp:taxon-name-part taxon-name-part-type="species" reg="iyadaon">iyadaon</tp:taxon-name-part></tp:taxon-name></italic> sp. nov. type specimens <bold>A–E</bold> holotype (<abbrev xmlns:xlink="http://www.w3.org/1999/xlink" content-type="institution" xlink:title="Insectarium de Montréal, Montréal, Québec, Canada" id="ABBRID0EWSBG" xlink:type="simple">IMQC</abbrev>) <abbrev xmlns:xlink="http://www.w3.org/1999/xlink" content-type="institution" xlink:title="Private collection of Royce T. Cumming, California, USA" id="ABBRID0E2SBG" xlink:type="simple">Coll RC</abbrev> 17-221 <bold>F</bold> paratype (<abbrev xmlns:xlink="http://www.w3.org/1999/xlink" content-type="institution" xlink:title="Private collection of Royce T. Cumming, California, USA" id="ABBRID0ECTBG" xlink:type="simple">Coll RC</abbrev>) <abbrev xmlns:xlink="http://www.w3.org/1999/xlink" content-type="institution" xlink:title="Private collection of Royce T. Cumming, California, USA" id="ABBRID0EHTBG" xlink:type="simple">Coll RC</abbrev> 17-222 <bold>A</bold> habitus, dorsal <bold>B</bold> details of the head through thorax, dorsal <bold>C</bold> details of the front leg, dorsal <bold>D</bold> genitalia, ventral <bold>E</bold> details of the head through thorax, lateral <bold>F</bold> details of the head through thorax, lateral. Scale bar: 20 mm (<bold>A)</bold>.</p></caption><graphic xmlns:xlink="http://www.w3.org/1999/xlink" xlink:href="zookeys-1173-145_article-104413__-g009.jpg" position="float" orientation="portrait" xlink:type="simple" id="oo_887711.jpg"><uri content-type="original_file" xlink:type="simple">https://binary.pensoft.net/fig/887711</uri></graphic></fig><p><bold>Male. <italic>Coloration</italic>.</bold> Coloration description based on the dried type specimens. Coloration is pale green with variable areas of straw yellow throughout likely due to the drying process, particularly if alcohol was used to help preserve the specimens (Fig. <xref ref-type="fig" rid="F9">9</xref>). Compound eyes are burnt red (Fig. <xref ref-type="fig" rid="F9">9B</xref>) and the anterior seven or eight segments of the antennae are darker green than the other segments which are a similar off-yellow color like the discolored patches on the body (Fig. <xref ref-type="fig" rid="F9">9C</xref>). All abdominal segments are of a similar color, lacking eye spots.</p><p><bold><italic>Morphology</italic>. <italic>Head</italic>.</bold> Head capsule ca ¼ longer than wide, with a vertex that is slightly lumpy, but smooth, lacking distinct granulation; posteromedial tubercle is not prominent, only slightly raised above the head capsule (Fig. <xref ref-type="fig" rid="F9">9B</xref>). Frontal convexities stout, only slightly projecting with blunt rounded apexes. Compound eyes are large and bulbous, occupying slightly &lt; ½ of the head capsule lateral margins (Fig. <xref ref-type="fig" rid="F9">9B</xref>). Between and slightly posterior to the compound eyes are three moderately formed ocelli (Fig. <xref ref-type="fig" rid="F9">9B</xref>). Antennal fields are slightly wider than the scapus width. <bold><italic>Antennae</italic>.</bold> Antennae (including the scapus and pedicellus) consists of 25 segments. The scapus and pedicellus are smooth, lacking setae, all other segments are covered evenly in thin, dark setae which in most cases are as long as or slightly longer than the antennal segment is wide. The terminal four antennal segments have short, dense setae, which are more numerous than the setae on the other segments. <bold><italic>Thorax</italic>.</bold> Pronotum rectangular in shape, with a length that is ⅕ longer than the width (Fig. <xref ref-type="fig" rid="F9">9B</xref>). Pronotum anterior margin slightly concave; lateral margins are nearly straight for the anterior ¾ of their length but then converge slightly for their remainder to a straight posterior margin that is ca ¾ the width of the anterior rim (Fig. <xref ref-type="fig" rid="F9">9B</xref>). Anterior and lateral margins of the pronotum with distinct rims and the posterior margin with a moderately formed rim (Fig. <xref ref-type="fig" rid="F9">9B</xref>). Face of the pronotum is marked by a relatively smooth surface (only slightly wrinkled in places and lacking distinct nodes). Face of the pronotum has a distinct sagittal furrow, a notable central pit, a moderately formed perpendicular furrow just anterior to the central pit, and two distinct pits along the anterior margin behind the anterior rim (Fig. <xref ref-type="fig" rid="F9">9B</xref>). Prosternum with distinct and numerous granulations throughout, evenly spaced. Mesosternum anterior surface and sagittal plane marked with similar granulation to the prosternum surface, followed by more prominent wrinkles and less granulation gradually to the posterior. Metasternum distinctly wrinkled on the anterior and lateral margins, posterior with granulation slightly more prominent than the granulation on the prosternum. Prescutum as long as the anterior rim is wide, with lateral margins only slightly converging to the posterior which is ca ⅙ narrower than the anterior rim width (Fig. <xref ref-type="fig" rid="F9">9B</xref>). Lateral rims with seven to nine tubercles of varying sizes, typically five or six are larger than the others, the smallest one or two can be notably reduced but still distinct (Fig. <xref ref-type="fig" rid="F9">9B</xref>). The surface of the prescutum is slightly lumpy but smooth with the lateral surfaces rising slightly up to meet the prescutum sagittal crest (Fig. <xref ref-type="fig" rid="F9">9B</xref>). The prescutum crest along the sagittal plane is connected to the anterior margin spine, and slopes posteriorly from the anterior to the posterior, lacking distinct tubercles (Fig. <xref ref-type="fig" rid="F9">9E, F</xref>). Prescutum anterior rim distinctly raised into a prominent spine rising notably above the pronotum surface (Fig. <xref ref-type="fig" rid="F9">9E, F</xref>). Mesopleura narrow, diverging only slightly on the anterior ½, and then distinctly widening on the posterior ½ but not projecting strongly away from the body, thus giving them an overall slender appearance (Fig. <xref ref-type="fig" rid="F9">9B</xref>). Mesopleuron lateral margin with seven to nine moderately sized tubercles situated on the anterior ⅔ of the length with the posterior ⅓ mostly bare or at most with only a slightly undulating surface or weakly formed tubercles (Fig. <xref ref-type="fig" rid="F9">9B</xref>). Face of the mesopleuron distinctly wrinkled and with two distinct pits, one on the anterior ⅓ and one on the posterior ⅓. <bold><italic>Wings</italic>.</bold> Tegmina moderate length, extending ca ¼ onto abdominal segment IV. Tegmen wing venation: the subcosta (<abbrev xmlns:xlink="http://www.w3.org/1999/xlink" xlink:title="subcosta" id="ABBRID0E6WBG" xlink:type="simple">Sc</abbrev>) is the first vein and it runs gradually to ca ⅜ of the way through the overall tegmen length and terminates on the margin. The radius (R) spans the entire length of the tegmen, running as the radial sector (<abbrev xmlns:xlink="http://www.w3.org/1999/xlink" xlink:title="radial sector" id="ABBRID0EDXBG" xlink:type="simple">Rs</abbrev>) straight through the center of the tegmen to the apex after the first radius (<abbrev xmlns:xlink="http://www.w3.org/1999/xlink" xlink:title="first radius" id="ABBRID0EHXBG" xlink:type="simple">R1</abbrev>) branches ca ⅓ through the length of the wing and runs approximately to the posterior ⅓ margin where it terminates. The media (M) spans the entire length of the tegmen, running parallel with the radius (R) and radial sector (<abbrev xmlns:xlink="http://www.w3.org/1999/xlink" xlink:title="radial sector" id="ABBRID0ELXBG" xlink:type="simple">Rs</abbrev>) and terminates at the wing apex as the media anterior (<abbrev xmlns:xlink="http://www.w3.org/1999/xlink" xlink:title="media anterior" id="ABBRID0EPXBG" xlink:type="simple">MA</abbrev>) after the branching of a weakly formed media posterior (<abbrev xmlns:xlink="http://www.w3.org/1999/xlink" xlink:title="media posterior" id="ABBRID0ETXBG" xlink:type="simple">MP</abbrev>) near the middle of the tegmen which terminates slightly posterior to the tegmen midline. The cubitus (<abbrev xmlns:xlink="http://www.w3.org/1999/xlink" xlink:title="cubitus" id="ABBRID0EXXBG" xlink:type="simple">Cu</abbrev>) runs through the tegmen surface angled away from the media (M) for ca ⅓ of the length to the tegmen margin and then runs along the margin to near but not meeting with the apex. The first anal (<abbrev xmlns:xlink="http://www.w3.org/1999/xlink" xlink:title="first anal" id="ABBRID0E2XBG" xlink:type="simple">1A</abbrev>) vein runs subparallel to the cubitus until it meets it ca ¼ of the way through the tegmen length. Alae well-developed in an oval fan configuration, reaching ca ½ through abdominal segment IX. Ala wing venation: the costa (C) is present along the entire foremargin giving stability to the wing. The subcosta (<abbrev xmlns:xlink="http://www.w3.org/1999/xlink" xlink:title="subcosta" id="ABBRID0E6XBG" xlink:type="simple">Sc</abbrev>) is fused with the radius for the anterior ½ and terminates when it meets the costa slightly &lt; ½ of the way through the wing length. The radius (R) branches ca ⅓ of the way through the ala length into the first radius (<abbrev xmlns:xlink="http://www.w3.org/1999/xlink" xlink:title="first radius" id="ABBRID0EDYBG" xlink:type="simple">R1</abbrev>) and radial sector (<abbrev xmlns:xlink="http://www.w3.org/1999/xlink" xlink:title="radial sector" id="ABBRID0EHYBG" xlink:type="simple">Rs</abbrev>) which run gradually diverging through most of their length until near the wing apex when they run parallel briefly then converge near but not touching the wing apex. The media (M) branches early, ca 1/7 of the way through the wing into the media anterior (<abbrev xmlns:xlink="http://www.w3.org/1999/xlink" xlink:title="media anterior" id="ABBRID0ELYBG" xlink:type="simple">MA</abbrev>) and the media posterior (<abbrev xmlns:xlink="http://www.w3.org/1999/xlink" xlink:title="media posterior" id="ABBRID0EPYBG" xlink:type="simple">MP</abbrev>) which run parallel with each other until the distal ¼ of the wing where the media posterior fuses with the media anterior and they run fused towards the media posterior, but do not appear to fuse with it fully, instead simply fading. The cubitus (<abbrev xmlns:xlink="http://www.w3.org/1999/xlink" xlink:title="cubitus" id="ABBRID0ETYBG" xlink:type="simple">Cu</abbrev>) runs unbranched and terminates at the wing apex. Of the anterior anal veins, the first anterior anal (<abbrev xmlns:xlink="http://www.w3.org/1999/xlink" xlink:title="first anterior anal" id="ABBRID0EXYBG" xlink:type="simple">1AA</abbrev>) fuses with the cubitus slightly distal to the point where the media branches into the media anterior and media posterior and then the first anterior anal branches from the cubitus ¾ of the way through the wing length where it uniformly diverges from the cubitus until it terminates at the wing margin. The anterior anal veins 2–7 (<abbrev xmlns:xlink="http://www.w3.org/1999/xlink" xlink:title="anterior anal veins two–seven" id="ABBRID0E2YBG" xlink:type="simple">2AA–7AA</abbrev>) have a common origin and run unbranched in a folding fan pattern of relatively uniform spacing to the wing margin. The posterior anal veins (<abbrev xmlns:xlink="http://www.w3.org/1999/xlink" xlink:title="posterior anal veins" id="ABBRID0E6YBG" xlink:type="simple">1PA–6PA</abbrev>) share a common origin separate from the anterior anal veins and run unbranched to the wing margin with slightly thinner spacing than the anterior anal veins. <bold><italic>Abdomen</italic>.</bold> Abdomen general shape is narrow with a maximum width only ca ⅓ wide as long. Abdominal segment II parallel sided, III slightly diverging and terminating in a small spur on the posterior margin, IV-VII individually diverging and then converging to create an undulating margin, giving the abdomen a lobed appearance. Abdominal segments VIII through X converge gradually to the narrow apex. <bold><italic>Genitalia</italic>.</bold> Poculum ovular in overall shape, broad with lateral margins exceeding the width of abdominal segment IX, ending in a straight margined apex which passes beyond the anterior margin of abdominal segment X (Fig. <xref ref-type="fig" rid="F9">9D</xref>). Cerci long and slender, with ca ½of their lengths extending from under abdominal segment X (Fig. <xref ref-type="fig" rid="F9">9D</xref>). The cerci are relatively flat, not strongly cupped, and have a weakly granular surface and sparse setae throughout. Vomer broad and stout with slightly convex sides converging evenly to the apex, which is armed with a singular upwards turning hook. <bold><italic>Legs</italic>.</bold> Profemoral exterior lobe arcing thinly through its length with a margin that is only finely granular (none prominent), with the greatest width of the lobe only slightly wider than the profemoral shaft itself, and distinctly thinner than the greatest width of the profemoral interior lobe (Fig. <xref ref-type="fig" rid="F9">9C</xref>). Profemoral interior lobe beginning slightly proximal to ½ of the overall shaft length in a rounded scalene triangle with the shorter proximal edge lacking teeth, but the distal edge marked by teeth arranged in a three-two pattern with a gap notably wider between these sets of small, serrate, anteriorly pointing teeth (Fig. <xref ref-type="fig" rid="F9">9C</xref>). The profemoral interior lobe is ca 2× as wide as the profemoral shaft at its widest. Mesofemoral exterior lobe arcs end to end with the widest portion near the distal ⅓ of the length which is approximately as wide as the mesofemoral shaft at its widest, for the proximal ⅓ of the length the lobe is thin and hugging the mesofemoral shaft. The mesofemoral exterior lobe lacks teeth, only ornamented on the distal end in a singular spine. The mesofemoral interior lobe is ca the same width as the exterior lobe and is similarly weighted from end to end with the widest portion near the distal ⅓. The distal ½ is marked with five serrate teeth which begin small and increase in size towards the distal end. Metafemoral exterior lobe lacks dentition and has a smooth margin arcing thinly along the metafemoral shaft. Metafemoral interior lobe is smooth and straight on the proximal ½ but then arcs gently and is marked by six serrate, fine teeth on the distal ½. Protibia lacking exterior lobe, interior lobe reaching end to end in a thin rounded isosceles triangle slightly &lt; 2× as wide as the protibial shaft, with the widest point near the midline (Fig. <xref ref-type="fig" rid="F9">9C</xref>). Mesotibiae and metatibiae simple, lacking lobes completely.</p><p><bold><italic>Measurements of holotype male</italic><abbrev xmlns:xlink="http://www.w3.org/1999/xlink" content-type="institution" xlink:title="Private collection of Royce T. Cumming, California, USA" id="ABBRID0EJ1BG" xlink:type="simple">Coll RC</abbrev> 17-221 [mm].</bold> Length of body (including cerci and head, excluding antennae) 50.3, length/width of head 2.8/2.9, antennae 27.3, pronotum 2.8, mesonotum 3.8, length/width of tegmina 18.4/5.6, length of alae 35.8, greatest width of abdomen 10.7, profemora 10.4, mesofemora 8.9, metafemora 11.2, protibiae 7.4, mesotibiae 7.1, metatibiae 8.5.</p><p><bold><italic>Measurements of paratype male</italic><abbrev xmlns:xlink="http://www.w3.org/1999/xlink" content-type="institution" xlink:title="Private collection of Royce T. Cumming, California, USA" id="ABBRID0EV1BG" xlink:type="simple">Coll RC</abbrev> 17-222 [mm].</bold> Length of body (including cerci and head, excluding antennae) 52.1, length/width of head 2.8/2.9, antennae damaged and missing most segments, pronotum 2.8, mesonotum 3.8, length/width of tegmina 18.6/5.7, length of alae 36.4, greatest width of abdomen 10.8, profemora 10.4, mesofemora 8.8, metafemora 11.3, protibiae 7.4, mesotibiae 7.1, metatibiae 8.6.</p></tp:treatment-sec><tp:treatment-sec sec-type="etymology" id="SECID0E21BG"><title>Etymology.</title><p>Noun, Alangan in origin, meaning “shy leaf”. We wish to honor the original inhabitants of the area that this species is native to by using a language local to northern Mindoro. We choose the threatened language, Alangan, which is spoken by as few as 2,150 speakers in north-central Mindoro (according to Ethnologue: Languages of the World; <ext-link xmlns:xlink="http://www.w3.org/1999/xlink" xlink:type="simple" ext-link-type="uri" xlink:href="http://ethnologue.com">ethnologue.com</ext-link>). The name is formed from the Alangan words iyá (meaning shy) + daon (meaning leaf; <xref ref-type="bibr" rid="B4">Barbian 1977</xref>). This specific epithet was chosen to reference, first, how rarely seen this species is (as it is only known from two specimens), and second, leaf insects with their excellent camouflage can reasonably be considered to be “shy” creatures, blending into their surroundings and actively avoiding detection.</p></tp:treatment-sec><tp:treatment-sec sec-type="distribution" id="SECID0EK2BG"><title>Distribution.</title><p>Currently only known from the type locality Puerto Galera, Mindoro Island, Philippines.</p></tp:treatment-sec><tp:treatment-sec sec-type="remarks" id="SECID0EP2BG"><title>Remarks.</title><p>Mindoro, as a smaller island, was originally thought to only have one <italic><tp:taxon-name><tp:taxon-name-part taxon-name-part-type="genus" reg="Phyllium">Phyllium</tp:taxon-name-part></tp:taxon-name></italic> species present, <italic><tp:taxon-name><tp:taxon-name-part taxon-name-part-type="genus" reg="Phyllium">Phyllium</tp:taxon-name-part><tp:taxon-name-part taxon-name-part-type="species" reg="mindorense">mindorense</tp:taxon-name-part></tp:taxon-name></italic> Hennemann, Conle, Gottardo &amp; Bresseel, 2009, and based upon examination of multiple specimens from this island, <italic><tp:taxon-name><tp:taxon-name-part taxon-name-part-type="genus" reg="Phyllium">Phyllium</tp:taxon-name-part><tp:taxon-name-part taxon-name-part-type="species" reg="mindorense">mindorense</tp:taxon-name-part></tp:taxon-name></italic> appears to be the most commonly collected species. However, a morphologically distinct set of males which did not match with the known male <italic><tp:taxon-name><tp:taxon-name-part taxon-name-part-type="genus" reg="Phyllium">Phyllium</tp:taxon-name-part><tp:taxon-name-part taxon-name-part-type="species" reg="mindorense">mindorense</tp:taxon-name-part></tp:taxon-name></italic> morphology were reviewed. These specimens were included within the analyses of <xref ref-type="bibr" rid="B3">Bank et al. (2021)</xref> as “<italic><tp:taxon-name><tp:taxon-name-part taxon-name-part-type="genus" reg="Phyllium">Phyllium</tp:taxon-name-part></tp:taxon-name></italic> sp. 4” to ascertain if they were a morphological variation of <italic><tp:taxon-name><tp:taxon-name-part taxon-name-part-type="genus" reg="Phyllium">Phyllium</tp:taxon-name-part><tp:taxon-name-part taxon-name-part-type="species" reg="mindorense">mindorense</tp:taxon-name-part></tp:taxon-name></italic>, or a distinct, yet to be described species. Interestingly, these specimens were recovered as sister species to <italic><tp:taxon-name><tp:taxon-name-part taxon-name-part-type="genus" reg="Phyllium">Phyllium</tp:taxon-name-part><tp:taxon-name-part taxon-name-part-type="species" reg="philippinicum">philippinicum</tp:taxon-name-part></tp:taxon-name></italic> Hennemann, Conle, Gottardo &amp; Bresseel, 2009 and <italic><tp:taxon-name><tp:taxon-name-part taxon-name-part-type="genus" reg="Phyllium">Phyllium</tp:taxon-name-part><tp:taxon-name-part taxon-name-part-type="species" reg="bourquei">bourquei</tp:taxon-name-part></tp:taxon-name></italic> which are species from nearby Luzon.</p><p>One possible identification which was explored is that these could represent the unknown male sex of <italic><tp:taxon-name><tp:taxon-name-part taxon-name-part-type="genus" reg="Phyllium">Phyllium</tp:taxon-name-part><tp:taxon-name-part taxon-name-part-type="species" reg="bilobatum">bilobatum</tp:taxon-name-part></tp:taxon-name></italic> Gray, 1843, which unfortunately is only known from a single holotype specimen and the inexact locality of “Philippine Islands” (<xref ref-type="bibr" rid="B31">Gray 1843</xref>). Based upon the phylogenetic recovery and morphological similarity to <italic><tp:taxon-name><tp:taxon-name-part taxon-name-part-type="genus" reg="Phyllium">Phyllium</tp:taxon-name-part><tp:taxon-name-part taxon-name-part-type="species" reg="philippinicum">philippinicum</tp:taxon-name-part></tp:taxon-name></italic> and <italic><tp:taxon-name><tp:taxon-name-part taxon-name-part-type="genus" reg="Phyllium">Phyllium</tp:taxon-name-part><tp:taxon-name-part taxon-name-part-type="species" reg="bourquei">bourquei</tp:taxon-name-part></tp:taxon-name></italic>, we find it unlikely that these Mindoro males represent the opposite sex of <italic><tp:taxon-name><tp:taxon-name-part taxon-name-part-type="genus" reg="Phyllium">Phyllium</tp:taxon-name-part><tp:taxon-name-part taxon-name-part-type="species" reg="bilobatum">bilobatum</tp:taxon-name-part></tp:taxon-name></italic> (a species which appears to be more morphologically similar to <italic><tp:taxon-name><tp:taxon-name-part taxon-name-part-type="genus" reg="Phyllium">Phyllium</tp:taxon-name-part><tp:taxon-name-part taxon-name-part-type="species" reg="ortizi">ortizi</tp:taxon-name-part></tp:taxon-name></italic> sp. nov. based upon the smaller size, prominent femoral lobes and serration, and strongly lobed abdominal segments). The size of these two <italic><tp:taxon-name><tp:taxon-name-part taxon-name-part-type="genus" reg="Phyllium">Phyllium</tp:taxon-name-part><tp:taxon-name-part taxon-name-part-type="species" reg="iyadaon">iyadaon</tp:taxon-name-part></tp:taxon-name></italic> sp. nov. type specimens (ca 50–52 mm in length) fall within the size range for <italic><tp:taxon-name><tp:taxon-name-part taxon-name-part-type="genus" reg="Phyllium">Phyllium</tp:taxon-name-part><tp:taxon-name-part taxon-name-part-type="species" reg="philippinicum">philippinicum</tp:taxon-name-part></tp:taxon-name></italic> males (49.0–56.5 mm; <xref ref-type="bibr" rid="B37">Hennemann et al. 2009</xref>) and given these species’ close phylogenetic relationship, it is probable that the female <italic><tp:taxon-name><tp:taxon-name-part taxon-name-part-type="genus" reg="Phyllium">Phyllium</tp:taxon-name-part><tp:taxon-name-part taxon-name-part-type="species" reg="iyadaon">iyadaon</tp:taxon-name-part></tp:taxon-name></italic> sp. nov. may be of a similar size to <italic><tp:taxon-name><tp:taxon-name-part taxon-name-part-type="genus" reg="Phyllium">Phyllium</tp:taxon-name-part><tp:taxon-name-part taxon-name-part-type="species" reg="philippinicum">philippinicum</tp:taxon-name-part></tp:taxon-name></italic> females (which range in size from 77.5–88.0 mm; <xref ref-type="bibr" rid="B37">Hennemann et al. 2009</xref>). The holotype female <italic><tp:taxon-name><tp:taxon-name-part taxon-name-part-type="genus" reg="Phyllium">Phyllium</tp:taxon-name-part><tp:taxon-name-part taxon-name-part-type="species" reg="bilobatum">bilobatum</tp:taxon-name-part></tp:taxon-name></italic> on the contrary is only 65.0 mm long and therefore these <italic><tp:taxon-name><tp:taxon-name-part taxon-name-part-type="genus" reg="Phyllium">Phyllium</tp:taxon-name-part><tp:taxon-name-part taxon-name-part-type="species" reg="iyadaon">iyadaon</tp:taxon-name-part></tp:taxon-name></italic> sp. nov. males are probably not the opposite sex of <italic><tp:taxon-name><tp:taxon-name-part taxon-name-part-type="genus" reg="Phyllium">Phyllium</tp:taxon-name-part><tp:taxon-name-part taxon-name-part-type="species" reg="bilobatum">bilobatum</tp:taxon-name-part></tp:taxon-name></italic> as they are presumably too large. These two <italic><tp:taxon-name><tp:taxon-name-part taxon-name-part-type="genus" reg="Phyllium">Phyllium</tp:taxon-name-part><tp:taxon-name-part taxon-name-part-type="species" reg="iyadaon">iyadaon</tp:taxon-name-part></tp:taxon-name></italic> sp. nov. male type specimens are the only representatives of this species known to us at this time and we hope that a fresh female specimen can one day be located and confirmed as the opposite sex to allow comparison with the little known <italic><tp:taxon-name><tp:taxon-name-part taxon-name-part-type="genus" reg="Phyllium">Phyllium</tp:taxon-name-part><tp:taxon-name-part taxon-name-part-type="species" reg="bilobatum">bilobatum</tp:taxon-name-part></tp:taxon-name></italic> female.</p></tp:treatment-sec><ref-list><ref id="B4"><mixed-citation xmlns:xlink="http://www.w3.org/1999/xlink" xlink:type="simple"><person-group><name name-style="western"><surname>Barbian</surname><given-names>KJ</given-names></name></person-group> (<year>1977</year>) <source>The Mangyan languages of Mindoro.</source><publisher-name>University of San Carlos</publisher-name>, <publisher-loc>Cebu City</publisher-loc>, <size units="page">196 pp</size>.</mixed-citation></ref><ref id="B3"><mixed-citation xmlns:xlink="http://www.w3.org/1999/xlink" xlink:type="simple"><person-group><name name-style="western"><surname>Bank</surname><given-names>S</given-names></name><name name-style="western"><surname>Cumming</surname><given-names>RT</given-names></name><name name-style="western"><surname>Yunchang</surname><given-names>L</given-names></name><name name-style="western"><surname>Henze</surname><given-names>K</given-names></name><name name-style="western"><surname>Le Tirant</surname><given-names>S</given-names></name><name name-style="western"><surname>Bradler</surname><given-names>S</given-names></name></person-group> (<year>2021</year>) A tree of leaves: Phylogeny and historical biogeography of the leaf insects (<tp:taxon-name><tp:taxon-name-part taxon-name-part-type="order">Phasmatodea</tp:taxon-name-part></tp:taxon-name>: <tp:taxon-name><tp:taxon-name-part taxon-name-part-type="family">Phylliidae</tp:taxon-name-part></tp:taxon-name>). Communications Biology 4(932): e932. <ext-link xlink:href="10.1038/s42003-021-02436-z" ext-link-type="doi" xlink:type="simple">https://doi.org/10.1038/s42003-021-02436-z</ext-link></mixed-citation></ref><ref id="B31"><mixed-citation xmlns:xlink="http://www.w3.org/1999/xlink" xlink:type="simple"><person-group><name name-style="western"><surname>Gray</surname><given-names>GR</given-names></name></person-group> (<year>1843</year>) <article-title>Description of several species of the Genus <italic><tp:taxon-name><tp:taxon-name-part taxon-name-part-type="genus">Phyllium</tp:taxon-name-part></tp:taxon-name></italic>.</article-title><source>Zoologist</source><volume>1</volume>(<issue>1</issue>): <fpage>117</fpage>–<lpage>123</lpage>.</mixed-citation></ref><ref id="B37"><mixed-citation xmlns:xlink="http://www.w3.org/1999/xlink" xlink:type="simple"><person-group><name name-style="western"><surname>Hennemann</surname><given-names>FH</given-names></name><name name-style="western"><surname>Conle</surname><given-names>OV</given-names></name><name name-style="western"><surname>Gottardo</surname><given-names>M</given-names></name><name name-style="western"><surname>Bresseel</surname><given-names>J</given-names></name></person-group> (<year>2009</year>) <article-title>On certain species of the genus <italic><tp:taxon-name><tp:taxon-name-part taxon-name-part-type="genus">Phyllium</tp:taxon-name-part></tp:taxon-name></italic> Illiger, 1798, with proposals for an intrageneric systematization and the descriptions of five new species from the Philippines and Palawan (<tp:taxon-name><tp:taxon-name-part taxon-name-part-type="order">Phasmida</tp:taxon-name-part></tp:taxon-name>: <tp:taxon-name><tp:taxon-name-part taxon-name-part-type="family">Phylliidae</tp:taxon-name-part></tp:taxon-name>: <tp:taxon-name><tp:taxon-name-part taxon-name-part-type="subfamily">Phylliinae</tp:taxon-name-part></tp:taxon-name>: <tp:taxon-name><tp:taxon-name-part taxon-name-part-type="tribe">Phylliini</tp:taxon-name-part></tp:taxon-name>).</article-title><source>Zootaxa</source><volume>2322</volume>: <fpage>1</fpage>–<lpage>83</lpage>. <ext-link xlink:href="10.11646/zootaxa.2322.1.1" ext-link-type="doi" xlink:type="simple">https://doi.org/10.11646/zootaxa.2322.1.1</ext-link></mixed-citation></ref></ref-list></tp:taxon-treatment>
