# Supplementary material for: ﻿On seven undescribed leaf insect species revealed within the recent “Tree of Leaves” (Phasmatodea, Phylliidae)
Source: Zookeys. 2023 Aug 3;1173:145–229. doi: 10.3897/zookeys.1173.104413 (PMC10416092; doi:10.3897/zookeys.1173.104413)
Supplement: XML Treatment for Pulchriphyllium [file zookeys.1173.104413-treatment5.xml]

<!DOCTYPE tp:taxon-treatment
  PUBLIC "-//TaxonX//DTD Taxonomic Treatment Publishing DTD v0 20100105//EN" "tax-treatment-NSO.dtd">
<tp:taxon-treatment xmlns:tp="http://www.plazi.org/taxpub"><tp:treatment-meta><kwd-group><label>Taxon classification</label><kwd>
                <named-content content-type="kingdom">Animalia</named-content>
              </kwd><kwd>
                <named-content content-type="order">Phasmatodea</named-content>
              </kwd><kwd>
                <named-content content-type="family">Phylliidae</named-content>
              </kwd></kwd-group><mixed-citation publication-type="journal"><person-group><name><surname>Cumming</surname><given-names>Royce T.</given-names></name><name><surname>Le Tirant</surname><given-names>Stéphane</given-names></name><name><surname>Linde</surname><given-names>Jackson B.</given-names></name><name><surname>Solan</surname><given-names>Megan E.</given-names></name><name><surname>Foley</surname><given-names>Evelyn Marie</given-names></name><name><surname>Eulin</surname><given-names>Norman Enrico C.</given-names></name><name><surname>Lavado</surname><given-names>Ramon</given-names></name><name><surname>Whiting</surname><given-names>Michael F.</given-names></name><name><surname>Bradler</surname><given-names>Sven</given-names></name><name><surname>Bank</surname><given-names>Sarah</given-names></name></person-group><article-title>﻿On seven undescribed leaf insect species revealed within the recent “Tree of Leaves” (<tp:taxon-name><tp:taxon-name-part taxon-name-part-type="order">Phasmatodea</tp:taxon-name-part></tp:taxon-name>, <tp:taxon-name><tp:taxon-name-part taxon-name-part-type="family">Phylliidae</tp:taxon-name-part></tp:taxon-name>)</article-title><source>Zookeys</source><day>03</day><month>08</month><year>2023</year><volume>1173</volume><fpage>145</fpage><lpage>229</lpage><pub-id pub-id-type="doi">10.3897/zookeys.1173.104413</pub-id></mixed-citation></tp:treatment-meta><tp:nomenclature><label>﻿</label><tp:taxon-name>
              <object-id xmlns:xlink="http://www.w3.org/1999/xlink" content-type="arpha" xlink:type="simple">DD2C1EF3-623E-5EF1-B5F2-CEE4F14EE728</object-id>
              <tp:taxon-name-part taxon-name-part-type="genus" reg="Pulchriphyllium">Pulchriphyllium</tp:taxon-name-part>
            </tp:taxon-name><tp:taxon-authority>Griffini, 1898</tp:taxon-authority></tp:nomenclature><tp:treatment-sec sec-type="type species" id="SECID0E54BI"><title>Type species.</title><p><italic><tp:taxon-name><tp:taxon-name-part taxon-name-part-type="genus" reg="Pulchriphyllium">Pulchriphyllium</tp:taxon-name-part><tp:taxon-name-part taxon-name-part-type="species" reg="pulchrifolium">pulchrifolium</tp:taxon-name-part></tp:taxon-name></italic> (Audinet-Serville, 1838).</p><p>Historically, many <italic><tp:taxon-name><tp:taxon-name-part taxon-name-part-type="genus" reg="Pulchriphyllium">Pulchriphyllium</tp:taxon-name-part></tp:taxon-name></italic> populations have been the subject of repeated taxonomic adjustments, oftentimes without being properly assessed or clearly defined. Originally, many of the populations were treated as distinct species, but eventually, as phylliids became better known and more common in museums, authors started to assume phylliids were species-poor with wide geographic ranges (<xref ref-type="bibr" rid="B11">Brock 1999</xref>; <xref ref-type="bibr" rid="B33">Größer 2008</xref>; <xref ref-type="bibr" rid="B13">Brock et al. 2022</xref>). Several taxa have been treated as forms, subspecies, or synonyms by past authors (<xref ref-type="bibr" rid="B29">Giglio-Tos 1910</xref>; <xref ref-type="bibr" rid="B10">Brock 1995</xref>; <xref ref-type="bibr" rid="B37">Hennemann et al. 2009</xref>), and it was only recently that authors have begun to split certain lineages into distinct species again (<xref ref-type="bibr" rid="B58">Seow-Choen 2017</xref>). The <italic><tp:taxon-name><tp:taxon-name-part taxon-name-part-type="genus" reg="Pulchriphyllium">Pulchriphyllium</tp:taxon-name-part></tp:taxon-name></italic> are only found Northwest of Wallace’s line of faunal balance (<xref ref-type="bibr" rid="B40">Huxley 1868</xref>) and range as far north as Bangladesh/northeastern India, and as far west as the Seychelles islands (Fig. <xref ref-type="fig" rid="F15">15A</xref>). The area with the highest <italic><tp:taxon-name><tp:taxon-name-part taxon-name-part-type="genus" reg="Pulchriphyllium">Pulchriphyllium</tp:taxon-name-part></tp:taxon-name></italic> diversity appears to be the biogeographical region of Sundaland, an area which was recovered as the likely geographic ancestral range for this clade (<xref ref-type="bibr" rid="B3">Bank et al. 2021</xref>).</p><fig id="F15" position="float" orientation="portrait"><object-id xmlns:xlink="http://www.w3.org/1999/xlink" content-type="doi" xlink:type="simple">10.3897/zookeys.1173.104413.figure15</object-id><object-id xmlns:xlink="http://www.w3.org/1999/xlink" content-type="arpha" xlink:type="simple">01361A8F-85F1-5080-80CE-2A039A38575F</object-id><label>Figure 15.</label><caption><p>Distribution map for the herein discussed <italic><tp:taxon-name><tp:taxon-name-part taxon-name-part-type="genus" reg="Pulchriphyllium">Pulchriphyllium</tp:taxon-name-part></tp:taxon-name></italic> species with known records plotted. For data on the distribution points used for this map, see Suppl. material <xref ref-type="supplementary-material" rid="S1">1</xref><bold>A</bold> distribution of the “<italic><tp:taxon-name><tp:taxon-name-part taxon-name-part-type="genus" reg="Pulchriphyllium"/><tp:taxon-name-part taxon-name-part-type="species" reg="bioculatum">bioculatum</tp:taxon-name-part></tp:taxon-name></italic>-like species” <bold>B</bold> distribution of the <italic><tp:taxon-name><tp:taxon-name-part taxon-name-part-type="genus" reg="Pulchriphyllium">Pulchriphyllium</tp:taxon-name-part></tp:taxon-name></italic> species from mainland Asia with a boxy abdominal shape (inset outline in <bold>A</bold>). Abbreviations: KH, Cambodia; LA, Laos; TH, Thailand; VN, Vietnam.</p></caption><graphic xmlns:xlink="http://www.w3.org/1999/xlink" xlink:href="zookeys-1173-145_article-104413__-g015.jpg" position="float" orientation="portrait" xlink:type="simple" id="oo_887717.jpg"><uri content-type="original_file" xlink:type="simple">https://binary.pensoft.net/fig/887717</uri></graphic></fig><p>Within the <italic><tp:taxon-name><tp:taxon-name-part taxon-name-part-type="genus" reg="Pulchriphyllium">Pulchriphyllium</tp:taxon-name-part></tp:taxon-name></italic> there appear to be several recurring, leaf-shape mimicry patterns; broad leaf (like in <italic><tp:taxon-name><tp:taxon-name-part taxon-name-part-type="genus" reg="Pulchriphyllium">Pulchriphyllium</tp:taxon-name-part><tp:taxon-name-part taxon-name-part-type="species" reg="giganteum">giganteum</tp:taxon-name-part></tp:taxon-name></italic>), boxy leaf (like in <italic><tp:taxon-name><tp:taxon-name-part taxon-name-part-type="genus" reg="Pulchriphyllium">Pulchriphyllium</tp:taxon-name-part><tp:taxon-name-part taxon-name-part-type="species" reg="pulchrifolium">pulchrifolium</tp:taxon-name-part></tp:taxon-name></italic>), and tapered leaf (like in <italic><tp:taxon-name><tp:taxon-name-part taxon-name-part-type="genus" reg="Pulchriphyllium">Pulchriphyllium</tp:taxon-name-part><tp:taxon-name-part taxon-name-part-type="species" reg="bioculatum">bioculatum</tp:taxon-name-part></tp:taxon-name></italic> Gray, 1832). Of particular difficulty to differentiate are the numerous species where females have a tapered abdominal shape and males have rounded/ovoid abdomen, herein referred to as “<italic><tp:taxon-name><tp:taxon-name-part taxon-name-part-type="genus" reg="Pulchriphyllium"/><tp:taxon-name-part taxon-name-part-type="species" reg="bioculatum">bioculatum</tp:taxon-name-part></tp:taxon-name></italic>-like species”. These “<italic><tp:taxon-name><tp:taxon-name-part taxon-name-part-type="genus" reg="Pulchriphyllium"/><tp:taxon-name-part taxon-name-part-type="species" reg="bioculatum">bioculatum</tp:taxon-name-part></tp:taxon-name></italic>-like species” are a subset of the “<italic><tp:taxon-name><tp:taxon-name-part taxon-name-part-type="genus" reg="Pulchriphyllium"/><tp:taxon-name-part taxon-name-part-type="species" reg="bioculatum">bioculatum</tp:taxon-name-part></tp:taxon-name></italic> species group”, the only species group within the <italic><tp:taxon-name><tp:taxon-name-part taxon-name-part-type="genus" reg="Pulchriphyllium">Pulchriphyllium</tp:taxon-name-part></tp:taxon-name></italic> proposed by <xref ref-type="bibr" rid="B37">Hennemann et al. (2009)</xref> which has not been taxonomically adjusted (the other three species groups proposed within that work have either been transferred to a different genus (such as the “<italic>frondosum</italic> species group” which were transferred to the <italic><tp:taxon-name><tp:taxon-name-part taxon-name-part-type="genus" reg="Nanophyllium">Nanophyllium</tp:taxon-name-part></tp:taxon-name></italic> by <xref ref-type="bibr" rid="B24">Cumming et al. 2020d</xref>), or have since been described as their own genera (like the “<italic>brevipenne</italic> species group” which is now <italic><tp:taxon-name><tp:taxon-name-part taxon-name-part-type="genus" reg="Acentetaphyllium">Acentetaphyllium</tp:taxon-name-part></tp:taxon-name></italic> Cumming &amp; Le Tirant, 2022 and the “<italic>schultzei</italic> species group” which is now <italic><tp:taxon-name><tp:taxon-name-part taxon-name-part-type="genus" reg="Rakaphyllium">Rakaphyllium</tp:taxon-name-part></tp:taxon-name></italic> Cumming &amp; Le Tirant, 2022).</p><p>The “<italic><tp:taxon-name><tp:taxon-name-part taxon-name-part-type="genus" reg="Pulchriphyllium"/><tp:taxon-name-part taxon-name-part-type="species" reg="bioculatum">bioculatum</tp:taxon-name-part></tp:taxon-name></italic>-like species” are difficult to morphologically differentiate, have wide-ranging geographic distributions (Fig. <xref ref-type="fig" rid="F15">15A</xref>), and coupled with the fact that the holotype of <italic><tp:taxon-name><tp:taxon-name-part taxon-name-part-type="genus" reg="Pulchriphyllium">Pulchriphyllium</tp:taxon-name-part><tp:taxon-name-part taxon-name-part-type="species" reg="bioculatum">bioculatum</tp:taxon-name-part></tp:taxon-name></italic> lacks a precise collection locality, has made this group of similar-looking species difficult to clearly define. Based upon the type specimen morphology, the population considered true “<italic><tp:taxon-name><tp:taxon-name-part taxon-name-part-type="genus" reg="Pulchriphyllium"/><tp:taxon-name-part taxon-name-part-type="species" reg="bioculatum">bioculatum</tp:taxon-name-part></tp:taxon-name></italic>” is the species centered around Sundaland and mainland Asia (Fig. <xref ref-type="fig" rid="F15">15A</xref>; <xref ref-type="bibr" rid="B37">Hennemann et al. 2009</xref>). This leaves the numerous populations once considered subspecies or synonyms of <italic><tp:taxon-name><tp:taxon-name-part taxon-name-part-type="genus" reg="Pulchriphyllium"/><tp:taxon-name-part taxon-name-part-type="species" reg="bioculatum">bioculatum</tp:taxon-name-part></tp:taxon-name></italic> (but now recognized as independent species; Fig. <xref ref-type="fig" rid="F15">15A</xref>) in need of clarification. Thanks to extensive review of historic type specimen morphology, modern specimen morphology, geographic distribution, and molecular analyses, the “<italic><tp:taxon-name><tp:taxon-name-part taxon-name-part-type="genus" reg="Pulchriphyllium"/><tp:taxon-name-part taxon-name-part-type="species" reg="bioculatum">bioculatum</tp:taxon-name-part></tp:taxon-name></italic>-like species” are now beginning to be clarified.</p></tp:treatment-sec><tp:treatment-sec><!--Section generated to contain objects referenced in tp:taxon-treatment.--><supplementary-material xmlns:xlink="http://www.w3.org/1999/xlink" id="S1" position="float" orientation="portrait" xlink:type="simple"><object-id content-type="doi" xlink:type="simple">10.3897/zookeys.1173.104413.suppl1</object-id><object-id content-type="zenodo_dep_id" xlink:type="simple">8216919</object-id><object-id content-type="arpha" xlink:type="simple">025B09BD-83C8-5939-AE12-5DDA84F2CBBB</object-id><label>Supplementary material 1</label><caption><p>Examined specimens and paratype data with depositories</p></caption><statement content-type="dataType"><label>Data type</label><p>Specimen/observation data</p></statement><statement content-type="notes"><label>Explanation note</label><p>Taxon information for each specimens examined including sex, type designation, sample ID, collection data, and links to observational data available online.</p></statement><media xlink:href="zookeys-1173-145_article-104413__-s001.png" mimetype="image" mime-subtype="png" position="float" orientation="portrait" xlink:type="simple" id="oo_887738.png"><uri content-type="original_file" xlink:type="simple">https://binary.pensoft.net/file/887738</uri></media><permissions><license xlink:type="simple"><license-p>This dataset is made available under the Open Database License (http://opendatacommons.org/licenses/odbl/1.0/). The Open Database License (ODbL) is a license agreement intended to allow users to freely share, modify, and use this Dataset while maintaining this same freedom for others, provided that the original source and author(s) are credited.</license-p></license></permissions><attrib specific-use="authors">Author: Royce T. Cumming</attrib></supplementary-material></tp:treatment-sec><ref-list><ref id="B11"><mixed-citation xmlns:xlink="http://www.w3.org/1999/xlink" xlink:type="simple"><person-group><name name-style="western"><surname>Brock</surname><given-names>PD</given-names></name></person-group> (<year>1999</year>) <source>Stick and Leaf Insects of Peninsular Malaysia and Singapore. Malaysian Nature Society, Academe Art &amp; Printing Sdn.</source><publisher-name>Bhd.</publisher-name>, <publisher-loc>Kuala Lumpur</publisher-loc>, <size units="page">222 pp</size>.</mixed-citation></ref><ref id="B33"><mixed-citation xmlns:xlink="http://www.w3.org/1999/xlink" xlink:type="simple"><person-group><name name-style="western"><surname>Größer</surname><given-names>D</given-names></name></person-group> (<year>2008</year>) <source>Wandelnde Blätter. Ein Katalog aller bisher beschriebenen <tp:taxon-name><tp:taxon-name-part taxon-name-part-type="subfamily">Phylliinae</tp:taxon-name-part></tp:taxon-name>- Arten und deren Eier mit drei Neubeschreibungen (2<sup>nd</sup> Ed.).</source><publisher-name>Edition Chimaira</publisher-name>, <publisher-loc>Frankfurt am Main</publisher-loc>, <size units="page">175 pp</size>.</mixed-citation></ref><ref id="B13"><mixed-citation xmlns:xlink="http://www.w3.org/1999/xlink" xlink:type="simple"><person-group><name name-style="western"><surname>Brock</surname><given-names>PD</given-names></name><name name-style="western"><surname>Büscher</surname><given-names>TH</given-names></name><name name-style="western"><surname>Baker</surname><given-names>E</given-names></name></person-group> (<year>2022</year>) <tp:taxon-name><tp:taxon-name-part taxon-name-part-type="order">Phasmida</tp:taxon-name-part></tp:taxon-name> SF: <tp:taxon-name><tp:taxon-name-part taxon-name-part-type="order">Phasmida</tp:taxon-name-part></tp:taxon-name> Species File Version 5.0/5.0. In: Roskov Y et al. (Eds) Species 2000 and ITIS Catalogue of Life. Species 2000: Naturalis, Leiden. <ext-link xlink:href="https://www.catalogueoflife.org/col" ext-link-type="uri" xlink:type="simple">https://www.catalogueoflife.org/col</ext-link></mixed-citation></ref><ref id="B29"><mixed-citation xmlns:xlink="http://www.w3.org/1999/xlink" xlink:type="simple"><person-group><name name-style="western"><surname>Giglio-Tos</surname><given-names>E</given-names></name></person-group> (<year>1910</year>) <article-title>Fasmidi esotici del R. Museo zoologico di Torino e del Museo civico di Storia naturale di Genova.</article-title><source>Bollettino dei Musei di Zoologia ed Anatomia comparata della Royal Università di Torino</source><volume>25</volume>(<issue>625</issue>): <fpage>1</fpage>–<lpage>57</lpage>.</mixed-citation></ref><ref id="B10"><mixed-citation xmlns:xlink="http://www.w3.org/1999/xlink" xlink:type="simple"><person-group><name name-style="western"><surname>Brock</surname><given-names>PD</given-names></name></person-group> (<year>1995</year>) <article-title>Catalogue of Stick and Leaf-Insects (<tp:taxon-name><tp:taxon-name-part taxon-name-part-type="class">Insecta</tp:taxon-name-part></tp:taxon-name>: <tp:taxon-name><tp:taxon-name-part taxon-name-part-type="order">Phasmida</tp:taxon-name-part></tp:taxon-name>) associated with Peninsular Malaysia and Singapore.</article-title><source>Malayan Nature Journal</source><volume>49</volume>: <fpage>83</fpage>–<lpage>102</lpage>.</mixed-citation></ref><ref id="B37"><mixed-citation xmlns:xlink="http://www.w3.org/1999/xlink" xlink:type="simple"><person-group><name name-style="western"><surname>Hennemann</surname><given-names>FH</given-names></name><name name-style="western"><surname>Conle</surname><given-names>OV</given-names></name><name name-style="western"><surname>Gottardo</surname><given-names>M</given-names></name><name name-style="western"><surname>Bresseel</surname><given-names>J</given-names></name></person-group> (<year>2009</year>) <article-title>On certain species of the genus <italic><tp:taxon-name><tp:taxon-name-part taxon-name-part-type="genus">Phyllium</tp:taxon-name-part></tp:taxon-name></italic> Illiger, 1798, with proposals for an intrageneric systematization and the descriptions of five new species from the Philippines and Palawan (<tp:taxon-name><tp:taxon-name-part taxon-name-part-type="order">Phasmida</tp:taxon-name-part></tp:taxon-name>: <tp:taxon-name><tp:taxon-name-part taxon-name-part-type="family">Phylliidae</tp:taxon-name-part></tp:taxon-name>: <tp:taxon-name><tp:taxon-name-part taxon-name-part-type="subfamily">Phylliinae</tp:taxon-name-part></tp:taxon-name>: <tp:taxon-name><tp:taxon-name-part taxon-name-part-type="tribe">Phylliini</tp:taxon-name-part></tp:taxon-name>).</article-title><source>Zootaxa</source><volume>2322</volume>: <fpage>1</fpage>–<lpage>83</lpage>. <ext-link xlink:href="10.11646/zootaxa.2322.1.1" ext-link-type="doi" xlink:type="simple">https://doi.org/10.11646/zootaxa.2322.1.1</ext-link></mixed-citation></ref><ref id="B58"><mixed-citation xmlns:xlink="http://www.w3.org/1999/xlink" xlink:type="simple"><person-group><name name-style="western"><surname>Seow-Choen</surname><given-names>F</given-names></name></person-group> (<year>2017</year>) <source>A Taxonomic Guide to the Stick Insects of Borneo (Vol. II).</source><publisher-name>Natural History Publications (Borneo)</publisher-name>, <publisher-loc>Kota Kinabalu, Sabah</publisher-loc>, <size units="page">261 pp</size>.</mixed-citation></ref><ref id="B40"><mixed-citation xmlns:xlink="http://www.w3.org/1999/xlink" xlink:type="simple"><person-group><name name-style="western"><surname>Huxley</surname><given-names>TH</given-names></name></person-group> (<year>1868</year>) On the Classification and Distribution of the <tp:taxon-name><tp:taxon-name-part taxon-name-part-type="superorder">Alectoromorphae</tp:taxon-name-part></tp:taxon-name> and <tp:taxon-name><tp:taxon-name-part taxon-name-part-type="superorder">Heteromorphae</tp:taxon-name-part></tp:taxon-name>. Proceedings of the Zoological Society, London, 294–319.</mixed-citation></ref><ref id="B3"><mixed-citation xmlns:xlink="http://www.w3.org/1999/xlink" xlink:type="simple"><person-group><name name-style="western"><surname>Bank</surname><given-names>S</given-names></name><name name-style="western"><surname>Cumming</surname><given-names>RT</given-names></name><name name-style="western"><surname>Yunchang</surname><given-names>L</given-names></name><name name-style="western"><surname>Henze</surname><given-names>K</given-names></name><name name-style="western"><surname>Le Tirant</surname><given-names>S</given-names></name><name name-style="western"><surname>Bradler</surname><given-names>S</given-names></name></person-group> (<year>2021</year>) A tree of leaves: Phylogeny and historical biogeography of the leaf insects (<tp:taxon-name><tp:taxon-name-part taxon-name-part-type="order">Phasmatodea</tp:taxon-name-part></tp:taxon-name>: <tp:taxon-name><tp:taxon-name-part taxon-name-part-type="family">Phylliidae</tp:taxon-name-part></tp:taxon-name>). Communications Biology 4(932): e932. <ext-link xlink:href="10.1038/s42003-021-02436-z" ext-link-type="doi" xlink:type="simple">https://doi.org/10.1038/s42003-021-02436-z</ext-link></mixed-citation></ref><ref id="B24"><mixed-citation xmlns:xlink="http://www.w3.org/1999/xlink" xlink:type="simple"><person-group><name name-style="western"><surname>Cumming</surname><given-names>RT</given-names></name><name name-style="western"><surname>Le Tirant</surname><given-names>S</given-names></name><name name-style="western"><surname>Teemsma</surname><given-names>SN</given-names></name><name name-style="western"><surname>Hennemann</surname><given-names>FH</given-names></name><name name-style="western"><surname>Willemse</surname><given-names>L</given-names></name><name name-style="western"><surname>Büscher</surname><given-names>TH</given-names></name></person-group> (<year>2020d</year>) <article-title>Lost lovers linked at long last: Elusive female <italic><tp:taxon-name><tp:taxon-name-part taxon-name-part-type="genus">Nanophyllium</tp:taxon-name-part></tp:taxon-name></italic> mystery solved after a century of being placed in a different genus (<tp:taxon-name><tp:taxon-name-part taxon-name-part-type="order">Phasmatodea</tp:taxon-name-part></tp:taxon-name>, <tp:taxon-name><tp:taxon-name-part taxon-name-part-type="family">Phylliidae</tp:taxon-name-part></tp:taxon-name>).</article-title><source>ZooKeys</source><volume>969</volume>: <fpage>43</fpage>–<lpage>84</lpage>. <ext-link xlink:href="10.3897/zookeys.969.56214" ext-link-type="doi" xlink:type="simple">https://doi.org/10.3897/zookeys.969.56214</ext-link></mixed-citation></ref></ref-list></tp:taxon-treatment>
