# Supplementary material for: ﻿On seven undescribed leaf insect species revealed within the recent “Tree of Leaves” (Phasmatodea, Phylliidae)
Source: Zookeys. 2023 Aug 3;1173:145–229. doi: 10.3897/zookeys.1173.104413 (PMC10416092; doi:10.3897/zookeys.1173.104413)
Supplement: XML Treatment for Pulchriphyllium scythe [file zookeys.1173.104413-treatment6.xml]

<!DOCTYPE tp:taxon-treatment
  PUBLIC "-//TaxonX//DTD Taxonomic Treatment Publishing DTD v0 20100105//EN" "tax-treatment-NSO.dtd">
<tp:taxon-treatment xmlns:tp="http://www.plazi.org/taxpub"><tp:treatment-meta><kwd-group><label>Taxon classification</label><kwd>
                <named-content content-type="kingdom">Animalia</named-content>
              </kwd><kwd>
                <named-content content-type="order">Phasmatodea</named-content>
              </kwd><kwd>
                <named-content content-type="family">Phylliidae</named-content>
              </kwd></kwd-group><mixed-citation publication-type="journal"><person-group><name><surname>Cumming</surname><given-names>Royce T.</given-names></name><name><surname>Le Tirant</surname><given-names>Stéphane</given-names></name><name><surname>Linde</surname><given-names>Jackson B.</given-names></name><name><surname>Solan</surname><given-names>Megan E.</given-names></name><name><surname>Foley</surname><given-names>Evelyn Marie</given-names></name><name><surname>Eulin</surname><given-names>Norman Enrico C.</given-names></name><name><surname>Lavado</surname><given-names>Ramon</given-names></name><name><surname>Whiting</surname><given-names>Michael F.</given-names></name><name><surname>Bradler</surname><given-names>Sven</given-names></name><name><surname>Bank</surname><given-names>Sarah</given-names></name></person-group><article-title>﻿On seven undescribed leaf insect species revealed within the recent “Tree of Leaves” (<tp:taxon-name><tp:taxon-name-part taxon-name-part-type="order">Phasmatodea</tp:taxon-name-part></tp:taxon-name>, <tp:taxon-name><tp:taxon-name-part taxon-name-part-type="family">Phylliidae</tp:taxon-name-part></tp:taxon-name>)</article-title><source>Zookeys</source><day>03</day><month>08</month><year>2023</year><volume>1173</volume><fpage>145</fpage><lpage>229</lpage><pub-id pub-id-type="doi">10.3897/zookeys.1173.104413</pub-id></mixed-citation></tp:treatment-meta><tp:nomenclature><label>﻿</label><tp:taxon-name>
              <object-id xmlns:xlink="http://www.w3.org/1999/xlink" content-type="arpha" xlink:type="simple">1DBF40AA-AFB2-57B4-BED0-AAF3BC428082</object-id>
              <tp:taxon-name-part taxon-name-part-type="genus" reg="Pulchriphyllium">Pulchriphyllium</tp:taxon-name-part>
              <tp:taxon-name-part taxon-name-part-type="species" reg="scythe">scythe</tp:taxon-name-part>
            </tp:taxon-name><tp:taxon-authority>(Gray, 1843) stat. rev., comb. nov.</tp:taxon-authority><xref ref-type="fig" rid="F16">Figs 16</xref><xref ref-type="fig" rid="F17">, 17</xref><xref ref-type="fig" rid="F18">, 18</xref><xref ref-type="fig" rid="F21">, 21C</xref></tp:nomenclature><tp:treatment-sec sec-type="material" id="SECID0ESJCI"><title>Material examined.</title><p>(♀): “Silhet” (<abbrev xmlns:xlink="http://www.w3.org/1999/xlink" content-type="institution" xlink:title="University Museum of Natural History, Oxford, United Kingdom" id="ABBRID0EYJCI" xlink:type="simple">OUMNH</abbrev>; Fig. <xref ref-type="fig" rid="F16">16</xref>), herein designated as the lectotype. See Suppl. material <xref ref-type="supplementary-material" rid="S1">1</xref> for additional non-type specimens reviewed.</p><fig id="F16" position="float" orientation="portrait"><object-id xmlns:xlink="http://www.w3.org/1999/xlink" content-type="doi" xlink:type="simple">10.3897/zookeys.1173.104413.figure16</object-id><object-id xmlns:xlink="http://www.w3.org/1999/xlink" content-type="arpha" xlink:type="simple">C8A822C4-87A4-5F17-A272-DD8C8808E23B</object-id><label>Figure 16.</label><caption><p><italic><tp:taxon-name><tp:taxon-name-part taxon-name-part-type="genus" reg="Pulchriphyllium">Pulchriphyllium</tp:taxon-name-part><tp:taxon-name-part taxon-name-part-type="species" reg="scythe">scythe</tp:taxon-name-part></tp:taxon-name></italic> (Gray, 1843) stat. rev., comb. nov. herein designated lectotype female, photographs by Robert Douglas (<abbrev xmlns:xlink="http://www.w3.org/1999/xlink" content-type="institution" xlink:title="University Museum of Natural History, Oxford, United Kingdom" id="ABBRID0EBLCI" xlink:type="simple">OUMNH</abbrev>) <bold>A</bold> habitus, dorsal <bold>B</bold> habitus, ventral <bold>C</bold> detail of the front leg, dorsal <bold>D</bold> data label <bold>E</bold> detail of the genitalia, ventral <bold>F</bold> detail of the antenna, head, and anterior of the thorax, dorsal.</p></caption><graphic xmlns:xlink="http://www.w3.org/1999/xlink" xlink:href="zookeys-1173-145_article-104413__-g016.jpg" position="float" orientation="portrait" xlink:type="simple" id="oo_887718.jpg"><uri content-type="original_file" xlink:type="simple">https://binary.pensoft.net/fig/887718</uri></graphic></fig></tp:treatment-sec><tp:treatment-sec sec-type="Differentiation" id="SECID0EXLCI"><title>Differentiation.</title><p>Presently, <italic><tp:taxon-name><tp:taxon-name-part taxon-name-part-type="genus" reg="Pulchriphyllium">Pulchriphyllium</tp:taxon-name-part><tp:taxon-name-part taxon-name-part-type="species" reg="scythe">scythe</tp:taxon-name-part></tp:taxon-name></italic> stat. rev., comb. nov. is one of the species we lack molecular data for, but thankfully there are consistent morphological differences which allow differentiation from congenerics. At the moment, the morphology of the freshly hatched nymph and the egg are not known, which would likely yield additional features for differentiation. The female <italic><tp:taxon-name><tp:taxon-name-part taxon-name-part-type="genus" reg="Pulchriphyllium">Pulchriphyllium</tp:taxon-name-part><tp:taxon-name-part taxon-name-part-type="species" reg="scythe">scythe</tp:taxon-name-part></tp:taxon-name></italic> stat. rev., comb. nov. are the easiest to consistently differentiate, and when coupled with their geographic isolation, are the reason why we are reinstating this population as a valid species.</p><p>From all other <italic><tp:taxon-name><tp:taxon-name-part taxon-name-part-type="genus" reg="Pulchriphyllium"/><tp:taxon-name-part taxon-name-part-type="species" reg="bioculatum">bioculatum</tp:taxon-name-part></tp:taxon-name></italic>-like species, <italic><tp:taxon-name><tp:taxon-name-part taxon-name-part-type="genus" reg="Pulchriphyllium">Pulchriphyllium</tp:taxon-name-part><tp:taxon-name-part taxon-name-part-type="species" reg="scythe">scythe</tp:taxon-name-part></tp:taxon-name></italic> stat. rev., comb. nov. females can be differentiated by their notably larger size (10.8 to 11.0 cm (vs the other <italic><tp:taxon-name><tp:taxon-name-part taxon-name-part-type="genus" reg="Pulchriphyllium"/><tp:taxon-name-part taxon-name-part-type="species" reg="bioculatum">bioculatum</tp:taxon-name-part></tp:taxon-name></italic>-like species which range from 6.7 to 9.5 cm long). Females of <italic><tp:taxon-name><tp:taxon-name-part taxon-name-part-type="genus" reg="Pulchriphyllium">Pulchriphyllium</tp:taxon-name-part><tp:taxon-name-part taxon-name-part-type="species" reg="scythe">scythe</tp:taxon-name-part></tp:taxon-name></italic> stat. rev., comb. nov. are so large they actually fall within the size range of <italic><tp:taxon-name><tp:taxon-name-part taxon-name-part-type="genus" reg="Pulchriphyllium">Pulchriphyllium</tp:taxon-name-part><tp:taxon-name-part taxon-name-part-type="species" reg="giganteum">giganteum</tp:taxon-name-part></tp:taxon-name></italic> (Hausleithner, 1984) (but can easily be differentiated by the mesopleural spination as <italic><tp:taxon-name><tp:taxon-name-part taxon-name-part-type="genus" reg="Pulchriphyllium">Pulchriphyllium</tp:taxon-name-part><tp:taxon-name-part taxon-name-part-type="species" reg="scythe">scythe</tp:taxon-name-part></tp:taxon-name></italic> stat. rev., comb. nov. does not have the notable medial projection like in <italic><tp:taxon-name><tp:taxon-name-part taxon-name-part-type="genus" reg="Pulchriphyllium">Pulchriphyllium</tp:taxon-name-part><tp:taxon-name-part taxon-name-part-type="species" reg="giganteum">giganteum</tp:taxon-name-part></tp:taxon-name></italic>). Male <italic><tp:taxon-name><tp:taxon-name-part taxon-name-part-type="genus" reg="Pulchriphyllium">Pulchriphyllium</tp:taxon-name-part><tp:taxon-name-part taxon-name-part-type="species" reg="scythe">scythe</tp:taxon-name-part></tp:taxon-name></italic> stat. rev., comb. nov. are poorly known (few males have been located in museum collections and few living observations have been located, coupled with the original male syntype specimen being lost), therefore, differences have been difficult to identify as consistent. At the moment the most notable feature we have been able to identify is that the profemoral exterior lobe appears to be slightly narrower than in most <italic><tp:taxon-name><tp:taxon-name-part taxon-name-part-type="genus" reg="Pulchriphyllium"/><tp:taxon-name-part taxon-name-part-type="species" reg="bioculatum">bioculatum</tp:taxon-name-part></tp:taxon-name></italic>-like species, giving the exterior lobe a more obtuse angle appearance.</p></tp:treatment-sec><tp:treatment-sec sec-type="distribution" id="SECID0ELRCI"><title>Distribution.</title><p>Thanks to iNaturalist (Figs <xref ref-type="fig" rid="F17">17</xref>, <xref ref-type="fig" rid="F18">18</xref>) and review of museum collections, the distribution for this species is beginning to be clarified, as well as the geographic disconnect from the other “<tp:taxon-name><tp:taxon-name-part taxon-name-part-type="genus" reg="Pulchriphyllium"/><tp:taxon-name-part taxon-name-part-type="species" reg="bioculatum">bioculatum</tp:taxon-name-part></tp:taxon-name>”-like species adjacent to this species range. At the moment we are aware of records for <italic><tp:taxon-name><tp:taxon-name-part taxon-name-part-type="genus" reg="Pulchriphyllium">Pulchriphyllium</tp:taxon-name-part><tp:taxon-name-part taxon-name-part-type="species" reg="scythe">scythe</tp:taxon-name-part></tp:taxon-name></italic> stat. rev., comb. nov. from India (provinces of Bengale Occidental, Assam, Nagaland, Meghalaya, Tripura, and Mizoram) and from the Slyhet division of Bangladesh (Fig. <xref ref-type="fig" rid="F15">15A</xref>). This species is geographically separated by the drier Eastern Ghats, Deccan Plateau, and the Central Highlands from <italic><tp:taxon-name><tp:taxon-name-part taxon-name-part-type="genus" reg="Pulchriphyllium">Pulchriphyllium</tp:taxon-name-part><tp:taxon-name-part taxon-name-part-type="species" reg="anangu">anangu</tp:taxon-name-part></tp:taxon-name></italic> sp. nov. (which is found in the heavily forested and wetter southwestern India; Fig. <xref ref-type="fig" rid="F15">15A</xref>). The geographic separation from <italic><tp:taxon-name><tp:taxon-name-part taxon-name-part-type="genus" reg="Pulchriphyllium">Pulchriphyllium</tp:taxon-name-part><tp:taxon-name-part taxon-name-part-type="species" reg="bioculatum">bioculatum</tp:taxon-name-part></tp:taxon-name></italic> from southern mainland Asia is not as clearly defined as there are some potential “<tp:taxon-name><tp:taxon-name-part taxon-name-part-type="genus" reg="Pulchriphyllium"/><tp:taxon-name-part taxon-name-part-type="species" reg="bioculatum">bioculatum</tp:taxon-name-part></tp:taxon-name>-like” records from central Myanmar which would be useful to compare in a molecular phylogeny one day. A potential geographic barrier between the northern extreme of <italic><tp:taxon-name><tp:taxon-name-part taxon-name-part-type="genus" reg="Pulchriphyllium">Pulchriphyllium</tp:taxon-name-part><tp:taxon-name-part taxon-name-part-type="species" reg="bioculatum">bioculatum</tp:taxon-name-part></tp:taxon-name></italic> and <italic><tp:taxon-name><tp:taxon-name-part taxon-name-part-type="genus" reg="Pulchriphyllium">Pulchriphyllium</tp:taxon-name-part><tp:taxon-name-part taxon-name-part-type="species" reg="scythe">scythe</tp:taxon-name-part></tp:taxon-name></italic> stat. rev., comb. nov. is the high elevation Rakhine Mountains (Burmese: Rakhine Yoma).</p><fig id="F17" position="float" orientation="portrait"><object-id xmlns:xlink="http://www.w3.org/1999/xlink" content-type="doi" xlink:type="simple">10.3897/zookeys.1173.104413.figure17</object-id><object-id xmlns:xlink="http://www.w3.org/1999/xlink" content-type="arpha" xlink:type="simple">63160ADB-E84D-5A3F-9508-23FA92D663E4</object-id><label>Figure 17.</label><caption><p>Live females of <italic><tp:taxon-name><tp:taxon-name-part taxon-name-part-type="genus" reg="Pulchriphyllium">Pulchriphyllium</tp:taxon-name-part><tp:taxon-name-part taxon-name-part-type="species" reg="scythe">scythe</tp:taxon-name-part></tp:taxon-name></italic> (Gray, 1843) stat. rev., comb. nov. <bold>A</bold> adult female, dorsal habitus, found near Makunda Christian Hospital, Karimganj District, Assam, 20 April 2016, photographed by Vijay Anand Ismavel (India), (<ext-link xmlns:xlink="http://www.w3.org/1999/xlink" xlink:href="https://www.inaturalist.org/observations/4311333" ext-link-type="uri" xlink:type="simple">https://www.inaturalist.org/observations/4311333</ext-link>) <bold>B</bold> adult female, dorsal habitus, found in Assam 788727, India, 27 December 2017, photographed by iNaturalist user @lovelymonlamin (<ext-link xmlns:xlink="http://www.w3.org/1999/xlink" xlink:href="https://www.inaturalist.org/observations/30552832" ext-link-type="uri" xlink:type="simple">https://www.inaturalist.org/observations/30552832</ext-link>) <bold>C</bold> adult female, dorsal habitus, found in Assam 788727, India, 27 August 2019, photographed by Dwithun Moshahary, (<ext-link xmlns:xlink="http://www.w3.org/1999/xlink" xlink:href="https://www.inaturalist.org/observations/51076352" ext-link-type="uri" xlink:type="simple">https://www.inaturalist.org/observations/51076352</ext-link>) <bold>D</bold> female nymph, dorsal habitus, found in Vaisam, Damchhara R. F., Tripura, India, 12 August 2020, photographed by Michael Lalruatfela (India) <bold>E</bold> female nymph, dorsal habitus, found near Makunda Christian Hospital, Karimganj District, Assam, 9 June 2019, photographed by Vijay Anand Ismavel (India), (<ext-link xmlns:xlink="http://www.w3.org/1999/xlink" xlink:href="https://www.inaturalist.org/observations/29119549" ext-link-type="uri" xlink:type="simple">https://www.inaturalist.org/observations/29119549</ext-link>) <bold>F</bold> same individual as in D but dorso-anterior view. Photographs used were uploaded to iNaturalist and are here used under license (CC BY-NC 4.0) or with explicit permission by the photographer.</p></caption><graphic xmlns:xlink="http://www.w3.org/1999/xlink" xlink:href="zookeys-1173-145_article-104413__-g017.jpg" position="float" orientation="portrait" xlink:type="simple" id="oo_887719.jpg"><uri content-type="original_file" xlink:type="simple">https://binary.pensoft.net/fig/887719</uri></graphic></fig><fig id="F18" position="float" orientation="portrait"><object-id xmlns:xlink="http://www.w3.org/1999/xlink" content-type="doi" xlink:type="simple">10.3897/zookeys.1173.104413.figure18</object-id><object-id xmlns:xlink="http://www.w3.org/1999/xlink" content-type="arpha" xlink:type="simple">81E1E3F8-F12D-5DE4-B260-02DF8A4E12AB</object-id><label>Figure 18.</label><caption><p>Live males and nymphs of <italic><tp:taxon-name><tp:taxon-name-part taxon-name-part-type="genus" reg="Pulchriphyllium">Pulchriphyllium</tp:taxon-name-part><tp:taxon-name-part taxon-name-part-type="species" reg="scythe">scythe</tp:taxon-name-part></tp:taxon-name></italic> (Gray, 1843) stat. rev., comb. nov. <bold>A</bold> male habitus, dorsal, found in Vaisam, Damchhara R. F., Tripura, India, 30 June 2019 and photographed by Michael Lalruatfela (India) <bold>B</bold> male habitus, dorsal, found in Badshahi Forest, Assam, India, 18 September 2020 and photographed by Rejoice Gassah (India) (<ext-link xmlns:xlink="http://www.w3.org/1999/xlink" xlink:href="https://www.inaturalist.org/observations/64092851" ext-link-type="uri" xlink:type="simple">https://www.inaturalist.org/observations/64092851</ext-link>) <bold>C</bold> nymph, dorso lateral view, found in Lawachara National Park, 31 July 2019, photographed by Hassan-al Razi Chayan (Bangladesh) (<ext-link xmlns:xlink="http://www.w3.org/1999/xlink" xlink:href="https://www.inaturalist.org/observations/103359437" ext-link-type="uri" xlink:type="simple">https://www.inaturalist.org/observations/103359437</ext-link>) <bold>D</bold> nymph, dorso-anterior view, found in Dosdewa Khasi Village, Katamoni, Assam, India, 24 April 2021 and photographed by Rejoice Gassah (India) (<ext-link xmlns:xlink="http://www.w3.org/1999/xlink" xlink:href="https://www.inaturalist.org/observations/79254856" ext-link-type="uri" xlink:type="simple">https://www.inaturalist.org/observations/79254856</ext-link>). Photographs used were uploaded to iNaturalist and here used under license (CC BY-NC 4.0) or with explicit permission by the photographer.</p></caption><graphic xmlns:xlink="http://www.w3.org/1999/xlink" xlink:href="zookeys-1173-145_article-104413__-g018.jpg" position="float" orientation="portrait" xlink:type="simple" id="oo_887720.jpg"><uri content-type="original_file" xlink:type="simple">https://binary.pensoft.net/fig/887720</uri></graphic></fig></tp:treatment-sec><tp:treatment-sec sec-type="remarks" id="SECID0E5YCI"><title>Remarks.</title><p>The only remaining syntype female (Fig. <xref ref-type="fig" rid="F16">16</xref>) is herein designated as the lectotype. In the original description male and female morphology was described, suggesting that there were syntypes of both sexes (although the exact number of which were not recorded). Unfortunately, male specimens upon which the description was based could not be located within the <abbrev xmlns:xlink="http://www.w3.org/1999/xlink" content-type="institution" xlink:title="University Museum of Natural History, Oxford, United Kingdom" id="ABBRID0EIZCI" xlink:type="simple">OUMNH</abbrev> collection. If any male specimens or additional female specimens can ever be located, they should be considered paralectotypes.</p><p><italic><tp:taxon-name><tp:taxon-name-part taxon-name-part-type="genus" reg="Pulchriphyllium">Pulchriphyllium</tp:taxon-name-part><tp:taxon-name-part taxon-name-part-type="species" reg="scythe">scythe</tp:taxon-name-part></tp:taxon-name></italic> stat. rev., comb. nov. is an uncommonly recorded taxon, which has mostly been recognized as a valid species by some authors, and as a synonym or subspecies/form by others (<xref ref-type="bibr" rid="B13">Brock et al. 2022</xref>). Some of this confusion likely is due to the lack of examination of the type material, which has never been illustrated to date, and it appears that this taxon has not been extensively reviewed and compared with other populations by past authors. As the types have not yet been illustrated, they first had to be identified within the <abbrev xmlns:xlink="http://www.w3.org/1999/xlink" content-type="institution" xlink:title="University Museum of Natural History, Oxford, United Kingdom" id="ABBRID0EH1CI" xlink:type="simple">OUMNH</abbrev> collection (which received the F. W. Hope collection which the type specimens were deposited within (<xref ref-type="bibr" rid="B31">Gray 1843</xref>)). Near one large female specimen was a label which reads “Possibly a ♀ Syntype of <italic><tp:taxon-name><tp:taxon-name-part taxon-name-part-type="genus" reg="Phyllium">Phyllium</tp:taxon-name-part><tp:taxon-name-part taxon-name-part-type="species" reg="scythe">scythe</tp:taxon-name-part></tp:taxon-name></italic> Gray. Only specimen with exactly correct size and locality data. C. O’Toole 13-xii-1979”. We agree with this assessment by C. O’Toole and based upon the style of the label (Fig. <xref ref-type="fig" rid="F16">16D</xref>) and the pin used for this specimen, this appears to match the era correctly. Unfortunately, even though at least one male syntype was described and noted by <xref ref-type="bibr" rid="B31">Gray (1843)</xref> as being within the same collection, a specimen could not be located which might be an original male. Unfortunately, any male specimens appear to be lost, but thanks to the remaining female specimen, to help remove uncertainty surrounding this species, we herein designate the female as the lectotype specimen for <italic><tp:taxon-name><tp:taxon-name-part taxon-name-part-type="genus" reg="Pulchriphyllium">Pulchriphyllium</tp:taxon-name-part><tp:taxon-name-part taxon-name-part-type="species" reg="scythe">scythe</tp:taxon-name-part></tp:taxon-name></italic> stat. rev., comb. nov. (Fig. <xref ref-type="fig" rid="F16">16</xref>).</p></tp:treatment-sec><tp:treatment-sec><!--Section generated to contain objects referenced in tp:taxon-treatment.--><fig id="F21" position="float" orientation="portrait"><object-id xmlns:xlink="http://www.w3.org/1999/xlink" content-type="doi" xlink:type="simple">10.3897/zookeys.1173.104413.figure21</object-id><object-id xmlns:xlink="http://www.w3.org/1999/xlink" content-type="arpha" xlink:type="simple">72C32598-22A7-5315-B388-9B447ABD9189</object-id><label>Figure 21.</label><caption><p>Adult female profemoral lobes from various <italic><tp:taxon-name><tp:taxon-name-part taxon-name-part-type="genus" reg="Pulchriphyllium">Pulchriphyllium</tp:taxon-name-part></tp:taxon-name></italic> species for comparison <bold>A</bold><italic><tp:taxon-name><tp:taxon-name-part taxon-name-part-type="genus" reg="Pulchriphyllium">Pulchriphyllium</tp:taxon-name-part><tp:taxon-name-part taxon-name-part-type="species" reg="crurifolium">crurifolium</tp:taxon-name-part></tp:taxon-name></italic> stat. rev., comb. nov. (<named-content xmlns:xlink="http://www.w3.org/1999/xlink" content-type="dwc:institutional_code" xlink:title="Natural History Museum United Kingdom, London, United Kingdom" xlink:href="http://grbio.org/institution/natural-history-museum-london" xlink:type="simple">NHMUK</named-content>) <bold>B</bold><italic><tp:taxon-name><tp:taxon-name-part taxon-name-part-type="genus" reg="Pulchriphyllium">Pulchriphyllium</tp:taxon-name-part><tp:taxon-name-part taxon-name-part-type="species" reg="bioculatum">bioculatum</tp:taxon-name-part></tp:taxon-name></italic> from West Malaysia (<abbrev xmlns:xlink="http://www.w3.org/1999/xlink" content-type="institution" xlink:title="Private collection of Royce T. Cumming, California, USA" id="ABBRID0EHMDI" xlink:type="simple">Coll RC</abbrev> 16-038) <bold>C</bold><italic><tp:taxon-name><tp:taxon-name-part taxon-name-part-type="genus" reg="Pulchriphyllium">Pulchriphyllium</tp:taxon-name-part><tp:taxon-name-part taxon-name-part-type="species" reg="scythe">scythe</tp:taxon-name-part></tp:taxon-name></italic> stat. rev., comb. nov. from Sylhet, Bangladesh (<abbrev xmlns:xlink="http://www.w3.org/1999/xlink" content-type="institution" xlink:title="University Museum of Natural History, Oxford, United Kingdom" id="ABBRID0ECNDI" xlink:type="simple">OUMNH</abbrev>) <bold>D</bold><italic><tp:taxon-name><tp:taxon-name-part taxon-name-part-type="genus" reg="Pulchriphyllium">Pulchriphyllium</tp:taxon-name-part><tp:taxon-name-part taxon-name-part-type="species" reg="pulcrifolum">pulcrifolum</tp:taxon-name-part></tp:taxon-name></italic> from Java, Indonesia (<abbrev xmlns:xlink="http://www.w3.org/1999/xlink" content-type="institution" xlink:title="Private collection of Royce T. Cumming, California, USA" id="ABBRID0EUNDI" xlink:type="simple">Coll RC</abbrev> 16-024) <bold>E</bold><italic><tp:taxon-name><tp:taxon-name-part taxon-name-part-type="genus" reg="Pulchriphyllium">Pulchriphyllium</tp:taxon-name-part><tp:taxon-name-part taxon-name-part-type="species" reg="bhaskarai">bhaskarai</tp:taxon-name-part></tp:taxon-name></italic> sp. nov. from Java, Indonesia (<named-content xmlns:xlink="http://www.w3.org/1999/xlink" content-type="dwc:institutional_code" xlink:title="Museum of the Zoological Institute of the Polish Academy of Sciences, Warsaw, Poland" xlink:href="http://grbio.org/institution/polish-academy-science-museum-institute-zoology" xlink:type="simple">MZPW</named-content>).</p></caption><graphic xmlns:xlink="http://www.w3.org/1999/xlink" xlink:href="zookeys-1173-145_article-104413__-g021.jpg" position="float" orientation="portrait" xlink:type="simple" id="oo_887723.jpg"><uri content-type="original_file" xlink:type="simple">https://binary.pensoft.net/fig/887723</uri></graphic></fig><supplementary-material xmlns:xlink="http://www.w3.org/1999/xlink" id="S1" position="float" orientation="portrait" xlink:type="simple"><object-id content-type="doi" xlink:type="simple">10.3897/zookeys.1173.104413.suppl1</object-id><object-id content-type="zenodo_dep_id" xlink:type="simple">8216919</object-id><object-id content-type="arpha" xlink:type="simple">025B09BD-83C8-5939-AE12-5DDA84F2CBBB</object-id><label>Supplementary material 1</label><caption><p>Examined specimens and paratype data with depositories</p></caption><statement content-type="dataType"><label>Data type</label><p>Specimen/observation data</p></statement><statement content-type="notes"><label>Explanation note</label><p>Taxon information for each specimens examined including sex, type designation, sample ID, collection data, and links to observational data available online.</p></statement><media xlink:href="zookeys-1173-145_article-104413__-s001.png" mimetype="image" mime-subtype="png" position="float" orientation="portrait" xlink:type="simple" id="oo_887738.png"><uri content-type="original_file" xlink:type="simple">https://binary.pensoft.net/file/887738</uri></media><permissions><license xlink:type="simple"><license-p>This dataset is made available under the Open Database License (http://opendatacommons.org/licenses/odbl/1.0/). The Open Database License (ODbL) is a license agreement intended to allow users to freely share, modify, and use this Dataset while maintaining this same freedom for others, provided that the original source and author(s) are credited.</license-p></license></permissions><attrib specific-use="authors">Author: Royce T. Cumming</attrib></supplementary-material><fig id="F15" position="float" orientation="portrait"><object-id xmlns:xlink="http://www.w3.org/1999/xlink" content-type="doi" xlink:type="simple">10.3897/zookeys.1173.104413.figure15</object-id><object-id xmlns:xlink="http://www.w3.org/1999/xlink" content-type="arpha" xlink:type="simple">01361A8F-85F1-5080-80CE-2A039A38575F</object-id><label>Figure 15.</label><caption><p>Distribution map for the herein discussed <italic><tp:taxon-name><tp:taxon-name-part taxon-name-part-type="genus" reg="Pulchriphyllium">Pulchriphyllium</tp:taxon-name-part></tp:taxon-name></italic> species with known records plotted. For data on the distribution points used for this map, see Suppl. material <xref ref-type="supplementary-material" rid="S1">1</xref><bold>A</bold> distribution of the “<italic><tp:taxon-name><tp:taxon-name-part taxon-name-part-type="genus" reg="Pulchriphyllium"/><tp:taxon-name-part taxon-name-part-type="species" reg="bioculatum">bioculatum</tp:taxon-name-part></tp:taxon-name></italic>-like species” <bold>B</bold> distribution of the <italic><tp:taxon-name><tp:taxon-name-part taxon-name-part-type="genus" reg="Pulchriphyllium">Pulchriphyllium</tp:taxon-name-part></tp:taxon-name></italic> species from mainland Asia with a boxy abdominal shape (inset outline in <bold>A</bold>). Abbreviations: KH, Cambodia; LA, Laos; TH, Thailand; VN, Vietnam.</p></caption><graphic xmlns:xlink="http://www.w3.org/1999/xlink" xlink:href="zookeys-1173-145_article-104413__-g015.jpg" position="float" orientation="portrait" xlink:type="simple" id="oo_887717.jpg"><uri content-type="original_file" xlink:type="simple">https://binary.pensoft.net/fig/887717</uri></graphic></fig></tp:treatment-sec><ref-list><ref id="B13"><mixed-citation xmlns:xlink="http://www.w3.org/1999/xlink" xlink:type="simple"><person-group><name name-style="western"><surname>Brock</surname><given-names>PD</given-names></name><name name-style="western"><surname>Büscher</surname><given-names>TH</given-names></name><name name-style="western"><surname>Baker</surname><given-names>E</given-names></name></person-group> (<year>2022</year>) <tp:taxon-name><tp:taxon-name-part taxon-name-part-type="order">Phasmida</tp:taxon-name-part></tp:taxon-name> SF: <tp:taxon-name><tp:taxon-name-part taxon-name-part-type="order">Phasmida</tp:taxon-name-part></tp:taxon-name> Species File Version 5.0/5.0. In: Roskov Y et al. (Eds) Species 2000 and ITIS Catalogue of Life. Species 2000: Naturalis, Leiden. <ext-link xlink:href="https://www.catalogueoflife.org/col" ext-link-type="uri" xlink:type="simple">https://www.catalogueoflife.org/col</ext-link></mixed-citation></ref><ref id="B31"><mixed-citation xmlns:xlink="http://www.w3.org/1999/xlink" xlink:type="simple"><person-group><name name-style="western"><surname>Gray</surname><given-names>GR</given-names></name></person-group> (<year>1843</year>) <article-title>Description of several species of the Genus <italic><tp:taxon-name><tp:taxon-name-part taxon-name-part-type="genus">Phyllium</tp:taxon-name-part></tp:taxon-name></italic>.</article-title><source>Zoologist</source><volume>1</volume>(<issue>1</issue>): <fpage>117</fpage>–<lpage>123</lpage>.</mixed-citation></ref></ref-list></tp:taxon-treatment>
