# Supplementary material for: ﻿On seven undescribed leaf insect species revealed within the recent “Tree of Leaves” (Phasmatodea, Phylliidae)
Source: Zookeys. 2023 Aug 3;1173:145–229. doi: 10.3897/zookeys.1173.104413 (PMC10416092; doi:10.3897/zookeys.1173.104413)
Supplement: XML Treatment for Pulchriphyllium crurifolium [file zookeys.1173.104413-treatment7.xml]

<!DOCTYPE tp:taxon-treatment
  PUBLIC "-//TaxonX//DTD Taxonomic Treatment Publishing DTD v0 20100105//EN" "tax-treatment-NSO.dtd">
<tp:taxon-treatment xmlns:tp="http://www.plazi.org/taxpub"><tp:treatment-meta><kwd-group><label>Taxon classification</label><kwd>
                <named-content content-type="kingdom">Animalia</named-content>
              </kwd><kwd>
                <named-content content-type="order">Phasmatodea</named-content>
              </kwd><kwd>
                <named-content content-type="family">Phylliidae</named-content>
              </kwd></kwd-group><mixed-citation publication-type="journal"><person-group><name><surname>Cumming</surname><given-names>Royce T.</given-names></name><name><surname>Le Tirant</surname><given-names>Stéphane</given-names></name><name><surname>Linde</surname><given-names>Jackson B.</given-names></name><name><surname>Solan</surname><given-names>Megan E.</given-names></name><name><surname>Foley</surname><given-names>Evelyn Marie</given-names></name><name><surname>Eulin</surname><given-names>Norman Enrico C.</given-names></name><name><surname>Lavado</surname><given-names>Ramon</given-names></name><name><surname>Whiting</surname><given-names>Michael F.</given-names></name><name><surname>Bradler</surname><given-names>Sven</given-names></name><name><surname>Bank</surname><given-names>Sarah</given-names></name></person-group><article-title>﻿On seven undescribed leaf insect species revealed within the recent “Tree of Leaves” (<tp:taxon-name><tp:taxon-name-part taxon-name-part-type="order">Phasmatodea</tp:taxon-name-part></tp:taxon-name>, <tp:taxon-name><tp:taxon-name-part taxon-name-part-type="family">Phylliidae</tp:taxon-name-part></tp:taxon-name>)</article-title><source>Zookeys</source><day>03</day><month>08</month><year>2023</year><volume>1173</volume><fpage>145</fpage><lpage>229</lpage><pub-id pub-id-type="doi">10.3897/zookeys.1173.104413</pub-id></mixed-citation></tp:treatment-meta><tp:nomenclature><label>﻿</label><tp:taxon-name>
              <object-id xmlns:xlink="http://www.w3.org/1999/xlink" content-type="arpha" xlink:type="simple">4CF362AA-9297-5F60-BBCF-966E1B08C2A8</object-id>
              <tp:taxon-name-part taxon-name-part-type="genus" reg="Pulchriphyllium">Pulchriphyllium</tp:taxon-name-part>
              <tp:taxon-name-part taxon-name-part-type="species" reg="crurifolium">crurifolium</tp:taxon-name-part>
            </tp:taxon-name><tp:taxon-authority>(Audinet-Serville, 1838) stat. rev., comb. nov.</tp:taxon-authority><xref ref-type="fig" rid="F19">Figs 19</xref><xref ref-type="fig" rid="F20">, 20</xref><xref ref-type="fig" rid="F21">, 21A</xref><xref ref-type="fig" rid="F22">, 22</xref><xref ref-type="fig" rid="F23">, 23D–F</xref></tp:nomenclature><tp:treatment-sec sec-type="type material" id="SECID0E44CI"><title>Type material examined.</title><p>(2♀♀, 2♂♂; <abbrev xmlns:xlink="http://www.w3.org/1999/xlink" content-type="institution" xlink:title="University Museum of Natural History, Oxford, United Kingdom" id="ABBRID0ED5CI" xlink:type="simple">OUMNH</abbrev>).</p><p><bold><italic>Lectotype designation</italic></bold>: 1♀: “<tp:taxon-name><tp:taxon-name-part taxon-name-part-type="genus" reg="Pulchriphyllium"/><tp:taxon-name-part taxon-name-part-type="species" reg="crurifolium">crurifolium</tp:taxon-name-part></tp:taxon-name> ♀ Seychelles; Seychelles; Wings O; e coll. Serville” (Fig. <xref ref-type="fig" rid="F19">19B</xref>; <abbrev xmlns:xlink="http://www.w3.org/1999/xlink" content-type="institution" xlink:title="University Museum of Natural History, Oxford, United Kingdom" id="ABBRID0E35CI" xlink:type="simple">OUMNH</abbrev>).</p><p><bold><italic>Paralectotype designations</italic></bold>: 1♂: “Seychelles; <italic><tp:taxon-name><tp:taxon-name-part taxon-name-part-type="genus" reg="Pulchriphyllium"/><tp:taxon-name-part taxon-name-part-type="species" reg="phyllium">phyllium</tp:taxon-name-part><tp:taxon-name-part taxon-name-part-type="subspecies" reg="crurifolium">crurifolium</tp:taxon-name-part></tp:taxon-name></italic> Serville ♂; <italic><tp:taxon-name><tp:taxon-name-part taxon-name-part-type="genus" reg="Phyllium">Phyllium</tp:taxon-name-part><tp:taxon-name-part taxon-name-part-type="species" reg="crurifolium">crurifolium</tp:taxon-name-part></tp:taxon-name></italic>, teste Serville. E coll. Marchal, Mae. Hist. Nat. Orth. p. 292” (Fig. <xref ref-type="fig" rid="F19">19A</xref>; <abbrev xmlns:xlink="http://www.w3.org/1999/xlink" content-type="institution" xlink:title="University Museum of Natural History, Oxford, United Kingdom" id="ABBRID0EFADI" xlink:type="simple">OUMNH</abbrev>); 1♂: “♂; (coll. Latreille); E. Mus Serville; W; P. Crurifoilum Nob. (Indes)” (Fig. <xref ref-type="fig" rid="F19">19D</xref>; <abbrev xmlns:xlink="http://www.w3.org/1999/xlink" content-type="institution" xlink:title="University Museum of Natural History, Oxford, United Kingdom" id="ABBRID0EOADI" xlink:type="simple">OUMNH</abbrev>); 1♀: “♀; e coll. Serville.; Wings R wings wny; W; P. Crurifoilum Nob. (Indes)” (Fig. <xref ref-type="fig" rid="F19">19C</xref>; <abbrev xmlns:xlink="http://www.w3.org/1999/xlink" content-type="institution" xlink:title="University Museum of Natural History, Oxford, United Kingdom" id="ABBRID0EXADI" xlink:type="simple">OUMNH</abbrev>).</p><fig id="F19" position="float" orientation="portrait"><object-id xmlns:xlink="http://www.w3.org/1999/xlink" content-type="doi" xlink:type="simple">10.3897/zookeys.1173.104413.figure19</object-id><object-id xmlns:xlink="http://www.w3.org/1999/xlink" content-type="arpha" xlink:type="simple">2CF2EDCC-F351-559D-8BF6-AF14D0470DB2</object-id><label>Figure 19.</label><caption><p><italic><tp:taxon-name><tp:taxon-name-part taxon-name-part-type="genus" reg="Pulchriphyllium">Pulchriphyllium</tp:taxon-name-part><tp:taxon-name-part taxon-name-part-type="species" reg="crurifolium">crurifolium</tp:taxon-name-part></tp:taxon-name></italic> stat. rev., comb. nov. specimens which, based upon their labels, appear to be the syntype specimens designated by Audinet-Serville in 1838 <bold>A</bold> paralectotype, male, dorsal habitus, associated data labels to the right <bold>B</bold> lectotype, female, dorsal habitus, associated data labels to the right <bold>C</bold> paralectotype, female, dorsal habitus, associated data labels to the left and below <bold>D</bold> paralectotype, male, dorsal habitus, associated data labels to the left and below. Photographs by Robert Douglas, courtesy of Oxford University Museum of Natural History.</p></caption><graphic xmlns:xlink="http://www.w3.org/1999/xlink" xlink:href="zookeys-1173-145_article-104413__-g019.jpg" position="float" orientation="portrait" xlink:type="simple" id="oo_887721.jpg"><uri content-type="original_file" xlink:type="simple">https://binary.pensoft.net/fig/887721</uri></graphic></fig></tp:treatment-sec><tp:treatment-sec sec-type="material" id="SECID0EFCDI"><title>Additional material examined.</title><p>“<italic><tp:taxon-name><tp:taxon-name-part taxon-name-part-type="genus" reg="Phyllium">Phyllium</tp:taxon-name-part><tp:taxon-name-part taxon-name-part-type="species" reg="dardanus">dardanus</tp:taxon-name-part></tp:taxon-name></italic>” <bold><italic>Holotype</italic></bold> (1♂; Fig. <xref ref-type="fig" rid="F20">20</xref>): “Seychelles; e coll. Marchal; TYPE ♂ WESTWOOD <italic><tp:taxon-name><tp:taxon-name-part taxon-name-part-type="genus" reg="Phyllium">Phyllium</tp:taxon-name-part><tp:taxon-name-part taxon-name-part-type="species" reg="dardanus">dardanus</tp:taxon-name-part></tp:taxon-name></italic>. Cat. Phasm. 1859, p. 176. pl. 40 fig. 5.; TYPE Orth: 530 <italic><tp:taxon-name><tp:taxon-name-part taxon-name-part-type="genus" reg="Phyllium">Phyllium</tp:taxon-name-part><tp:taxon-name-part taxon-name-part-type="species" reg="dardanus">dardanus</tp:taxon-name-part></tp:taxon-name></italic> Westwood HOPE DEPT. OXFORD; <italic><tp:taxon-name><tp:taxon-name-part taxon-name-part-type="genus" reg="Phyllium">Phyllium</tp:taxon-name-part><tp:taxon-name-part taxon-name-part-type="species" reg="dardanus">dardanus</tp:taxon-name-part></tp:taxon-name></italic>, ♂, West. Mon. Phasm pl 40 f 5”. See Suppl. material <xref ref-type="supplementary-material" rid="S1">1</xref> for additional non-type specimens examined.</p><fig id="F20" position="float" orientation="portrait"><object-id xmlns:xlink="http://www.w3.org/1999/xlink" content-type="doi" xlink:type="simple">10.3897/zookeys.1173.104413.figure20</object-id><object-id xmlns:xlink="http://www.w3.org/1999/xlink" content-type="arpha" xlink:type="simple">BBDDF678-5E75-537E-9339-1486CF03C04F</object-id><label>Figure 20.</label><caption><p><italic><tp:taxon-name><tp:taxon-name-part taxon-name-part-type="genus" reg="Phyllium">Phyllium</tp:taxon-name-part><tp:taxon-name-part taxon-name-part-type="species" reg="dardanus">dardanus</tp:taxon-name-part></tp:taxon-name></italic> Westwood, 1859 holotype male (= <italic><tp:taxon-name><tp:taxon-name-part taxon-name-part-type="genus" reg="Pulchriphyllium">Pulchriphyllium</tp:taxon-name-part><tp:taxon-name-part taxon-name-part-type="species" reg="crurifolium">crurifolium</tp:taxon-name-part></tp:taxon-name></italic> stat. rev., comb. nov.) <bold>A</bold> dorsal habitus <bold>B</bold> holotype data labels <bold>C</bold> details of the antennae, front legs, head, and thorax, dorsal <bold>A, B</bold> photographs by Robert Douglas, courtesy of Oxford University Museum of Natural History <bold>C</bold> photograph by Paul Brock (<named-content xmlns:xlink="http://www.w3.org/1999/xlink" content-type="dwc:institutional_code" xlink:title="Natural History Museum United Kingdom, London, United Kingdom" xlink:href="http://grbio.org/institution/natural-history-museum-london" xlink:type="simple">NHMUK</named-content>).</p></caption><graphic xmlns:xlink="http://www.w3.org/1999/xlink" xlink:href="zookeys-1173-145_article-104413__-g020.jpg" position="float" orientation="portrait" xlink:type="simple" id="oo_887722.jpg"><uri content-type="original_file" xlink:type="simple">https://binary.pensoft.net/fig/887722</uri></graphic></fig></tp:treatment-sec><tp:treatment-sec><!--Section generated to contain objects referenced in tp:taxon-treatment.--><fig id="F21" position="float" orientation="portrait"><object-id xmlns:xlink="http://www.w3.org/1999/xlink" content-type="doi" xlink:type="simple">10.3897/zookeys.1173.104413.figure21</object-id><object-id xmlns:xlink="http://www.w3.org/1999/xlink" content-type="arpha" xlink:type="simple">72C32598-22A7-5315-B388-9B447ABD9189</object-id><label>Figure 21.</label><caption><p>Adult female profemoral lobes from various <italic><tp:taxon-name><tp:taxon-name-part taxon-name-part-type="genus" reg="Pulchriphyllium">Pulchriphyllium</tp:taxon-name-part></tp:taxon-name></italic> species for comparison <bold>A</bold><italic><tp:taxon-name><tp:taxon-name-part taxon-name-part-type="genus" reg="Pulchriphyllium">Pulchriphyllium</tp:taxon-name-part><tp:taxon-name-part taxon-name-part-type="species" reg="crurifolium">crurifolium</tp:taxon-name-part></tp:taxon-name></italic> stat. rev., comb. nov. (<named-content xmlns:xlink="http://www.w3.org/1999/xlink" content-type="dwc:institutional_code" xlink:title="Natural History Museum United Kingdom, London, United Kingdom" xlink:href="http://grbio.org/institution/natural-history-museum-london" xlink:type="simple">NHMUK</named-content>) <bold>B</bold><italic><tp:taxon-name><tp:taxon-name-part taxon-name-part-type="genus" reg="Pulchriphyllium">Pulchriphyllium</tp:taxon-name-part><tp:taxon-name-part taxon-name-part-type="species" reg="bioculatum">bioculatum</tp:taxon-name-part></tp:taxon-name></italic> from West Malaysia (<abbrev xmlns:xlink="http://www.w3.org/1999/xlink" content-type="institution" xlink:title="Private collection of Royce T. Cumming, California, USA" id="ABBRID0EHMDI" xlink:type="simple">Coll RC</abbrev> 16-038) <bold>C</bold><italic><tp:taxon-name><tp:taxon-name-part taxon-name-part-type="genus" reg="Pulchriphyllium">Pulchriphyllium</tp:taxon-name-part><tp:taxon-name-part taxon-name-part-type="species" reg="scythe">scythe</tp:taxon-name-part></tp:taxon-name></italic> stat. rev., comb. nov. from Sylhet, Bangladesh (<abbrev xmlns:xlink="http://www.w3.org/1999/xlink" content-type="institution" xlink:title="University Museum of Natural History, Oxford, United Kingdom" id="ABBRID0ECNDI" xlink:type="simple">OUMNH</abbrev>) <bold>D</bold><italic><tp:taxon-name><tp:taxon-name-part taxon-name-part-type="genus" reg="Pulchriphyllium">Pulchriphyllium</tp:taxon-name-part><tp:taxon-name-part taxon-name-part-type="species" reg="pulcrifolum">pulcrifolum</tp:taxon-name-part></tp:taxon-name></italic> from Java, Indonesia (<abbrev xmlns:xlink="http://www.w3.org/1999/xlink" content-type="institution" xlink:title="Private collection of Royce T. Cumming, California, USA" id="ABBRID0EUNDI" xlink:type="simple">Coll RC</abbrev> 16-024) <bold>E</bold><italic><tp:taxon-name><tp:taxon-name-part taxon-name-part-type="genus" reg="Pulchriphyllium">Pulchriphyllium</tp:taxon-name-part><tp:taxon-name-part taxon-name-part-type="species" reg="bhaskarai">bhaskarai</tp:taxon-name-part></tp:taxon-name></italic> sp. nov. from Java, Indonesia (<named-content xmlns:xlink="http://www.w3.org/1999/xlink" content-type="dwc:institutional_code" xlink:title="Museum of the Zoological Institute of the Polish Academy of Sciences, Warsaw, Poland" xlink:href="http://grbio.org/institution/polish-academy-science-museum-institute-zoology" xlink:type="simple">MZPW</named-content>).</p></caption><graphic xmlns:xlink="http://www.w3.org/1999/xlink" xlink:href="zookeys-1173-145_article-104413__-g021.jpg" position="float" orientation="portrait" xlink:type="simple" id="oo_887723.jpg"><uri content-type="original_file" xlink:type="simple">https://binary.pensoft.net/fig/887723</uri></graphic></fig><fig id="F22" position="float" orientation="portrait"><object-id xmlns:xlink="http://www.w3.org/1999/xlink" content-type="doi" xlink:type="simple">10.3897/zookeys.1173.104413.figure22</object-id><object-id xmlns:xlink="http://www.w3.org/1999/xlink" content-type="arpha" xlink:type="simple">BADB62C6-6F77-5431-8711-604E93B75A16</object-id><label>Figure 22.</label><caption><p>Live <italic><tp:taxon-name><tp:taxon-name-part taxon-name-part-type="genus" reg="Pulchriphyllium">Pulchriphyllium</tp:taxon-name-part><tp:taxon-name-part taxon-name-part-type="species" reg="crurifolium">crurifolium</tp:taxon-name-part></tp:taxon-name></italic> stat. rev., comb. nov. <bold>A</bold> adult female, dorsal habitus, observed September 2019 at Sans Souci, Mahé, Seychelles, by Juan Jose Areso uploaded by iNaturalist user @liahg (Amalia Herrera Grau) (<ext-link xmlns:xlink="http://www.w3.org/1999/xlink" xlink:href="https://www.inaturalist.org/observations/76082181" ext-link-type="uri" xlink:type="simple">https://www.inaturalist.org/observations/76082181</ext-link>) <bold>B</bold> adult male, dorsal habitus, observed December 2006 at Grand’ Anse, Mahé, Seychelles by iNaturalist user @thierrycordenos (<ext-link xmlns:xlink="http://www.w3.org/1999/xlink" xlink:href="https://www.inaturalist.org/observations/22992534" ext-link-type="uri" xlink:type="simple">https://www.inaturalist.org/observations/22992534</ext-link>). Both images uploaded to iNaturalist and used under license (CC BY-NC 4.0).</p></caption><graphic xmlns:xlink="http://www.w3.org/1999/xlink" xlink:href="zookeys-1173-145_article-104413__-g022.jpg" position="float" orientation="portrait" xlink:type="simple" id="oo_887724.jpg"><uri content-type="original_file" xlink:type="simple">https://binary.pensoft.net/fig/887724</uri></graphic></fig><fig id="F23" position="float" orientation="portrait"><object-id xmlns:xlink="http://www.w3.org/1999/xlink" content-type="doi" xlink:type="simple">10.3897/zookeys.1173.104413.figure23</object-id><object-id xmlns:xlink="http://www.w3.org/1999/xlink" content-type="arpha" xlink:type="simple">60E274CB-321E-5572-B2D8-A39054ADF75C</object-id><label>Figure 23.</label><caption><p>Eggs from <italic><tp:taxon-name><tp:taxon-name-part taxon-name-part-type="genus" reg="Pulchriphyllium">Pulchriphyllium</tp:taxon-name-part><tp:taxon-name-part taxon-name-part-type="species" reg="bioculatum">bioculatum</tp:taxon-name-part></tp:taxon-name></italic>-like species, where the eggs are known <bold>A–C</bold><italic><tp:taxon-name><tp:taxon-name-part taxon-name-part-type="genus" reg="Pulchriphyllium">Pulchriphyllium</tp:taxon-name-part><tp:taxon-name-part taxon-name-part-type="species" reg="bioculatum">bioculatum</tp:taxon-name-part></tp:taxon-name></italic> from West Malaysia (<abbrev xmlns:xlink="http://www.w3.org/1999/xlink" content-type="institution" xlink:title="Private collection of Royce T. Cumming, California, USA" id="ABBRID0EATDI" xlink:type="simple">Coll RC</abbrev> #18-042) <bold>D–F</bold><italic><tp:taxon-name><tp:taxon-name-part taxon-name-part-type="genus" reg="Pulchriphyllium">Pulchriphyllium</tp:taxon-name-part><tp:taxon-name-part taxon-name-part-type="species" reg="crurifolium">crurifolium</tp:taxon-name-part></tp:taxon-name></italic> stat. rev., comb. nov. from the Seychelles (<abbrev xmlns:xlink="http://www.w3.org/1999/xlink" content-type="institution" xlink:title="Private collection of Royce T. Cumming, California, USA" id="ABBRID0E2TDI" xlink:type="simple">Coll RC</abbrev> #18-233) <bold>G–I</bold><italic><tp:taxon-name><tp:taxon-name-part taxon-name-part-type="genus" reg="Pulchriphyllium">Pulchriphyllium</tp:taxon-name-part><tp:taxon-name-part taxon-name-part-type="species" reg="agathyrsus">agathyrsus</tp:taxon-name-part></tp:taxon-name></italic> from Sri Lanka (<abbrev xmlns:xlink="http://www.w3.org/1999/xlink" content-type="institution" xlink:title="Private collection of Royce T. Cumming, California, USA" id="ABBRID0ENUDI" xlink:type="simple">Coll RC</abbrev> #18-232). Top row, dorsal view. Middle row, lateral view. Bottom row, anterior view.</p></caption><graphic xmlns:xlink="http://www.w3.org/1999/xlink" xlink:href="zookeys-1173-145_article-104413__-g023.jpg" position="float" orientation="portrait" xlink:type="simple" id="oo_887725.jpg"><uri content-type="original_file" xlink:type="simple">https://binary.pensoft.net/fig/887725</uri></graphic></fig><supplementary-material xmlns:xlink="http://www.w3.org/1999/xlink" id="S1" position="float" orientation="portrait" xlink:type="simple"><object-id content-type="doi" xlink:type="simple">10.3897/zookeys.1173.104413.suppl1</object-id><object-id content-type="zenodo_dep_id" xlink:type="simple">8216919</object-id><object-id content-type="arpha" xlink:type="simple">025B09BD-83C8-5939-AE12-5DDA84F2CBBB</object-id><label>Supplementary material 1</label><caption><p>Examined specimens and paratype data with depositories</p></caption><statement content-type="dataType"><label>Data type</label><p>Specimen/observation data</p></statement><statement content-type="notes"><label>Explanation note</label><p>Taxon information for each specimens examined including sex, type designation, sample ID, collection data, and links to observational data available online.</p></statement><media xlink:href="zookeys-1173-145_article-104413__-s001.png" mimetype="image" mime-subtype="png" position="float" orientation="portrait" xlink:type="simple" id="oo_887738.png"><uri content-type="original_file" xlink:type="simple">https://binary.pensoft.net/file/887738</uri></media><permissions><license xlink:type="simple"><license-p>This dataset is made available under the Open Database License (http://opendatacommons.org/licenses/odbl/1.0/). The Open Database License (ODbL) is a license agreement intended to allow users to freely share, modify, and use this Dataset while maintaining this same freedom for others, provided that the original source and author(s) are credited.</license-p></license></permissions><attrib specific-use="authors">Author: Royce T. Cumming</attrib></supplementary-material></tp:treatment-sec></tp:taxon-treatment>
