# Supplementary material for: ﻿On seven undescribed leaf insect species revealed within the recent “Tree of Leaves” (Phasmatodea, Phylliidae)
Source: Zookeys. 2023 Aug 3;1173:145–229. doi: 10.3897/zookeys.1173.104413 (PMC10416092; doi:10.3897/zookeys.1173.104413)
Supplement: XML Treatment for Phyllium dardanus [file zookeys.1173.104413-treatment8.xml]

<!DOCTYPE tp:taxon-treatment
  PUBLIC "-//TaxonX//DTD Taxonomic Treatment Publishing DTD v0 20100105//EN" "tax-treatment-NSO.dtd">
<tp:taxon-treatment xmlns:tp="http://www.plazi.org/taxpub"><tp:treatment-meta><kwd-group><label>Taxon classification</label><kwd>
                <named-content content-type="kingdom">Animalia</named-content>
              </kwd><kwd>
                <named-content content-type="order">Phasmatodea</named-content>
              </kwd><kwd>
                <named-content content-type="family">Phylliidae</named-content>
              </kwd></kwd-group><mixed-citation publication-type="journal"><person-group><name><surname>Cumming</surname><given-names>Royce T.</given-names></name><name><surname>Le Tirant</surname><given-names>Stéphane</given-names></name><name><surname>Linde</surname><given-names>Jackson B.</given-names></name><name><surname>Solan</surname><given-names>Megan E.</given-names></name><name><surname>Foley</surname><given-names>Evelyn Marie</given-names></name><name><surname>Eulin</surname><given-names>Norman Enrico C.</given-names></name><name><surname>Lavado</surname><given-names>Ramon</given-names></name><name><surname>Whiting</surname><given-names>Michael F.</given-names></name><name><surname>Bradler</surname><given-names>Sven</given-names></name><name><surname>Bank</surname><given-names>Sarah</given-names></name></person-group><article-title>﻿On seven undescribed leaf insect species revealed within the recent “Tree of Leaves” (<tp:taxon-name><tp:taxon-name-part taxon-name-part-type="order">Phasmatodea</tp:taxon-name-part></tp:taxon-name>, <tp:taxon-name><tp:taxon-name-part taxon-name-part-type="family">Phylliidae</tp:taxon-name-part></tp:taxon-name>)</article-title><source>Zookeys</source><day>03</day><month>08</month><year>2023</year><volume>1173</volume><fpage>145</fpage><lpage>229</lpage><pub-id pub-id-type="doi">10.3897/zookeys.1173.104413</pub-id></mixed-citation></tp:treatment-meta><tp:nomenclature><label>﻿</label><tp:taxon-name>
              <object-id xmlns:xlink="http://www.w3.org/1999/xlink" content-type="arpha" xlink:type="simple">040E6A79-D413-5DD4-81D4-2BF39902D1B7</object-id>
              <tp:taxon-name-part taxon-name-part-type="genus" reg="Phyllium">Phyllium</tp:taxon-name-part>
              <tp:taxon-name-part taxon-name-part-type="species" reg="dardanus">dardanus</tp:taxon-name-part>
            </tp:taxon-name><tp:taxon-authority>Westwood, 1859 (OUMNH; Fig. 20)</tp:taxon-authority><tp:nomenclature-citation-list><tp:nomenclature-citation><tp:taxon-name>
                  <tp:taxon-name-part taxon-name-part-type="genus" reg="Phyllium">Phyllium</tp:taxon-name-part>
                  <tp:taxon-name-part taxon-name-part-type="species" reg="gelonus">gelonus</tp:taxon-name-part>
                </tp:taxon-name><comment>Gray, 1843 (<named-content xmlns:xlink="http://www.w3.org/1999/xlink" content-type="dwc:institutional_code" xlink:title="Natural History Museum United Kingdom, London, United Kingdom" xlink:href="http://grbio.org/institution/natural-history-museum-london" xlink:type="simple">NHMUK</named-content>; lost according to <xref ref-type="bibr" rid="B13">Brock et al. 2022</xref>).</comment></tp:nomenclature-citation></tp:nomenclature-citation-list></tp:nomenclature><tp:treatment-sec sec-type="Differentiation" id="SECID0EGIDI"><title>Differentiation.</title><p><bold>Female</bold><italic><tp:taxon-name><tp:taxon-name-part taxon-name-part-type="genus" reg="Pulchriphyllium">Pulchriphyllium</tp:taxon-name-part><tp:taxon-name-part taxon-name-part-type="species" reg="crurifolium">crurifolium</tp:taxon-name-part></tp:taxon-name></italic> stat. rev., comb. nov. are the easiest to differentiate from the other “<tp:taxon-name><tp:taxon-name-part taxon-name-part-type="genus" reg="Pulchriphyllium"/><tp:taxon-name-part taxon-name-part-type="species" reg="bioculatum">bioculatum</tp:taxon-name-part></tp:taxon-name>”-like species by comparing the profemoral exterior lobe shape. In <italic><tp:taxon-name><tp:taxon-name-part taxon-name-part-type="genus" reg="Pulchriphyllium">Pulchriphyllium</tp:taxon-name-part><tp:taxon-name-part taxon-name-part-type="species" reg="crurifolium">crurifolium</tp:taxon-name-part></tp:taxon-name></italic> stat. rev., comb. nov. the anterior margin of the exterior profemoral lobe is nearly straight, giving the lobe a boxy appearance (Fig. <xref ref-type="fig" rid="F21">21A</xref>) vs the other “<tp:taxon-name><tp:taxon-name-part taxon-name-part-type="genus" reg="Pulchriphyllium"/><tp:taxon-name-part taxon-name-part-type="species" reg="bioculatum">bioculatum</tp:taxon-name-part></tp:taxon-name>”-like species which have this margin notably rounded, giving the lobe a slight recurve appearance (Fig. <xref ref-type="fig" rid="F21">21B</xref>).</p><fig id="F21" position="float" orientation="portrait"><object-id xmlns:xlink="http://www.w3.org/1999/xlink" content-type="doi" xlink:type="simple">10.3897/zookeys.1173.104413.figure21</object-id><object-id xmlns:xlink="http://www.w3.org/1999/xlink" content-type="arpha" xlink:type="simple">72C32598-22A7-5315-B388-9B447ABD9189</object-id><label>Figure 21.</label><caption><p>Adult female profemoral lobes from various <italic><tp:taxon-name><tp:taxon-name-part taxon-name-part-type="genus" reg="Pulchriphyllium">Pulchriphyllium</tp:taxon-name-part></tp:taxon-name></italic> species for comparison <bold>A</bold><italic><tp:taxon-name><tp:taxon-name-part taxon-name-part-type="genus" reg="Pulchriphyllium">Pulchriphyllium</tp:taxon-name-part><tp:taxon-name-part taxon-name-part-type="species" reg="crurifolium">crurifolium</tp:taxon-name-part></tp:taxon-name></italic> stat. rev., comb. nov. (<named-content xmlns:xlink="http://www.w3.org/1999/xlink" content-type="dwc:institutional_code" xlink:title="Natural History Museum United Kingdom, London, United Kingdom" xlink:href="http://grbio.org/institution/natural-history-museum-london" xlink:type="simple">NHMUK</named-content>) <bold>B</bold><italic><tp:taxon-name><tp:taxon-name-part taxon-name-part-type="genus" reg="Pulchriphyllium">Pulchriphyllium</tp:taxon-name-part><tp:taxon-name-part taxon-name-part-type="species" reg="bioculatum">bioculatum</tp:taxon-name-part></tp:taxon-name></italic> from West Malaysia (<abbrev xmlns:xlink="http://www.w3.org/1999/xlink" content-type="institution" xlink:title="Private collection of Royce T. Cumming, California, USA" id="ABBRID0EHMDI" xlink:type="simple">Coll RC</abbrev> 16-038) <bold>C</bold><italic><tp:taxon-name><tp:taxon-name-part taxon-name-part-type="genus" reg="Pulchriphyllium">Pulchriphyllium</tp:taxon-name-part><tp:taxon-name-part taxon-name-part-type="species" reg="scythe">scythe</tp:taxon-name-part></tp:taxon-name></italic> stat. rev., comb. nov. from Sylhet, Bangladesh (<abbrev xmlns:xlink="http://www.w3.org/1999/xlink" content-type="institution" xlink:title="University Museum of Natural History, Oxford, United Kingdom" id="ABBRID0ECNDI" xlink:type="simple">OUMNH</abbrev>) <bold>D</bold><italic><tp:taxon-name><tp:taxon-name-part taxon-name-part-type="genus" reg="Pulchriphyllium">Pulchriphyllium</tp:taxon-name-part><tp:taxon-name-part taxon-name-part-type="species" reg="pulcrifolum">pulcrifolum</tp:taxon-name-part></tp:taxon-name></italic> from Java, Indonesia (<abbrev xmlns:xlink="http://www.w3.org/1999/xlink" content-type="institution" xlink:title="Private collection of Royce T. Cumming, California, USA" id="ABBRID0EUNDI" xlink:type="simple">Coll RC</abbrev> 16-024) <bold>E</bold><italic><tp:taxon-name><tp:taxon-name-part taxon-name-part-type="genus" reg="Pulchriphyllium">Pulchriphyllium</tp:taxon-name-part><tp:taxon-name-part taxon-name-part-type="species" reg="bhaskarai">bhaskarai</tp:taxon-name-part></tp:taxon-name></italic> sp. nov. from Java, Indonesia (<named-content xmlns:xlink="http://www.w3.org/1999/xlink" content-type="dwc:institutional_code" xlink:title="Museum of the Zoological Institute of the Polish Academy of Sciences, Warsaw, Poland" xlink:href="http://grbio.org/institution/polish-academy-science-museum-institute-zoology" xlink:type="simple">MZPW</named-content>).</p></caption><graphic xmlns:xlink="http://www.w3.org/1999/xlink" xlink:href="zookeys-1173-145_article-104413__-g021.jpg" position="float" orientation="portrait" xlink:type="simple" id="oo_887723.jpg"><uri content-type="original_file" xlink:type="simple">https://binary.pensoft.net/fig/887723</uri></graphic></fig><p><bold>Males</bold> are difficult to differentiate, and even after reviewing numerous specimens in series there appears to be enough intraspecific variation to make reliable differentiation impossible. On average males tend to have slightly narrower profemoral exterior lobes with a strongly obtuse angle (Fig. <xref ref-type="fig" rid="F22">22B</xref>), but some of the other “<italic><tp:taxon-name><tp:taxon-name-part taxon-name-part-type="genus" reg="Pulchriphyllium"/><tp:taxon-name-part taxon-name-part-type="species" reg="bioculatum">bioculatum</tp:taxon-name-part></tp:taxon-name></italic>”-like species can sometimes exhibit a similar lobe shape.</p><fig id="F22" position="float" orientation="portrait"><object-id xmlns:xlink="http://www.w3.org/1999/xlink" content-type="doi" xlink:type="simple">10.3897/zookeys.1173.104413.figure22</object-id><object-id xmlns:xlink="http://www.w3.org/1999/xlink" content-type="arpha" xlink:type="simple">BADB62C6-6F77-5431-8711-604E93B75A16</object-id><label>Figure 22.</label><caption><p>Live <italic><tp:taxon-name><tp:taxon-name-part taxon-name-part-type="genus" reg="Pulchriphyllium">Pulchriphyllium</tp:taxon-name-part><tp:taxon-name-part taxon-name-part-type="species" reg="crurifolium">crurifolium</tp:taxon-name-part></tp:taxon-name></italic> stat. rev., comb. nov. <bold>A</bold> adult female, dorsal habitus, observed September 2019 at Sans Souci, Mahé, Seychelles, by Juan Jose Areso uploaded by iNaturalist user @liahg (Amalia Herrera Grau) (<ext-link xmlns:xlink="http://www.w3.org/1999/xlink" xlink:href="https://www.inaturalist.org/observations/76082181" ext-link-type="uri" xlink:type="simple">https://www.inaturalist.org/observations/76082181</ext-link>) <bold>B</bold> adult male, dorsal habitus, observed December 2006 at Grand’ Anse, Mahé, Seychelles by iNaturalist user @thierrycordenos (<ext-link xmlns:xlink="http://www.w3.org/1999/xlink" xlink:href="https://www.inaturalist.org/observations/22992534" ext-link-type="uri" xlink:type="simple">https://www.inaturalist.org/observations/22992534</ext-link>). Both images uploaded to iNaturalist and used under license (CC BY-NC 4.0).</p></caption><graphic xmlns:xlink="http://www.w3.org/1999/xlink" xlink:href="zookeys-1173-145_article-104413__-g022.jpg" position="float" orientation="portrait" xlink:type="simple" id="oo_887724.jpg"><uri content-type="original_file" xlink:type="simple">https://binary.pensoft.net/fig/887724</uri></graphic></fig><p><bold>Eggs</bold> of <italic><tp:taxon-name><tp:taxon-name-part taxon-name-part-type="genus" reg="Pulchriphyllium">Pulchriphyllium</tp:taxon-name-part><tp:taxon-name-part taxon-name-part-type="species" reg="crurifolium">crurifolium</tp:taxon-name-part></tp:taxon-name></italic> stat. rev., comb. nov. are slightly smaller than the other “<italic><tp:taxon-name><tp:taxon-name-part taxon-name-part-type="genus" reg="Pulchriphyllium"/><tp:taxon-name-part taxon-name-part-type="species" reg="bioculatum">bioculatum</tp:taxon-name-part></tp:taxon-name></italic>”-like species and have a great deal more raised nodes throughout the surfaces (Fig. <xref ref-type="fig" rid="F23">23D–F</xref>).</p><fig id="F23" position="float" orientation="portrait"><object-id xmlns:xlink="http://www.w3.org/1999/xlink" content-type="doi" xlink:type="simple">10.3897/zookeys.1173.104413.figure23</object-id><object-id xmlns:xlink="http://www.w3.org/1999/xlink" content-type="arpha" xlink:type="simple">60E274CB-321E-5572-B2D8-A39054ADF75C</object-id><label>Figure 23.</label><caption><p>Eggs from <italic><tp:taxon-name><tp:taxon-name-part taxon-name-part-type="genus" reg="Pulchriphyllium">Pulchriphyllium</tp:taxon-name-part><tp:taxon-name-part taxon-name-part-type="species" reg="bioculatum">bioculatum</tp:taxon-name-part></tp:taxon-name></italic>-like species, where the eggs are known <bold>A–C</bold><italic><tp:taxon-name><tp:taxon-name-part taxon-name-part-type="genus" reg="Pulchriphyllium">Pulchriphyllium</tp:taxon-name-part><tp:taxon-name-part taxon-name-part-type="species" reg="bioculatum">bioculatum</tp:taxon-name-part></tp:taxon-name></italic> from West Malaysia (<abbrev xmlns:xlink="http://www.w3.org/1999/xlink" content-type="institution" xlink:title="Private collection of Royce T. Cumming, California, USA" id="ABBRID0EATDI" xlink:type="simple">Coll RC</abbrev> #18-042) <bold>D–F</bold><italic><tp:taxon-name><tp:taxon-name-part taxon-name-part-type="genus" reg="Pulchriphyllium">Pulchriphyllium</tp:taxon-name-part><tp:taxon-name-part taxon-name-part-type="species" reg="crurifolium">crurifolium</tp:taxon-name-part></tp:taxon-name></italic> stat. rev., comb. nov. from the Seychelles (<abbrev xmlns:xlink="http://www.w3.org/1999/xlink" content-type="institution" xlink:title="Private collection of Royce T. Cumming, California, USA" id="ABBRID0E2TDI" xlink:type="simple">Coll RC</abbrev> #18-233) <bold>G–I</bold><italic><tp:taxon-name><tp:taxon-name-part taxon-name-part-type="genus" reg="Pulchriphyllium">Pulchriphyllium</tp:taxon-name-part><tp:taxon-name-part taxon-name-part-type="species" reg="agathyrsus">agathyrsus</tp:taxon-name-part></tp:taxon-name></italic> from Sri Lanka (<abbrev xmlns:xlink="http://www.w3.org/1999/xlink" content-type="institution" xlink:title="Private collection of Royce T. Cumming, California, USA" id="ABBRID0ENUDI" xlink:type="simple">Coll RC</abbrev> #18-232). Top row, dorsal view. Middle row, lateral view. Bottom row, anterior view.</p></caption><graphic xmlns:xlink="http://www.w3.org/1999/xlink" xlink:href="zookeys-1173-145_article-104413__-g023.jpg" position="float" orientation="portrait" xlink:type="simple" id="oo_887725.jpg"><uri content-type="original_file" xlink:type="simple">https://binary.pensoft.net/fig/887725</uri></graphic></fig><p>To date, the authors have yet to see an observation of a freshly hatched nymph of this taxon. With how unique and species-specific congenerics are (Fig. <xref ref-type="fig" rid="F8">8</xref>), it is likely that this species can be additionally differentiated by the freshly hatched nymph habitus.</p></tp:treatment-sec><tp:treatment-sec sec-type="distribution" id="SECID0E4UDI"><title>Distribution.</title><p>(Fig. <xref ref-type="fig" rid="F15">15A</xref>) At present known from three of the islands of the Seychelles: Mahé, Praslin, and La Digue (see Suppl. material <xref ref-type="supplementary-material" rid="S1">1</xref> for list of observations).</p></tp:treatment-sec><tp:treatment-sec sec-type="remarks" id="SECID0ELVDI"><title>Remarks.</title><p>This taxon was originally described as a unique species from the Seychelles (<xref ref-type="bibr" rid="B1">Audinet-Serville 1838</xref>); however, over the decades this taxon has been treated either as a synonym, subspecies, or local form of “<tp:taxon-name><tp:taxon-name-part taxon-name-part-type="genus" reg="Pulchriphyllium"/><tp:taxon-name-part taxon-name-part-type="species" reg="bioculatum">bioculatum</tp:taxon-name-part></tp:taxon-name>” (<xref ref-type="bibr" rid="B29">Giglio-Tos 1910</xref>; <xref ref-type="bibr" rid="B10">Brock 1995</xref>; <xref ref-type="bibr" rid="B37">Hennemann et al. 2009</xref>). At present molecular data are lacking for this taxon, but there are numerous specimens in historic collections and recent citizen science observations (Fig. <xref ref-type="fig" rid="F22">22</xref>) which illustrate a consistent and unique morphology. Biogeographically it is likely that this species is sister to the Indian or Sri Lankan species as other organisms are known to have utilized the Maldives archipelago from the Indian sub-continent at some point during low sea levels of the past to colonize the Seychelles (<xref ref-type="bibr" rid="B52">O’Brien 2011</xref>; <xref ref-type="bibr" rid="B6">Bernardes et al. 2021</xref>).</p><p>In the decades following the description of <italic><tp:taxon-name><tp:taxon-name-part taxon-name-part-type="genus" reg="Pulchriphyllium">Pulchriphyllium</tp:taxon-name-part><tp:taxon-name-part taxon-name-part-type="species" reg="crurifolium">crurifolium</tp:taxon-name-part></tp:taxon-name></italic> stat. rev., comb. nov., there were several other taxa described from the Seychelles, but since their description they have been synonymized with <italic><tp:taxon-name><tp:taxon-name-part taxon-name-part-type="genus" reg="Pulchriphyllium">Pulchriphyllium</tp:taxon-name-part><tp:taxon-name-part taxon-name-part-type="species" reg="bioculatum">bioculatum</tp:taxon-name-part></tp:taxon-name></italic> (<xref ref-type="bibr" rid="B13">Brock et al. 2022</xref>). Of the three taxa described from the Seychelles (<italic><tp:taxon-name><tp:taxon-name-part taxon-name-part-type="genus" reg="Phyllium">Phyllium</tp:taxon-name-part><tp:taxon-name-part taxon-name-part-type="species" reg="crurifolium">crurifolium</tp:taxon-name-part></tp:taxon-name></italic>, <italic><tp:taxon-name><tp:taxon-name-part taxon-name-part-type="genus" reg="Phyllium">Phyllium</tp:taxon-name-part><tp:taxon-name-part taxon-name-part-type="species" reg="dardanus">dardanus</tp:taxon-name-part></tp:taxon-name></italic>, and <italic><tp:taxon-name><tp:taxon-name-part taxon-name-part-type="genus" reg="Phyllium">Phyllium</tp:taxon-name-part><tp:taxon-name-part taxon-name-part-type="species" reg="gelonus">gelonus</tp:taxon-name-part></tp:taxon-name></italic>), only type specimens of <italic><tp:taxon-name><tp:taxon-name-part taxon-name-part-type="genus" reg="Phyllium">Phyllium</tp:taxon-name-part><tp:taxon-name-part taxon-name-part-type="species" reg="crurifolium">crurifolium</tp:taxon-name-part></tp:taxon-name></italic> and <italic><tp:taxon-name><tp:taxon-name-part taxon-name-part-type="genus" reg="Phyllium">Phyllium</tp:taxon-name-part><tp:taxon-name-part taxon-name-part-type="species" reg="dardanus">dardanus</tp:taxon-name-part></tp:taxon-name></italic> remain (the type of <italic><tp:taxon-name><tp:taxon-name-part taxon-name-part-type="genus" reg="Phyllium">Phyllium</tp:taxon-name-part><tp:taxon-name-part taxon-name-part-type="species" reg="gelonus">gelonus</tp:taxon-name-part></tp:taxon-name></italic> is reported as lost according to <xref ref-type="bibr" rid="B13">Brock et al. 2022</xref>). Thankfully, the syntype series of <italic><tp:taxon-name><tp:taxon-name-part taxon-name-part-type="genus" reg="Pulchriphyllium">Pulchriphyllium</tp:taxon-name-part><tp:taxon-name-part taxon-name-part-type="species" reg="crurifolium">crurifolium</tp:taxon-name-part></tp:taxon-name></italic> stat. rev., comb. nov. (the senior synonym) has survived within the <abbrev xmlns:xlink="http://www.w3.org/1999/xlink" content-type="institution" xlink:title="University Museum of Natural History, Oxford, United Kingdom" id="ABBRID0EV1DI" xlink:type="simple">OUMNH</abbrev> collection. Within the original description, the syntypes are noted as: “East Indies. The male labeled from the Seychelles Islands by Latreille. Collection of M. le comte Dejean. I have both sexes” (<xref ref-type="bibr" rid="B1">Audinet-Serville 1838</xref>). Of these specimens, the male from the Latrielle collection (Fig. <xref ref-type="fig" rid="F19">19D</xref>), and three specimens labeled as from Serville (Fig. <xref ref-type="fig" rid="F19">19A–C</xref>) have been traced within the <abbrev xmlns:xlink="http://www.w3.org/1999/xlink" content-type="institution" xlink:title="University Museum of Natural History, Oxford, United Kingdom" id="ABBRID0EG2DI" xlink:type="simple">OUMNH</abbrev> collection. Unfortunately, any syntypes which were within the “Collection of M. le comte Dejean” (Pierre François Marie Auguste Dejean; 1780–1845) could not be traced. In choosing the specimen to be designated as the lectotype, we chose the specimen in question following several lines of thought. First, we wish to designate a female specimen as males are morphologically indistinguishable from several congenerics. Second, following chapter 16, article 74E of the ICZN Code (<xref ref-type="bibr" rid="B41">ICZN 1999</xref>) we chose the female specimen with the explicit collection data of “Seychelles” (Fig. <xref ref-type="fig" rid="F19">19B</xref>).</p><p>The eggs of <italic><tp:taxon-name><tp:taxon-name-part taxon-name-part-type="genus" reg="Pulchriphyllium">Pulchriphyllium</tp:taxon-name-part><tp:taxon-name-part taxon-name-part-type="species" reg="crurifolium">crurifolium</tp:taxon-name-part></tp:taxon-name></italic> stat. rev., comb. nov. are very similar to most <italic><tp:taxon-name><tp:taxon-name-part taxon-name-part-type="genus" reg="Pulchriphyllium">Pulchriphyllium</tp:taxon-name-part></tp:taxon-name></italic> species therefore this species adds credibility to the phylogeny of <xref ref-type="bibr" rid="B14">Büscher et al. (2023)</xref>. Within <xref ref-type="bibr" rid="B14">Büscher et al. (2023)</xref> the <italic><tp:taxon-name><tp:taxon-name-part taxon-name-part-type="genus" reg="Pulchriphyllium">Pulchriphyllium</tp:taxon-name-part></tp:taxon-name></italic> are primarily characterized as “type 7” eggs (defined as having “exochorionic structures fused to dense fins”). The only <italic><tp:taxon-name><tp:taxon-name-part taxon-name-part-type="genus" reg="Pulchriphyllium">Pulchriphyllium</tp:taxon-name-part></tp:taxon-name></italic> species which lacks this type is <italic><tp:taxon-name><tp:taxon-name-part taxon-name-part-type="genus" reg="Pulchriphyllium">Pulchriphyllium</tp:taxon-name-part><tp:taxon-name-part taxon-name-part-type="species" reg="giganteum">giganteum</tp:taxon-name-part></tp:taxon-name></italic> which is sister species to all other <italic><tp:taxon-name><tp:taxon-name-part taxon-name-part-type="genus" reg="Pulchriphyllium">Pulchriphyllium</tp:taxon-name-part></tp:taxon-name></italic>. Even though <italic><tp:taxon-name><tp:taxon-name-part taxon-name-part-type="genus" reg="Pulchriphyllium">Pulchriphyllium</tp:taxon-name-part><tp:taxon-name-part taxon-name-part-type="species" reg="crurifolium">crurifolium</tp:taxon-name-part></tp:taxon-name></italic> stat. rev., comb. nov. could not be included within our phylogeny (Fig. <xref ref-type="fig" rid="F2">2</xref>), based upon adult and egg morphology this species likely is more closely related to one of the other “<italic><tp:taxon-name><tp:taxon-name-part taxon-name-part-type="genus" reg="Pulchriphyllium"/><tp:taxon-name-part taxon-name-part-type="species" reg="bioculatum">bioculatum</tp:taxon-name-part></tp:taxon-name></italic>-like” species.</p></tp:treatment-sec><tp:treatment-sec><!--Section generated to contain objects referenced in tp:taxon-treatment.--><fig id="F8" position="float" orientation="portrait"><object-id xmlns:xlink="http://www.w3.org/1999/xlink" content-type="doi" xlink:type="simple">10.3897/zookeys.1173.104413.figure8</object-id><object-id xmlns:xlink="http://www.w3.org/1999/xlink" content-type="arpha" xlink:type="simple">C04EDB8F-54F6-5205-83CC-33B5C536AA51</object-id><label>Figure 8.</label><caption><p>Illustrations of the freshly hatched nymph coloration for herein referenced species <bold>A</bold><italic><tp:taxon-name><tp:taxon-name-part taxon-name-part-type="genus" reg="Phyllium">Phyllium</tp:taxon-name-part><tp:taxon-name-part taxon-name-part-type="species" reg="ortizi">ortizi</tp:taxon-name-part></tp:taxon-name></italic> sp. nov. (Mindanao) <bold>B</bold><italic><tp:taxon-name><tp:taxon-name-part taxon-name-part-type="genus" reg="Phyllium">Phyllium</tp:taxon-name-part><tp:taxon-name-part taxon-name-part-type="species" reg="mabantai">mabantai</tp:taxon-name-part></tp:taxon-name></italic> (Mindanao) <bold>C</bold><italic><tp:taxon-name><tp:taxon-name-part taxon-name-part-type="genus" reg="Phyllium">Phyllium</tp:taxon-name-part><tp:taxon-name-part taxon-name-part-type="species" reg="samarense">samarense</tp:taxon-name-part></tp:taxon-name></italic> sp. nov. (Samar) <bold>D</bold><italic><tp:taxon-name><tp:taxon-name-part taxon-name-part-type="genus" reg="Pulchriphyllium">Pulchriphyllium</tp:taxon-name-part><tp:taxon-name-part taxon-name-part-type="species" reg="bioculatum">bioculatum</tp:taxon-name-part></tp:taxon-name></italic> (West Malaysia) <bold>E</bold><italic><tp:taxon-name><tp:taxon-name-part taxon-name-part-type="genus" reg="Pulchriphyllium">Pulchriphyllium</tp:taxon-name-part><tp:taxon-name-part taxon-name-part-type="species" reg="anangu">anangu</tp:taxon-name-part></tp:taxon-name></italic> sp. nov. (Southwest India) <bold>F</bold><italic><tp:taxon-name><tp:taxon-name-part taxon-name-part-type="genus" reg="Pulchriphyllium">Pulchriphyllium</tp:taxon-name-part><tp:taxon-name-part taxon-name-part-type="species" reg="agathyrsus">agathyrsus</tp:taxon-name-part></tp:taxon-name></italic> (Sri Lanka) <bold>G</bold><italic><tp:taxon-name><tp:taxon-name-part taxon-name-part-type="genus" reg="Pulchriphyllium">Pulchriphyllium</tp:taxon-name-part><tp:taxon-name-part taxon-name-part-type="species" reg="giganteum">giganteum</tp:taxon-name-part></tp:taxon-name></italic> (West Malaysia) <bold>H</bold><italic><tp:taxon-name><tp:taxon-name-part taxon-name-part-type="genus" reg="Pulchriphyllium">Pulchriphyllium</tp:taxon-name-part><tp:taxon-name-part taxon-name-part-type="species" reg="bhaskarai">bhaskarai</tp:taxon-name-part></tp:taxon-name></italic> sp. nov. (Java). Illustrations by scientific illustrator Liz Sisk (Washington D.C., USA).</p></caption><graphic xmlns:xlink="http://www.w3.org/1999/xlink" xlink:href="zookeys-1173-145_article-104413__-g008.jpg" position="float" orientation="portrait" xlink:type="simple" id="oo_887710.jpg"><uri content-type="original_file" xlink:type="simple">https://binary.pensoft.net/fig/887710</uri></graphic></fig><fig id="F15" position="float" orientation="portrait"><object-id xmlns:xlink="http://www.w3.org/1999/xlink" content-type="doi" xlink:type="simple">10.3897/zookeys.1173.104413.figure15</object-id><object-id xmlns:xlink="http://www.w3.org/1999/xlink" content-type="arpha" xlink:type="simple">01361A8F-85F1-5080-80CE-2A039A38575F</object-id><label>Figure 15.</label><caption><p>Distribution map for the herein discussed <italic><tp:taxon-name><tp:taxon-name-part taxon-name-part-type="genus" reg="Pulchriphyllium">Pulchriphyllium</tp:taxon-name-part></tp:taxon-name></italic> species with known records plotted. For data on the distribution points used for this map, see Suppl. material <xref ref-type="supplementary-material" rid="S1">1</xref><bold>A</bold> distribution of the “<italic><tp:taxon-name><tp:taxon-name-part taxon-name-part-type="genus" reg="Pulchriphyllium"/><tp:taxon-name-part taxon-name-part-type="species" reg="bioculatum">bioculatum</tp:taxon-name-part></tp:taxon-name></italic>-like species” <bold>B</bold> distribution of the <italic><tp:taxon-name><tp:taxon-name-part taxon-name-part-type="genus" reg="Pulchriphyllium">Pulchriphyllium</tp:taxon-name-part></tp:taxon-name></italic> species from mainland Asia with a boxy abdominal shape (inset outline in <bold>A</bold>). Abbreviations: KH, Cambodia; LA, Laos; TH, Thailand; VN, Vietnam.</p></caption><graphic xmlns:xlink="http://www.w3.org/1999/xlink" xlink:href="zookeys-1173-145_article-104413__-g015.jpg" position="float" orientation="portrait" xlink:type="simple" id="oo_887717.jpg"><uri content-type="original_file" xlink:type="simple">https://binary.pensoft.net/fig/887717</uri></graphic></fig><supplementary-material xmlns:xlink="http://www.w3.org/1999/xlink" id="S1" position="float" orientation="portrait" xlink:type="simple"><object-id content-type="doi" xlink:type="simple">10.3897/zookeys.1173.104413.suppl1</object-id><object-id content-type="zenodo_dep_id" xlink:type="simple">8216919</object-id><object-id content-type="arpha" xlink:type="simple">025B09BD-83C8-5939-AE12-5DDA84F2CBBB</object-id><label>Supplementary material 1</label><caption><p>Examined specimens and paratype data with depositories</p></caption><statement content-type="dataType"><label>Data type</label><p>Specimen/observation data</p></statement><statement content-type="notes"><label>Explanation note</label><p>Taxon information for each specimens examined including sex, type designation, sample ID, collection data, and links to observational data available online.</p></statement><media xlink:href="zookeys-1173-145_article-104413__-s001.png" mimetype="image" mime-subtype="png" position="float" orientation="portrait" xlink:type="simple" id="oo_887738.png"><uri content-type="original_file" xlink:type="simple">https://binary.pensoft.net/file/887738</uri></media><permissions><license xlink:type="simple"><license-p>This dataset is made available under the Open Database License (http://opendatacommons.org/licenses/odbl/1.0/). The Open Database License (ODbL) is a license agreement intended to allow users to freely share, modify, and use this Dataset while maintaining this same freedom for others, provided that the original source and author(s) are credited.</license-p></license></permissions><attrib specific-use="authors">Author: Royce T. Cumming</attrib></supplementary-material><fig id="F19" position="float" orientation="portrait"><object-id xmlns:xlink="http://www.w3.org/1999/xlink" content-type="doi" xlink:type="simple">10.3897/zookeys.1173.104413.figure19</object-id><object-id xmlns:xlink="http://www.w3.org/1999/xlink" content-type="arpha" xlink:type="simple">2CF2EDCC-F351-559D-8BF6-AF14D0470DB2</object-id><label>Figure 19.</label><caption><p><italic><tp:taxon-name><tp:taxon-name-part taxon-name-part-type="genus" reg="Pulchriphyllium">Pulchriphyllium</tp:taxon-name-part><tp:taxon-name-part taxon-name-part-type="species" reg="crurifolium">crurifolium</tp:taxon-name-part></tp:taxon-name></italic> stat. rev., comb. nov. specimens which, based upon their labels, appear to be the syntype specimens designated by Audinet-Serville in 1838 <bold>A</bold> paralectotype, male, dorsal habitus, associated data labels to the right <bold>B</bold> lectotype, female, dorsal habitus, associated data labels to the right <bold>C</bold> paralectotype, female, dorsal habitus, associated data labels to the left and below <bold>D</bold> paralectotype, male, dorsal habitus, associated data labels to the left and below. Photographs by Robert Douglas, courtesy of Oxford University Museum of Natural History.</p></caption><graphic xmlns:xlink="http://www.w3.org/1999/xlink" xlink:href="zookeys-1173-145_article-104413__-g019.jpg" position="float" orientation="portrait" xlink:type="simple" id="oo_887721.jpg"><uri content-type="original_file" xlink:type="simple">https://binary.pensoft.net/fig/887721</uri></graphic></fig><fig id="F2" position="float" orientation="portrait"><object-id xmlns:xlink="http://www.w3.org/1999/xlink" content-type="doi" xlink:type="simple">10.3897/zookeys.1173.104413.figure2</object-id><object-id xmlns:xlink="http://www.w3.org/1999/xlink" content-type="arpha" xlink:type="simple">6A21F050-7E18-5E04-B4E6-64DC659EADB1</object-id><label>Figure 2.</label><caption><p>Phylogenetic tree of the <tp:taxon-name><tp:taxon-name-part taxon-name-part-type="family">Phylliidae</tp:taxon-name-part></tp:taxon-name> based on six nuclear and mitochondrial loci with a focus on <italic><tp:taxon-name><tp:taxon-name-part taxon-name-part-type="genus" reg="Phyllium">Phyllium</tp:taxon-name-part></tp:taxon-name></italic> and <italic><tp:taxon-name><tp:taxon-name-part taxon-name-part-type="genus" reg="Pulchriphyllium">Pulchriphyllium</tp:taxon-name-part></tp:taxon-name></italic> (please refer to Suppl. material <xref ref-type="supplementary-material" rid="S4">4</xref> for the complete tree). Ultrafast bootstrap support values are depicted at each node. Specimens in green font are in addition to the already existing tree inferred by <xref ref-type="bibr" rid="B3">Bank et al. (2021)</xref>. Highlighted in green boxes are the seven newly described species.</p></caption><graphic xmlns:xlink="http://www.w3.org/1999/xlink" xlink:href="zookeys-1173-145_article-104413__-g002.jpg" position="float" orientation="portrait" xlink:type="simple" id="oo_887704.jpg"><uri content-type="original_file" xlink:type="simple">https://binary.pensoft.net/fig/887704</uri></graphic></fig><supplementary-material xmlns:xlink="http://www.w3.org/1999/xlink" id="S4" position="float" orientation="portrait" xlink:type="simple"><object-id content-type="doi" xlink:type="simple">10.3897/zookeys.1173.104413.suppl4</object-id><object-id content-type="zenodo_dep_id" xlink:type="simple">8216927</object-id><object-id content-type="arpha" xlink:type="simple">A1800DB4-E328-54C4-ADA3-A04C6B8471ED</object-id><label>Supplementary material 4</label><caption><p>Full-tree figure with outgroups</p></caption><statement content-type="dataType"><label>Data type</label><p>Resulting tree based on re-analysis of the phylogenetic relationships of the 169 taxa from <xref ref-type="bibr" rid="B3">Bank et al. (2021)</xref> with the 15 newly added specimens included herein.</p></statement><statement content-type="notes"><label>Explanation note</label><p>Fully recovered tree with outgroups.</p></statement><media xlink:href="zookeys-1173-145_article-104413__-s004.fas" mimetype="unknown" mime-subtype="unknown" position="float" orientation="portrait" xlink:type="simple" id="oo_887741.fas"><uri content-type="original_file" xlink:type="simple">https://binary.pensoft.net/file/887741</uri></media><permissions><license xlink:type="simple"><license-p>This dataset is made available under the Open Database License (http://opendatacommons.org/licenses/odbl/1.0/). The Open Database License (ODbL) is a license agreement intended to allow users to freely share, modify, and use this Dataset while maintaining this same freedom for others, provided that the original source and author(s) are credited.</license-p></license></permissions><attrib specific-use="authors">Author: Sarah Bank</attrib></supplementary-material></tp:treatment-sec><ref-list><ref id="B13"><mixed-citation xmlns:xlink="http://www.w3.org/1999/xlink" xlink:type="simple"><person-group><name name-style="western"><surname>Brock</surname><given-names>PD</given-names></name><name name-style="western"><surname>Büscher</surname><given-names>TH</given-names></name><name name-style="western"><surname>Baker</surname><given-names>E</given-names></name></person-group> (<year>2022</year>) <tp:taxon-name><tp:taxon-name-part taxon-name-part-type="order">Phasmida</tp:taxon-name-part></tp:taxon-name> SF: <tp:taxon-name><tp:taxon-name-part taxon-name-part-type="order">Phasmida</tp:taxon-name-part></tp:taxon-name> Species File Version 5.0/5.0. In: Roskov Y et al. (Eds) Species 2000 and ITIS Catalogue of Life. Species 2000: Naturalis, Leiden. <ext-link xlink:href="https://www.catalogueoflife.org/col" ext-link-type="uri" xlink:type="simple">https://www.catalogueoflife.org/col</ext-link></mixed-citation></ref><ref id="B1"><mixed-citation xmlns:xlink="http://www.w3.org/1999/xlink" xlink:type="simple"><person-group><name name-style="western"><surname>Audinet-Serville</surname><given-names>JG</given-names></name></person-group> (<year>1838</year>) <article-title>[1839]) Histoire naturelle des Insectes. Orthoptères 292.</article-title><source>Libraire Encyclopédique de Roret, Paris</source><volume>18</volume>(<issue>776</issue>): <fpage>287</fpage>–<lpage>292</lpage>. <ext-link xlink:href="10.5962/bhl.title.16081" ext-link-type="doi" xlink:type="simple">https://doi.org/10.5962/bhl.title.16081</ext-link></mixed-citation></ref><ref id="B29"><mixed-citation xmlns:xlink="http://www.w3.org/1999/xlink" xlink:type="simple"><person-group><name name-style="western"><surname>Giglio-Tos</surname><given-names>E</given-names></name></person-group> (<year>1910</year>) <article-title>Fasmidi esotici del R. Museo zoologico di Torino e del Museo civico di Storia naturale di Genova.</article-title><source>Bollettino dei Musei di Zoologia ed Anatomia comparata della Royal Università di Torino</source><volume>25</volume>(<issue>625</issue>): <fpage>1</fpage>–<lpage>57</lpage>.</mixed-citation></ref><ref id="B10"><mixed-citation xmlns:xlink="http://www.w3.org/1999/xlink" xlink:type="simple"><person-group><name name-style="western"><surname>Brock</surname><given-names>PD</given-names></name></person-group> (<year>1995</year>) <article-title>Catalogue of Stick and Leaf-Insects (<tp:taxon-name><tp:taxon-name-part taxon-name-part-type="class">Insecta</tp:taxon-name-part></tp:taxon-name>: <tp:taxon-name><tp:taxon-name-part taxon-name-part-type="order">Phasmida</tp:taxon-name-part></tp:taxon-name>) associated with Peninsular Malaysia and Singapore.</article-title><source>Malayan Nature Journal</source><volume>49</volume>: <fpage>83</fpage>–<lpage>102</lpage>.</mixed-citation></ref><ref id="B37"><mixed-citation xmlns:xlink="http://www.w3.org/1999/xlink" xlink:type="simple"><person-group><name name-style="western"><surname>Hennemann</surname><given-names>FH</given-names></name><name name-style="western"><surname>Conle</surname><given-names>OV</given-names></name><name name-style="western"><surname>Gottardo</surname><given-names>M</given-names></name><name name-style="western"><surname>Bresseel</surname><given-names>J</given-names></name></person-group> (<year>2009</year>) <article-title>On certain species of the genus <italic><tp:taxon-name><tp:taxon-name-part taxon-name-part-type="genus">Phyllium</tp:taxon-name-part></tp:taxon-name></italic> Illiger, 1798, with proposals for an intrageneric systematization and the descriptions of five new species from the Philippines and Palawan (<tp:taxon-name><tp:taxon-name-part taxon-name-part-type="order">Phasmida</tp:taxon-name-part></tp:taxon-name>: <tp:taxon-name><tp:taxon-name-part taxon-name-part-type="family">Phylliidae</tp:taxon-name-part></tp:taxon-name>: <tp:taxon-name><tp:taxon-name-part taxon-name-part-type="subfamily">Phylliinae</tp:taxon-name-part></tp:taxon-name>: <tp:taxon-name><tp:taxon-name-part taxon-name-part-type="tribe">Phylliini</tp:taxon-name-part></tp:taxon-name>).</article-title><source>Zootaxa</source><volume>2322</volume>: <fpage>1</fpage>–<lpage>83</lpage>. <ext-link xlink:href="10.11646/zootaxa.2322.1.1" ext-link-type="doi" xlink:type="simple">https://doi.org/10.11646/zootaxa.2322.1.1</ext-link></mixed-citation></ref><ref id="B52"><mixed-citation xmlns:xlink="http://www.w3.org/1999/xlink" xlink:type="simple"><person-group><name name-style="western"><surname>O’Brien</surname><given-names>J</given-names></name></person-group> (<year>2011</year>) <article-title>Bats of the Western Indian Ocean Islands.</article-title><source>Animals (Basel)</source><volume>1</volume>(<issue>3</issue>): <fpage>259</fpage>–<lpage>290</lpage>. <ext-link xlink:href="10.3390/ani1030259" ext-link-type="doi" xlink:type="simple">https://doi.org/10.3390/ani1030259</ext-link></mixed-citation></ref><ref id="B6"><mixed-citation xmlns:xlink="http://www.w3.org/1999/xlink" xlink:type="simple"><person-group><name name-style="western"><surname>Bernardes</surname><given-names>SC</given-names></name><name name-style="western"><surname>von Rintelen</surname><given-names>K</given-names></name><name name-style="western"><surname>von Rintelen</surname><given-names>T</given-names></name><name name-style="western"><surname>Pepato</surname><given-names>A</given-names></name><name name-style="western"><surname>Page</surname><given-names>T</given-names></name><name name-style="western"><surname>Bruyn</surname><given-names>M</given-names></name></person-group> (<year>2021</year>) Ecological changes have driven biotic exchanges across the Indian Ocean. Scientific Reports 11(23357): e23357. <ext-link xlink:href="10.1038/s41598-021-02799-7" ext-link-type="doi" xlink:type="simple">https://doi.org/10.1038/s41598-021-02799-7</ext-link></mixed-citation></ref><ref id="B41"><mixed-citation xmlns:xlink="http://www.w3.org/1999/xlink" xlink:type="simple">ICZN (<year>1999</year>) International Code on Zoological Nomenclature, 4<sup>th</sup> ed. International Trust for Zoological Nomenclature, London, United Kingdom. <ext-link xlink:href="http://www.iczn.org/iczn/index.jsp" ext-link-type="uri" xlink:type="simple">http://www.iczn.org/iczn/index.jsp</ext-link></mixed-citation></ref><ref id="B14"><mixed-citation xmlns:xlink="http://www.w3.org/1999/xlink" xlink:type="simple"><person-group><name name-style="western"><surname>Büscher</surname><given-names>TH</given-names></name><name name-style="western"><surname>Bank</surname><given-names>S</given-names></name><name name-style="western"><surname>Cumming</surname><given-names>RT</given-names></name><name name-style="western"><surname>Gorb</surname><given-names>SN</given-names></name><name name-style="western"><surname>Bradler</surname><given-names>S</given-names></name></person-group> (<year>2023</year>) <article-title>Leaves that walk and eggs that stick: comparative functional morphology and evolution of the adhesive system of leaf insect eggs (<tp:taxon-name><tp:taxon-name-part taxon-name-part-type="order">Phasmatodea</tp:taxon-name-part></tp:taxon-name>: <tp:taxon-name><tp:taxon-name-part taxon-name-part-type="family">Phylliidae</tp:taxon-name-part></tp:taxon-name>).</article-title><source>BMC Ecology and Evolution</source><volume>23</volume>(<issue>1</issue>): <fpage>1</fpage>–<lpage>17</lpage>. <ext-link xlink:href="10.1186/s12862-023-02119-9" ext-link-type="doi" xlink:type="simple">https://doi.org/10.1186/s12862-023-02119-9</ext-link></mixed-citation></ref><ref id="B3"><mixed-citation xmlns:xlink="http://www.w3.org/1999/xlink" xlink:type="simple"><person-group><name name-style="western"><surname>Bank</surname><given-names>S</given-names></name><name name-style="western"><surname>Cumming</surname><given-names>RT</given-names></name><name name-style="western"><surname>Yunchang</surname><given-names>L</given-names></name><name name-style="western"><surname>Henze</surname><given-names>K</given-names></name><name name-style="western"><surname>Le Tirant</surname><given-names>S</given-names></name><name name-style="western"><surname>Bradler</surname><given-names>S</given-names></name></person-group> (<year>2021</year>) A tree of leaves: Phylogeny and historical biogeography of the leaf insects (<tp:taxon-name><tp:taxon-name-part taxon-name-part-type="order">Phasmatodea</tp:taxon-name-part></tp:taxon-name>: <tp:taxon-name><tp:taxon-name-part taxon-name-part-type="family">Phylliidae</tp:taxon-name-part></tp:taxon-name>). Communications Biology 4(932): e932. <ext-link xlink:href="10.1038/s42003-021-02436-z" ext-link-type="doi" xlink:type="simple">https://doi.org/10.1038/s42003-021-02436-z</ext-link></mixed-citation></ref></ref-list></tp:taxon-treatment>
