# Supplementary material for: ﻿On seven undescribed leaf insect species revealed within the recent “Tree of Leaves” (Phasmatodea, Phylliidae)
Source: Zookeys. 2023 Aug 3;1173:145–229. doi: 10.3897/zookeys.1173.104413 (PMC10416092; doi:10.3897/zookeys.1173.104413)
Supplement: XML Treatment for Pulchriphyllium heracles [file zookeys.1173.104413-treatment9.xml]

<!DOCTYPE tp:taxon-treatment
  PUBLIC "-//TaxonX//DTD Taxonomic Treatment Publishing DTD v0 20100105//EN" "tax-treatment-NSO.dtd">
<tp:taxon-treatment xmlns:tp="http://www.plazi.org/taxpub"><tp:treatment-meta><kwd-group><label>Taxon classification</label><kwd>
                <named-content content-type="kingdom">Animalia</named-content>
              </kwd><kwd>
                <named-content content-type="order">Phasmatodea</named-content>
              </kwd><kwd>
                <named-content content-type="family">Phylliidae</named-content>
              </kwd></kwd-group><mixed-citation publication-type="journal"><person-group><name><surname>Cumming</surname><given-names>Royce T.</given-names></name><name><surname>Le Tirant</surname><given-names>Stéphane</given-names></name><name><surname>Linde</surname><given-names>Jackson B.</given-names></name><name><surname>Solan</surname><given-names>Megan E.</given-names></name><name><surname>Foley</surname><given-names>Evelyn Marie</given-names></name><name><surname>Eulin</surname><given-names>Norman Enrico C.</given-names></name><name><surname>Lavado</surname><given-names>Ramon</given-names></name><name><surname>Whiting</surname><given-names>Michael F.</given-names></name><name><surname>Bradler</surname><given-names>Sven</given-names></name><name><surname>Bank</surname><given-names>Sarah</given-names></name></person-group><article-title>﻿On seven undescribed leaf insect species revealed within the recent “Tree of Leaves” (<tp:taxon-name><tp:taxon-name-part taxon-name-part-type="order">Phasmatodea</tp:taxon-name-part></tp:taxon-name>, <tp:taxon-name><tp:taxon-name-part taxon-name-part-type="family">Phylliidae</tp:taxon-name-part></tp:taxon-name>)</article-title><source>Zookeys</source><day>03</day><month>08</month><year>2023</year><volume>1173</volume><fpage>145</fpage><lpage>229</lpage><pub-id pub-id-type="doi">10.3897/zookeys.1173.104413</pub-id></mixed-citation></tp:treatment-meta><tp:nomenclature><label>﻿</label><tp:taxon-name>
              <object-id xmlns:xlink="http://www.w3.org/1999/xlink" content-type="arpha" xlink:type="simple">7BFFC75B-3038-52B1-BDED-A56E54F47B0C</object-id>
              <tp:taxon-name-part taxon-name-part-type="genus" reg="Pulchriphyllium">Pulchriphyllium</tp:taxon-name-part>
              <tp:taxon-name-part taxon-name-part-type="species" reg="heracles">heracles</tp:taxon-name-part>
              <object-id xmlns:xlink="http://www.w3.org/1999/xlink" content-type="zoobank" xlink:type="simple">https://zoobank.org/67CE5AF8-8489-49B4-B75B-C36DF041E763</object-id>
            </tp:taxon-name><tp:taxon-authority>sp. nov.</tp:taxon-authority><xref ref-type="fig" rid="F24">Fig. 24</xref></tp:nomenclature><tp:treatment-sec sec-type="material" id="SECID0ERAAK"><title>Material examined.</title><p><bold><italic>Holotype</italic></bold> ♂: “Vietnam: Da Nang Province, Ba Na Mt. 1,450 m. elv. May 2015; <abbrev xmlns:xlink="http://www.w3.org/1999/xlink" content-type="institution" xlink:title="Private collection of Royce T. Cumming, California, USA" id="ABBRID0E3AAK" xlink:type="simple">Coll RC</abbrev> 16-007” (Fig. <xref ref-type="fig" rid="F24">24</xref>). Deposited in the Montreal Insectarium, Quebec, Canada (<abbrev xmlns:xlink="http://www.w3.org/1999/xlink" content-type="institution" xlink:title="Insectarium de Montréal, Montréal, Québec, Canada" id="ABBRID0EFBAK" xlink:type="simple">IMQC</abbrev>). <bold><italic>Paratypes</italic></bold>: (37♂♂) See Suppl. material <xref ref-type="supplementary-material" rid="S1">1</xref> for details about paratype specimens, their collection data, and depositories.</p><fig id="F24" position="float" orientation="portrait"><object-id xmlns:xlink="http://www.w3.org/1999/xlink" content-type="doi" xlink:type="simple">10.3897/zookeys.1173.104413.figure24</object-id><object-id xmlns:xlink="http://www.w3.org/1999/xlink" content-type="arpha" xlink:type="simple">EC021ADB-B828-5CD0-9AAD-A9571A753834</object-id><label>Figure 24.</label><caption><p><italic><tp:taxon-name><tp:taxon-name-part taxon-name-part-type="genus" reg="Pulchriphyllium">Pulchriphyllium</tp:taxon-name-part><tp:taxon-name-part taxon-name-part-type="species" reg="heracles">heracles</tp:taxon-name-part></tp:taxon-name></italic> sp. nov. holotype male (<abbrev xmlns:xlink="http://www.w3.org/1999/xlink" content-type="institution" xlink:title="Private collection of Royce T. Cumming, California, USA" id="ABBRID0ENCAK" xlink:type="simple">Coll RC</abbrev> 16-007; <abbrev xmlns:xlink="http://www.w3.org/1999/xlink" content-type="institution" xlink:title="Insectarium de Montréal, Montréal, Québec, Canada" id="ABBRID0ESCAK" xlink:type="simple">IMQC</abbrev>) <bold>A</bold> habitus, dorsal <bold>B</bold> details of the head through thorax, dorsal <bold>C</bold> genitalia, ventral. Photographs by Steve Thurston (AMNH) using Microptics-USA/Visionary Digital photomicrographic system developed by Roy Larimer; using a Nikon D300 DSLR camera, Infiniti optics, and a Micro Nikkor 60 mm lens. Multiple layers stacked using Helicon Focus.</p></caption><graphic xmlns:xlink="http://www.w3.org/1999/xlink" xlink:href="zookeys-1173-145_article-104413__-g024.jpg" position="float" orientation="portrait" xlink:type="simple" id="oo_887726.jpg"><uri content-type="original_file" xlink:type="simple">https://binary.pensoft.net/fig/887726</uri></graphic></fig></tp:treatment-sec><tp:treatment-sec sec-type="Differentiation" id="SECID0ECDAK"><title>Differentiation.</title><p><bold>Female</bold>, freshly hatched nymph, and egg unknown. <bold>Males</bold> are morphologically most similar to <italic><tp:taxon-name><tp:taxon-name-part taxon-name-part-type="genus" reg="Pulchriphyllium">Pulchriphyllium</tp:taxon-name-part><tp:taxon-name-part taxon-name-part-type="species" reg="maethoraniae">maethoraniae</tp:taxon-name-part></tp:taxon-name></italic> (Delfossee, 2015) and <italic><tp:taxon-name><tp:taxon-name-part taxon-name-part-type="genus" reg="Pulchriphyllium">Pulchriphyllium</tp:taxon-name-part><tp:taxon-name-part taxon-name-part-type="species" reg="sinense">sinense</tp:taxon-name-part></tp:taxon-name></italic> (Liu, 1990). These three species are difficult to morphologically differentiate, especially because <italic><tp:taxon-name><tp:taxon-name-part taxon-name-part-type="genus" reg="Pulchriphyllium">Pulchriphyllium</tp:taxon-name-part><tp:taxon-name-part taxon-name-part-type="species" reg="maethoraniae">maethoraniae</tp:taxon-name-part></tp:taxon-name></italic> and <italic><tp:taxon-name><tp:taxon-name-part taxon-name-part-type="genus" reg="Pulchriphyllium">Pulchriphyllium</tp:taxon-name-part><tp:taxon-name-part taxon-name-part-type="species" reg="sinense">sinense</tp:taxon-name-part></tp:taxon-name></italic> males are only known from a few specimens, therefore the intraspecific variation is not well understood. On average it appears the mainland species (<italic><tp:taxon-name><tp:taxon-name-part taxon-name-part-type="genus" reg="Pulchriphyllium">Pulchriphyllium</tp:taxon-name-part><tp:taxon-name-part taxon-name-part-type="species" reg="maethoraniae">maethoraniae</tp:taxon-name-part></tp:taxon-name></italic> and <italic><tp:taxon-name><tp:taxon-name-part taxon-name-part-type="genus" reg="Pulchriphyllium">Pulchriphyllium</tp:taxon-name-part><tp:taxon-name-part taxon-name-part-type="species" reg="heracles">heracles</tp:taxon-name-part></tp:taxon-name></italic> sp. nov.) are slightly larger than <italic><tp:taxon-name><tp:taxon-name-part taxon-name-part-type="genus" reg="Pulchriphyllium">Pulchriphyllium</tp:taxon-name-part><tp:taxon-name-part taxon-name-part-type="species" reg="sinense">sinense</tp:taxon-name-part></tp:taxon-name></italic> from Hainan Island, but that could simply be due to our limited knowledge of <italic><tp:taxon-name><tp:taxon-name-part taxon-name-part-type="genus" reg="Pulchriphyllium">Pulchriphyllium</tp:taxon-name-part><tp:taxon-name-part taxon-name-part-type="species" reg="sinense">sinense</tp:taxon-name-part></tp:taxon-name></italic> variation. One morphological feature which does appear to be consistent for differentiating <italic><tp:taxon-name><tp:taxon-name-part taxon-name-part-type="genus" reg="Pulchriphyllium">Pulchriphyllium</tp:taxon-name-part><tp:taxon-name-part taxon-name-part-type="species" reg="heracles">heracles</tp:taxon-name-part></tp:taxon-name></italic> sp. nov. from the other two is the interior lobe of the mesofemora. In <italic><tp:taxon-name><tp:taxon-name-part taxon-name-part-type="genus" reg="Pulchriphyllium">Pulchriphyllium</tp:taxon-name-part><tp:taxon-name-part taxon-name-part-type="species" reg="heracles">heracles</tp:taxon-name-part></tp:taxon-name></italic> sp. nov. the lobe is slightly thinner, with a maximum width of ca 1 ¼ the width of the mesofemoral shaft, whereas in the other two species this lobe is broader, ca 1½× as wide or wider.</p></tp:treatment-sec><tp:treatment-sec sec-type="description" id="SECID0EVHAK"><title>Description.</title><p><bold>Male. <italic>Coloration</italic>.</bold> Coloration description based on the dried type specimens, but despite slight discoloration from the preservation process, the natural patterns appear rather consistent. The coloration throughout is pale green with brown highlights/markings (Fig. <xref ref-type="fig" rid="F24">24</xref>). The antennae, head, thorax, and tegmina are typically yellow/tan but in life were probably green or tan. The lobes of the legs and the abdomen are green. Abdominal segment V with a set of eye spots, one on each side of the midline. The meso- and metafemora, tibiae, and the exterior lobe of the protibiae are uniformly brown. The protibia interior lobe and the profemoral interior lobe are muddled brown with patches of darker and lighter areas, and the profemoral exterior lobe is uniformly green.</p><p><bold><italic>Morphology</italic>. <italic>Head</italic>.</bold> Head capsule ca ¼ longer than wide, with a vertex that is smooth, lacking distinct granulation; the posteromedial tubercle is not prominent, only slightly raised above the head capsule (Fig. <xref ref-type="fig" rid="F24">24B</xref>). Frontal convexities stout, not strongly projecting, ending in a blunt, rounded apex. Compound eyes are large and bulbous, occupying slightly &lt; ½ of the head capsule lateral margins (Fig. <xref ref-type="fig" rid="F24">24B</xref>). Between and slightly posterior to the compound eyes are three protruding, well-formed ocelli (Fig. <xref ref-type="fig" rid="F24">24B</xref>). Antennal fields are slightly wider than the scapus width. <bold><italic>Antennae</italic>.</bold> Antennae (including the scapus and pedicellus) consist of 24 segments. The scapus and pedicellus are smooth, lacking setae, the following 18 segments are covered evenly in thin, dark setae which in most cases are approximately as long as the antennae segment is wide. The terminal four antennal segments have short, dense setae, notably different from the long sparse setae on the other segments. Each antennomere on the distal end projects ventrally slightly, so the overall antenna has a serrate appearance. <bold><italic>Thorax</italic>.</bold> Pronotum trapezoidal in shape, with the anterior width similar to the lateral lengths, and the posterior width ca ½ the anterior width. Therefore, the lateral margins distinctly converge to the narrow posterior (Fig. <xref ref-type="fig" rid="F24">24B</xref>). Pronotum anterior margin slightly concave; lateral margins relatively straight to slightly converging. Anterior and lateral margins of the pronotum with distinctly defined rims (Fig. <xref ref-type="fig" rid="F24">24B</xref>). Face of the pronotum is marked by a relatively smooth surface without heavy granulation or wrinkling. The only notable feature on the face of the pronotum is a slight sagittal furrow, a notable central pit, a moderately formed perpendicular furrow just anterior to the central pit, and two distinct pits along the anterior margin behind the anterior rim (Fig. <xref ref-type="fig" rid="F24">24B</xref>). Prosternum and mesosternum relatively smooth, lacking granulation. Metasternum slightly wrinkled on the anterior and lateral margins, and heavily wrinkled on the posterior. Prescutum anterior wider than the prescutum is long, with lateral margins slightly converging to the posterior which is ca ⅙ narrower than the anterior rim width (Fig. <xref ref-type="fig" rid="F24">24B</xref>). Prescutum lateral rims with slight granulation throughout their length (Fig. <xref ref-type="fig" rid="F24">24B</xref>). The surface of the prescutum is mostly smooth with only moderate, sparse granulation. The prescutum surface is raised along the sagittal crest, which is slightly textured (Fig. <xref ref-type="fig" rid="F24">24B</xref>). Prescutum anterior rim moderately formed but lacking a prominent sagittal spine (Fig. <xref ref-type="fig" rid="F24">24B</xref>). Mesopleura narrow, diverging slightly on the anterior ⅗, and then widening slightly on the posterior ⅖ (Fig. <xref ref-type="fig" rid="F24">24B</xref>). Mesopleuron lateral margin with five or six tubercles situated on the anterior ⅗ (with the tubercles increasing in size from the anterior to the posterior) and the posterior ⅖ of the mesopleuron is smooth, lacking tubercles (Fig. <xref ref-type="fig" rid="F24">24B</xref>). Face of the mesopleuron slightly wrinkled and marked with one distinct pit near the middle. <bold><italic>Wings</italic>.</bold> Tegmina short, extending partially onto abdominal segment II. Tegmen wing venation: the subcosta (<abbrev xmlns:xlink="http://www.w3.org/1999/xlink" xlink:title="subcosta" id="ABBRID0EJKAK" xlink:type="simple">Sc</abbrev>) is the first vein, runs relatively straight for ca ½ of the wing length and terminates on the margin. The radius (R) spans the entire length of the tegmen, running as the radial sector (<abbrev xmlns:xlink="http://www.w3.org/1999/xlink" xlink:title="radial sector" id="ABBRID0ENKAK" xlink:type="simple">Rs</abbrev>) straight through the center of the tegmen to the apex after the first radius (<abbrev xmlns:xlink="http://www.w3.org/1999/xlink" xlink:title="first radius" id="ABBRID0ERKAK" xlink:type="simple">R1</abbrev>) branches near the center of the wing and runs to the posterior ⅓ margin where it terminates. The media (M) spans the entire length of the tegmen, running parallel with the radius (R) and radial sector (<abbrev xmlns:xlink="http://www.w3.org/1999/xlink" xlink:title="radial sector" id="ABBRID0EVKAK" xlink:type="simple">Rs</abbrev>) and terminates at the wing apex as the media anterior (<abbrev xmlns:xlink="http://www.w3.org/1999/xlink" xlink:title="media anterior" id="ABBRID0EZKAK" xlink:type="simple">MA</abbrev>) after the branching of a weakly formed media posterior (<abbrev xmlns:xlink="http://www.w3.org/1999/xlink" xlink:title="media posterior" id="ABBRID0E4KAK" xlink:type="simple">MP</abbrev>) near the middle of the tegmen which terminates slightly posterior to the tegmen midline. The cubitus (<abbrev xmlns:xlink="http://www.w3.org/1999/xlink" xlink:title="cubitus" id="ABBRID0EBLAK" xlink:type="simple">Cu</abbrev>) runs through the tegmen surface angled away from the media (M) for ca ⅓ of the length to the tegmen margin and then runs along the margin where it fades before meeting the apex. The first anal (<abbrev xmlns:xlink="http://www.w3.org/1999/xlink" xlink:title="first anal" id="ABBRID0EFLAK" xlink:type="simple">1A</abbrev>) vein runs subparallel to the cubitus until they meet ca ¼ of the way through the tegmen length. Alae well-developed in an oval fan configuration, reaching onto abdominal segment VIII or IX. Ala wing venation: the costa (C) is present along the entire foremargin giving stability to the wing. The subcosta (<abbrev xmlns:xlink="http://www.w3.org/1999/xlink" xlink:title="subcosta" id="ABBRID0EJLAK" xlink:type="simple">Sc</abbrev>) is fused with the radius for the anterior ⅗ of the ala length, then splits and runs parallel with the wing margin until it fades before reaching the apex. The radius (R) branches ca ⅔ of the way through the ala length into the first radius (<abbrev xmlns:xlink="http://www.w3.org/1999/xlink" xlink:title="first radius" id="ABBRID0ENLAK" xlink:type="simple">R1</abbrev>) and radial sector (<abbrev xmlns:xlink="http://www.w3.org/1999/xlink" xlink:title="radial sector" id="ABBRID0ERLAK" xlink:type="simple">Rs</abbrev>) which run gradually diverging through the first ½ of their lengths, then run parallel until fusing with the cubitus at different locations on the posterior ⅕ of the wing. The media (M) branches early, near the anterior ⅛ into the media anterior (<abbrev xmlns:xlink="http://www.w3.org/1999/xlink" xlink:title="media anterior" id="ABBRID0EVLAK" xlink:type="simple">MA</abbrev>) and the media posterior (<abbrev xmlns:xlink="http://www.w3.org/1999/xlink" xlink:title="media posterior" id="ABBRID0EZLAK" xlink:type="simple">MP</abbrev>) which run diverging for ⅓ of their lengths, then parallel for ⅓, and then converge for the final ⅓. The media anterior fuses with the cubitus (<abbrev xmlns:xlink="http://www.w3.org/1999/xlink" xlink:title="cubitus" id="ABBRID0E4LAK" xlink:type="simple">Cu</abbrev>) near the posterior ¼ of the ala length. The media posterior fades before fully fusing with the cubitus. The cubitus runs unbranched and terminates at the wing apex after the media anterior, first radius, and radial sector fuse with it at different locations. Of the anterior anal veins, the first anterior anal (<abbrev xmlns:xlink="http://www.w3.org/1999/xlink" xlink:title="first anterior anal" id="ABBRID0EBMAK" xlink:type="simple">1AA</abbrev>) fuses with the cubitus early on and then the first anterior anal branches from the cubitus ¾ of the way through the wing length where it uniformly diverges from the cubitus until it terminates at the wing margin. The anterior anal veins 2–7 (<abbrev xmlns:xlink="http://www.w3.org/1999/xlink" xlink:title="anterior anal veins two–seven" id="ABBRID0EFMAK" xlink:type="simple">2AA–7AA</abbrev>) have a common origin and run unbranched in a folding fan pattern of relatively uniform spacing to the wing margin. The posterior anal veins (<abbrev xmlns:xlink="http://www.w3.org/1999/xlink" xlink:title="posterior anal veins" id="ABBRID0EJMAK" xlink:type="simple">1PA–6PA</abbrev>) share a common origin separate from the anterior anal veins and run unbranched to the wing margin with slightly thinner spacing than the anterior anal veins. <bold><italic>Abdomen</italic>.</bold> The abdomen’s general shape is boxy and broad with a maximum width of approximately ⅗ the abdomen length. Abdominal segment II diverges slightly, III diverges more prominently, IV is slightly angled with the anterior ½ diverging strongly and the posterior ½ running parallel, V through VII have margins which are nearly parallel, VIII converges slightly then arcs into a lobe on each side of the abdomen as it curls towards the genitalia, IX converges strongly inward towards the genitalia, and X projects away from IX into a pointed apex. <bold><italic>Genitalia</italic>.</bold> Poculum rectangular in shape, broad with a width only slightly less than the width of abdominal segment X. The poculum ends in a margin which is relatively straight that passes just beyond the anterior margin of segment X (Fig. <xref ref-type="fig" rid="F24">24C</xref>). Cerci ovular, not particularly long, with ca 1⁄2 of their length extending from under abdominal segment X (Fig. <xref ref-type="fig" rid="F24">24C</xref>). The cerci are relatively flat, not strongly cupped, and have distinctly granular surfaces and setae throughout the surfaces. The cerci margins are marked with distinct, stiff setae. The vomer is triangular and stout with all margins approximately equal in length, with lateral margins relatively straight and converging evenly to the apex, which is armed with a singular stout hook curving into the paraproct. <bold><italic>Legs</italic>.</bold> Profemoral exterior lobe broad and right angled, ca 1½× widener than the interior lobe. Profemoral exterior lobe proximal margin distinctly serrate, with four prominent teeth, with the proximal two the closest together and the other two variable on their location, either spaced evenly or both situated closer to the distal end of that margin. Profemoral exterior lobe distal margin typically smooth, lacking prominent serration, at most with slight granulation throughout or weakly formed teeth on the proximal end. Profemoral interior lobe begins approximately ⅓ of the way through the profemoral length, and arcs in a slight undulation with a maximum width of ca 3–4× the profemoral shaft width. Profemoral interior lobe is marked by three teeth on the distal end of the lobe, the proximal most is small, followed by two broadly triangular teeth. Mesofemoral exterior lobe is roundly triangular, relatively evenly weighted from end to end, and broad, with the proximal margin straight and smooth, and the distal margin slightly arcing and marked by three to five distinct serrate teeth. The greatest width of the mesofemoral exterior lobe is ca 2× the width of the mesofemoral shaft. The mesofemoral interior lobe is thinner than the exterior lobe and is unevenly weighted from end to end with the widest portion near the distal ⅓. The proximal ⅓ of the mesofemoral interior lobe is narrow with a rounded arc on the distal ⅔. There is unevenly spaced and variable sized serration throughout the full margin of the mesofemoral interior lobe (typically seven or eight serrate teeth). Metafemoral exterior lobe arcs thinly along the metafemoral shaft, with a maximum width slightly thinner than the metafemoral shaft width. Metafemoral exterior lobe lacks dentition throughout most of its length, with only the distal ⅓ marked by three or four small serrate teeth. Metafemoral interior lobe is narrow and straight for the proximal ½ and then on the distal ½ there is a small, rounded lobe that is approximately as wide as the shaft width. There is serration of variable size and spacing throughout the length (six to eight teeth), but the distal ½ is marked by more prominent serration. Protibial exterior lobe is a thin scalene triangle weighted towards the distal end which is ca 3× as wide as the protibial shaft width. The protibial exterior lobe distal margin is marked with several small nodes and the remainder of the lobe is smooth. Protibial interior lobe is also a scalene triangle, but it is slightly wider than the exterior lobe, with the widest portion the distal ⅖, and the full length is smooth, lacking serration. Mesotibial exterior lobe is roughly a narrow right triangle which is weighted towards the distal ⅓ and has a greatest width ca 3× the width of the mesotibial shaft. The broadest point of the mesotibial exterior lobe has slight granulation/small serration. Metatibial exterior lobe is roughly a broad right triangle which is weighted towards the distal ¼ and has a greatest width ca 3× the width of the metatibial shaft. Mesotibiae and metatibiae lack interior lobes.</p><p><bold><italic>Measurements of holotype male <abbrev xmlns:xlink="http://www.w3.org/1999/xlink" content-type="institution" xlink:title="Private collection of Royce T. Cumming, California, USA" id="ABBRID0EHNAK" xlink:type="simple">Coll RC</abbrev> 16-007</italic> [mm].</bold> Length of body (including cerci and head, excluding antennae) 66.0, length/width of head 4.1/3.7, antennae 27.3, pronotum 2.9, mesonotum 3.6, length/width of tegmina 13.8/5.1, length of alae 52.3, greatest width of abdomen 25.0, profemora 14.0, mesofemora 9.7, metafemora 10.2, protibiae 8.1, mesotibiae 7.0, metatibiae 8.6.</p><p><bold><italic>Measurements of paratype males, given as a range for smallest to largest</italic> [mm].</bold> Length of body (including cerci and head, excluding antennae) 59.4–71.4, length/width of head 4.0–4.5/3.3–4.0, antennae 25.4–27.6, pronotum 3.0–3.7, mesonotum 3.3–5.1, length/width of tegmina 11.9–15.7/4.8–6.0, length of alae 45.0–57.2, greatest width of abdomen 24.2–26.7, profemora 11.4–14.6, mesofemora 9.0–9.3, metafemora 9.0–9.5, protibiae 6.9–8.0, mesotibiae 6.7–7.8, metatibiae 6.6–8.6.</p></tp:treatment-sec><tp:treatment-sec sec-type="etymology" id="SECID0EVNAK"><title>Etymology.</title><p>Proper noun, Greek in origin. Following a mythological trend started by <xref ref-type="bibr" rid="B31">Gray (1843)</xref> who named species based upon characters from the tenth labor of Heracles. Interestingly, despite several of Gray’s names following this myth, he never named a species following the main character, Heracles himself. We herein would like to close Gray’s phylliid focused chapter on the tenth labor of Heracles by bestowing the name upon a large and impressive species, worthy of such a mighty character.</p></tp:treatment-sec><tp:treatment-sec sec-type="distribution" id="SECID0E6NAK"><title>Distribution.</title><p>Records for this species are primarily from southern and central Vietnam (from the provinces of Kon Tum, Da Nang, Gia Lai, Lam Dong, Quang Nam, and Thua Thien Hue) and additionally one record from the northern Vietnam province of Nghe An is known (Fig. <xref ref-type="fig" rid="F15">15B</xref>).</p></tp:treatment-sec><tp:treatment-sec sec-type="remarks" id="SECID0EJOAK"><title>Remarks.</title><p>Specimens of this Vietnamese population were originally thought to represent range expansions for <italic><tp:taxon-name><tp:taxon-name-part taxon-name-part-type="genus" reg="Pulchriphyllium">Pulchriphyllium</tp:taxon-name-part><tp:taxon-name-part taxon-name-part-type="species" reg="maethoraniae">maethoraniae</tp:taxon-name-part></tp:taxon-name></italic>. Therefore, this population was tentatively identified within <xref ref-type="bibr" rid="B3">Bank et al. (2021)</xref> as <tp:taxon-name><tp:taxon-name-part taxon-name-part-type="genus" reg="Pulchriphyllium">Pulchriphyllium</tp:taxon-name-part><tp:taxon-name-part taxon-name-part-type="uncertainty-rank">cf.</tp:taxon-name-part><tp:taxon-name-part taxon-name-part-type="species" reg="maethoraniae">maethoraniae</tp:taxon-name-part></tp:taxon-name> due to a lack of true <italic><tp:taxon-name><tp:taxon-name-part taxon-name-part-type="genus" reg="Pulchriphyllium">Pulchriphyllium</tp:taxon-name-part><tp:taxon-name-part taxon-name-part-type="species" reg="maethoraniae">maethoraniae</tp:taxon-name-part></tp:taxon-name></italic> samples from Thailand at the time. Yet, additional sampling from throughout mainland Asia (including in Thailand near the <italic><tp:taxon-name><tp:taxon-name-part taxon-name-part-type="genus" reg="Pulchriphyllium">Pulchriphyllium</tp:taxon-name-part><tp:taxon-name-part taxon-name-part-type="species" reg="maethoraniae">maethoraniae</tp:taxon-name-part></tp:taxon-name></italic> type locality; Fig. <xref ref-type="fig" rid="F15">15B</xref>) has revealed that this complex of similar-looking specimens are instead three well-defined species: <italic><tp:taxon-name><tp:taxon-name-part taxon-name-part-type="genus" reg="Pulchriphyllium">Pulchriphyllium</tp:taxon-name-part><tp:taxon-name-part taxon-name-part-type="species" reg="maethoraniae">maethoraniae</tp:taxon-name-part></tp:taxon-name></italic>, <italic><tp:taxon-name><tp:taxon-name-part taxon-name-part-type="genus" reg="Pulchriphyllium">Pulchriphyllium</tp:taxon-name-part><tp:taxon-name-part taxon-name-part-type="species" reg="sinense">sinense</tp:taxon-name-part></tp:taxon-name></italic>, and the Vietnamese species herein described as <italic><tp:taxon-name><tp:taxon-name-part taxon-name-part-type="genus" reg="Pulchriphyllium">Pulchriphyllium</tp:taxon-name-part><tp:taxon-name-part taxon-name-part-type="species" reg="heracles">heracles</tp:taxon-name-part></tp:taxon-name></italic> sp. nov. (Fig. <xref ref-type="fig" rid="F24">24</xref>).</p><p>Interestingly, despite near identical morphology with <italic><tp:taxon-name><tp:taxon-name-part taxon-name-part-type="genus" reg="Pulchriphyllium">Pulchriphyllium</tp:taxon-name-part><tp:taxon-name-part taxon-name-part-type="species" reg="maethoraniae">maethoraniae</tp:taxon-name-part></tp:taxon-name></italic> and <italic><tp:taxon-name><tp:taxon-name-part taxon-name-part-type="genus" reg="Pulchriphyllium">Pulchriphyllium</tp:taxon-name-part><tp:taxon-name-part taxon-name-part-type="species" reg="sinense">sinense</tp:taxon-name-part></tp:taxon-name></italic>, <italic><tp:taxon-name><tp:taxon-name-part taxon-name-part-type="genus" reg="Pulchriphyllium">Pulchriphyllium</tp:taxon-name-part><tp:taxon-name-part taxon-name-part-type="species" reg="heracles">heracles</tp:taxon-name-part></tp:taxon-name></italic> sp. nov. has been recovered in the molecular phylogeny as entirely unrelated to <italic><tp:taxon-name><tp:taxon-name-part taxon-name-part-type="genus" reg="Pulchriphyllium">Pulchriphyllium</tp:taxon-name-part><tp:taxon-name-part taxon-name-part-type="species" reg="maethoraniae">maethoraniae</tp:taxon-name-part></tp:taxon-name></italic> and <italic><tp:taxon-name><tp:taxon-name-part taxon-name-part-type="genus" reg="Pulchriphyllium">Pulchriphyllium</tp:taxon-name-part><tp:taxon-name-part taxon-name-part-type="species" reg="sinense">sinense</tp:taxon-name-part></tp:taxon-name></italic> (which were recovered as sister to each other; Fig. <xref ref-type="fig" rid="F2">2</xref>). Hopefully future collection efforts in Vietnam will reveal the female, egg, and freshly hatched nymph morphology to allow better morphological comparison of <italic><tp:taxon-name><tp:taxon-name-part taxon-name-part-type="genus" reg="Pulchriphyllium">Pulchriphyllium</tp:taxon-name-part><tp:taxon-name-part taxon-name-part-type="species" reg="heracles">heracles</tp:taxon-name-part></tp:taxon-name></italic> sp. nov. with congeners.</p></tp:treatment-sec><tp:treatment-sec><!--Section generated to contain objects referenced in tp:taxon-treatment.--><supplementary-material xmlns:xlink="http://www.w3.org/1999/xlink" id="S1" position="float" orientation="portrait" xlink:type="simple"><object-id content-type="doi" xlink:type="simple">10.3897/zookeys.1173.104413.suppl1</object-id><object-id content-type="zenodo_dep_id" xlink:type="simple">8216919</object-id><object-id content-type="arpha" xlink:type="simple">025B09BD-83C8-5939-AE12-5DDA84F2CBBB</object-id><label>Supplementary material 1</label><caption><p>Examined specimens and paratype data with depositories</p></caption><statement content-type="dataType"><label>Data type</label><p>Specimen/observation data</p></statement><statement content-type="notes"><label>Explanation note</label><p>Taxon information for each specimens examined including sex, type designation, sample ID, collection data, and links to observational data available online.</p></statement><media xlink:href="zookeys-1173-145_article-104413__-s001.png" mimetype="image" mime-subtype="png" position="float" orientation="portrait" xlink:type="simple" id="oo_887738.png"><uri content-type="original_file" xlink:type="simple">https://binary.pensoft.net/file/887738</uri></media><permissions><license xlink:type="simple"><license-p>This dataset is made available under the Open Database License (http://opendatacommons.org/licenses/odbl/1.0/). The Open Database License (ODbL) is a license agreement intended to allow users to freely share, modify, and use this Dataset while maintaining this same freedom for others, provided that the original source and author(s) are credited.</license-p></license></permissions><attrib specific-use="authors">Author: Royce T. Cumming</attrib></supplementary-material><fig id="F15" position="float" orientation="portrait"><object-id xmlns:xlink="http://www.w3.org/1999/xlink" content-type="doi" xlink:type="simple">10.3897/zookeys.1173.104413.figure15</object-id><object-id xmlns:xlink="http://www.w3.org/1999/xlink" content-type="arpha" xlink:type="simple">01361A8F-85F1-5080-80CE-2A039A38575F</object-id><label>Figure 15.</label><caption><p>Distribution map for the herein discussed <italic><tp:taxon-name><tp:taxon-name-part taxon-name-part-type="genus" reg="Pulchriphyllium">Pulchriphyllium</tp:taxon-name-part></tp:taxon-name></italic> species with known records plotted. For data on the distribution points used for this map, see Suppl. material <xref ref-type="supplementary-material" rid="S1">1</xref><bold>A</bold> distribution of the “<italic><tp:taxon-name><tp:taxon-name-part taxon-name-part-type="genus" reg="Pulchriphyllium"/><tp:taxon-name-part taxon-name-part-type="species" reg="bioculatum">bioculatum</tp:taxon-name-part></tp:taxon-name></italic>-like species” <bold>B</bold> distribution of the <italic><tp:taxon-name><tp:taxon-name-part taxon-name-part-type="genus" reg="Pulchriphyllium">Pulchriphyllium</tp:taxon-name-part></tp:taxon-name></italic> species from mainland Asia with a boxy abdominal shape (inset outline in <bold>A</bold>). Abbreviations: KH, Cambodia; LA, Laos; TH, Thailand; VN, Vietnam.</p></caption><graphic xmlns:xlink="http://www.w3.org/1999/xlink" xlink:href="zookeys-1173-145_article-104413__-g015.jpg" position="float" orientation="portrait" xlink:type="simple" id="oo_887717.jpg"><uri content-type="original_file" xlink:type="simple">https://binary.pensoft.net/fig/887717</uri></graphic></fig><fig id="F2" position="float" orientation="portrait"><object-id xmlns:xlink="http://www.w3.org/1999/xlink" content-type="doi" xlink:type="simple">10.3897/zookeys.1173.104413.figure2</object-id><object-id xmlns:xlink="http://www.w3.org/1999/xlink" content-type="arpha" xlink:type="simple">6A21F050-7E18-5E04-B4E6-64DC659EADB1</object-id><label>Figure 2.</label><caption><p>Phylogenetic tree of the <tp:taxon-name><tp:taxon-name-part taxon-name-part-type="family">Phylliidae</tp:taxon-name-part></tp:taxon-name> based on six nuclear and mitochondrial loci with a focus on <italic><tp:taxon-name><tp:taxon-name-part taxon-name-part-type="genus" reg="Phyllium">Phyllium</tp:taxon-name-part></tp:taxon-name></italic> and <italic><tp:taxon-name><tp:taxon-name-part taxon-name-part-type="genus" reg="Pulchriphyllium">Pulchriphyllium</tp:taxon-name-part></tp:taxon-name></italic> (please refer to Suppl. material <xref ref-type="supplementary-material" rid="S4">4</xref> for the complete tree). Ultrafast bootstrap support values are depicted at each node. Specimens in green font are in addition to the already existing tree inferred by <xref ref-type="bibr" rid="B3">Bank et al. (2021)</xref>. Highlighted in green boxes are the seven newly described species.</p></caption><graphic xmlns:xlink="http://www.w3.org/1999/xlink" xlink:href="zookeys-1173-145_article-104413__-g002.jpg" position="float" orientation="portrait" xlink:type="simple" id="oo_887704.jpg"><uri content-type="original_file" xlink:type="simple">https://binary.pensoft.net/fig/887704</uri></graphic></fig><supplementary-material xmlns:xlink="http://www.w3.org/1999/xlink" id="S4" position="float" orientation="portrait" xlink:type="simple"><object-id content-type="doi" xlink:type="simple">10.3897/zookeys.1173.104413.suppl4</object-id><object-id content-type="zenodo_dep_id" xlink:type="simple">8216927</object-id><object-id content-type="arpha" xlink:type="simple">A1800DB4-E328-54C4-ADA3-A04C6B8471ED</object-id><label>Supplementary material 4</label><caption><p>Full-tree figure with outgroups</p></caption><statement content-type="dataType"><label>Data type</label><p>Resulting tree based on re-analysis of the phylogenetic relationships of the 169 taxa from <xref ref-type="bibr" rid="B3">Bank et al. (2021)</xref> with the 15 newly added specimens included herein.</p></statement><statement content-type="notes"><label>Explanation note</label><p>Fully recovered tree with outgroups.</p></statement><media xlink:href="zookeys-1173-145_article-104413__-s004.fas" mimetype="unknown" mime-subtype="unknown" position="float" orientation="portrait" xlink:type="simple" id="oo_887741.fas"><uri content-type="original_file" xlink:type="simple">https://binary.pensoft.net/file/887741</uri></media><permissions><license xlink:type="simple"><license-p>This dataset is made available under the Open Database License (http://opendatacommons.org/licenses/odbl/1.0/). The Open Database License (ODbL) is a license agreement intended to allow users to freely share, modify, and use this Dataset while maintaining this same freedom for others, provided that the original source and author(s) are credited.</license-p></license></permissions><attrib specific-use="authors">Author: Sarah Bank</attrib></supplementary-material></tp:treatment-sec><ref-list><ref id="B31"><mixed-citation xmlns:xlink="http://www.w3.org/1999/xlink" xlink:type="simple"><person-group><name name-style="western"><surname>Gray</surname><given-names>GR</given-names></name></person-group> (<year>1843</year>) <article-title>Description of several species of the Genus <italic><tp:taxon-name><tp:taxon-name-part taxon-name-part-type="genus">Phyllium</tp:taxon-name-part></tp:taxon-name></italic>.</article-title><source>Zoologist</source><volume>1</volume>(<issue>1</issue>): <fpage>117</fpage>–<lpage>123</lpage>.</mixed-citation></ref><ref id="B3"><mixed-citation xmlns:xlink="http://www.w3.org/1999/xlink" xlink:type="simple"><person-group><name name-style="western"><surname>Bank</surname><given-names>S</given-names></name><name name-style="western"><surname>Cumming</surname><given-names>RT</given-names></name><name name-style="western"><surname>Yunchang</surname><given-names>L</given-names></name><name name-style="western"><surname>Henze</surname><given-names>K</given-names></name><name name-style="western"><surname>Le Tirant</surname><given-names>S</given-names></name><name name-style="western"><surname>Bradler</surname><given-names>S</given-names></name></person-group> (<year>2021</year>) A tree of leaves: Phylogeny and historical biogeography of the leaf insects (<tp:taxon-name><tp:taxon-name-part taxon-name-part-type="order">Phasmatodea</tp:taxon-name-part></tp:taxon-name>: <tp:taxon-name><tp:taxon-name-part taxon-name-part-type="family">Phylliidae</tp:taxon-name-part></tp:taxon-name>). Communications Biology 4(932): e932. <ext-link xlink:href="10.1038/s42003-021-02436-z" ext-link-type="doi" xlink:type="simple">https://doi.org/10.1038/s42003-021-02436-z</ext-link></mixed-citation></ref></ref-list></tp:taxon-treatment>
