# Supplementary material for: ﻿On seven undescribed leaf insect species revealed within the recent “Tree of Leaves” (Phasmatodea, Phylliidae)
Source: Zookeys. 2023 Aug 3;1173:145–229. doi: 10.3897/zookeys.1173.104413 (PMC10416092; doi:10.3897/zookeys.1173.104413)
Supplement: Supplementary material 2 — All sampled specimens are listed with their collection data, deposition location, and GenBank accession numbers for the generated sequences. [file zookeys-1173-145_article-104413__-s002.xlsx]

## Sheet: Sheet1
Supplementary Table 1. Taxonomic information for each specimen used in the molecular analysis. Material from type species is shown as HT= holotype, NT= neotype and PT= paratype. Species names are based on the datasets by Bank et al. (2021) with newly described species highlighted. Newly added (and newly described species) are highlighted and in bold. Accession numbers are listed for each sequence…
Collection acronyms: BioDiv Gö = Biodiversity Museum, University of Göttingen, Göttingen, Germany; BYU = Monte L. Bean Life Science Museum, Brigham Young University, Utah, United States; Coll DG = Private collection of Detlef Größer, Berlin, Germany; Coll RC = Private collection of Royce T. Cumming, California, United States; Coll SLT = Private collection of Stéphane Le Tirant, Québec, Canada; …
Taxon	Species	Locality	Sample ID	Collection deposition	Type species	18S	28S	H3	COI	COII	16S
Achriopterini	Achrioptera punctipes	Madagascar	SB0101	BioDiv Gö		MN925269	MN925407	MN925534	MN925663	MN925774	MN925126
Cladomorphinae	Agamemnon cornutus	Puerto Rico: Virgin Islands	SB0202	BioDiv Gö		MN925311	FJ474104	FJ474182	FJ474261	KT426594	MN925168
Agathemeridae	Agathemera crassa	South America	WS167			MK291825	MK291902	MK291594		MK297289	MK291747
Agathemeridae	Agathemera maculafulgens	South America	WS168			MK291826	MK291903	MK291595		MK297290	MK291748
Anisacanthidae: Leiophasmatinae	Amphiphasma sp.	Madagascar	Ma094				MK548220		MK548298	MK548271
Anisacanthidae	Anisacantha difformis	Madagascar	Ma003				MK572709	MK572715	MK572712	MK572706
Pseudophasmatinae	Anthericonia anketeschke	Costa Rica: Monteverde	SB0069	BioDiv Gö		MN925257	MN925395	MN925523	MN925652		MN925114
Heteropterygidae	Aretaon muscosus	Malaysia: Borneo, Sarawak, Mulu NP	SB0017			MN925241	MN925381	MN925508	MN925638	MN925753	MN925099
Bacillinae	Bacillinae sp. 1	Namibia: Windhoek	BAE1					MW686050		MW686137
Bacillinae	Bacillinae sp. 2	South Africa: Fort Fordyce	SB0407	BioDiv Gö			MW703225	MW686094	MW698911		MW703353
Bacillinae	Bacillinae sp. 3	South Africa: Cape Town, Silvermine Nature Reserve	STI10				MW703233	MW686105	MW698916	MW686187
Palophinae	Bactrododema hecticum	Namibia: Windhoek	SB0094	BioDiv Gö		MN925266	MN925404	MN925531	MN925661	MN925771	MN925123
Palophinae	Bactrododema hecticum	Namibia: Tsumeb	SB0097	BioDiv Gö		MN925267	MN925405	MN925532	MN925662	MN925772	MN925124
Bacillinae	Bathycharax auriculatus	Gabon: Ngounié Province	SB0191	BioDiv Gö		MW703295	MW703223	MW686091	MW698909		MW703351
Necrosciinae	Brockphasma spinifemoralis	Vietnam: Bach Ma NP	SB0176	BioDiv Gö		MN925300	MN925433	MN925561	MN925687	MN925804	MN925157
Diapheromerinae	Calynda coronata	Costa Rica: Bosque del Niño	SB0051	BioDiv Gö		MN925252	MN925390	MN925518	MN925648		MN925109
Lanceocercata	Carlius fecundus	New Caledonia: Farino	SB0099	BioDiv Gö		MN925268	MN925406	MN925533		MN925773	MN925125
Necrosciinae	Centrophasma hadrillum	Malaysia: Borneo, Sarawak, Bako NP	SB0161	BioDiv Gö		MN925298	MN925431	MN925559	MN925686	MN925802	MN925155
Phylliidae	Chitoniscus feejeeanus	Fiji: Vanua Levu	CHL1	BioDiv Gö			FJ474115.1	FJ474195.1	FJ474272.1	FJ474347.1
Phylliidae	Chitoniscus sp.	Fiji: Suva	18-176	Coll RC		MW703245		MW686033	MW698871	MW686118	MW703313
Cladomorphinae	Cladomorphus phyllinus	Brazil	SB0060	BioDiv Gö		MN925255	MN925393	MN925521	MN925650		MN925112
Pachymorphinae: Gratidiini	Clonaria sp.	Gabon: Ogooúe-Maritime Province	SB0193	BioDiv Gö		MN925307	MN925439	MN925567	MN925693	MN925810
Phylliidae	Comptaphyllium caudatum	Papua New Guinea: Morobe Province, Aseki	16-282	Coll RC	Type species (Comptaphyllium)	MW703260	MW703195	MW686052	MW698880	MW686139	MW703321
Phylliidae	Comptaphyllium caudatum	Papua New Guinea	R4	Coll DG	Type species (Comptaphyllium)	MW703287	MW703216	MW686083	MW698903	MW686170	MW703344
Pseudophasmatinae	Creoxylus spinosus	Colombia	WS061			MK291766	MK291841	MK291538		MK297247	MK291689
Phylliidae	Cryptophyllium animatum	Vietnam: Quang Nam, Tay Giang, Mt. Axan	17-261	IMQC	HT			MW686045	MW161181	MW686133
Phylliidae	Cryptophyllium bankoi	Vietnam: Quang Ngai Province, Mt. Bato	16-141	IMQC	HT			MW686048	MW161187
Phylliidae	Cryptophyllium bollensi	Vietnam: Ninh Thuan Province, Phuoc Binh NP	18-217	Coll RC	PT	MW703247	MW165170	MW686035	MW161206	MW686120	MW165193
Phylliidae	Cryptophyllium celebicum	Indonesia: Sulawesi	16-075	Coll RC	Type species (Cryptophyllium)		MW165175	MW686041	MW161178	MW686129	MW165199
Phylliidae	Cryptophyllium cf. drunganum	China: Yunnan, Qinglangdang, Dulongjiang, Gongshan	DZW05	Coll ZD	Type locality	MW703267	MW165184	MW686059	MW161198	MW686145	MW165209
Phylliidae	Cryptophyllium chrisangi	Singapore: Pulau Ubin	18-279	Coll RC	Type locality	MW703249	MW165173	MW686037	MW161227	MW686122	MW165195
Phylliidae	Cryptophyllium daparo	China: Yunnan, Wangtianshu, Mengla	DZW06	KIZ	HT	MW703268	MW165185	MW686060		MW686146	MW165210
Phylliidae	Cryptophyllium echidna	Indonesia: Wangiwangi	SLT14	IMQC	HT	MW703304	MW165191	MW686103	MW161223	MW686185
Phylliidae	Cryptophyllium faulkneri	Vietnam: Quang Ngai Province, Mt. Bato	16-114	IMQC	HT	MW703258		MW686049	MW161190	MW686136	MW165207
Phylliidae	Cryptophyllium icarus	Vietnam: Lam Dong, Bao Loc	17-267	Coll RC	PT	MW703244	MW165169	MW686032	MW161184	MW686117	MW165192
Phylliidae	Cryptophyllium limogesi	Vietnam: Lam Dong, Bao Lam, Dambri	SLT02	IMQC	HT	MW703299	MW165190	MW686098	MW161220	MW686180
Phylliidae	Cryptophyllium oyae	Laos: Huaphan, Ban Saleuy	18-423	Coll RC	PT				MW161229	MW686125	MW165196
Phylliidae	Cryptophyllium parum	China: Hainan, Jiangfengling	19-156	Coll RC					MW161174	MW686127	MW165197
Phylliidae	Cryptophyllium phami	Vietnam: Cat Tien NP	SB0050	BioDiv Gö	Type locality	MW703291	MW165188	MW686087	MW161216	MW686174	MW165215
Phylliidae	Cryptophyllium rarum	China: Guangxi, Shuangding, Nanning	DZW08	Coll ZD		MW703269	MW165186	MW686061	MW161200	MW686147	MW165211
Phylliidae	Cryptophyllium sp.	Thailand (ex culture)	PHC1	//			FJ474155.1	FJ474233.1	FJ474311.1
Phylliidae	Cryptophyllium tibetense	China: Tibet, Medong Region	18-21	//	Type locality	MW703248	MW165171	MW686036	MW161217	MW686121	MW165194
Phylliidae	Cryptophyllium westwoodii	Thailand: Chiang Mai Province	16-148	IMQC	NT	MW703257	MW165179	MW686046	MW161185	MW686134	MW165203
Phylliidae	Cryptophyllium yunnanense	China: Yunnan, Mt. Ailao	16-120	Coll RC			MW165180	MW686047	MW161186	MW686135	MW165204
Clitumninae: Clitumnini	Cuniculina sp.	Bangladesh	SB0318			MN925356	MN925488	MN925615	MN925732	MN925857	MN925219
Aschiphasmatidae	Dajaca napolovi	Vietnam: Hanoi, Bai Vi NP	SB0345	BioDiv Gö		MN925368	MK291911	MN925627	MK296741		MK291753
Cladomorphinae	Diapherodes jamaicensis	Jamaica	WS165			KJ024399	KJ024376	KJ024514		KJ024538	KJ024423
Lanceocercata	Dimorphodes sp.	Indonesia: Halmahera, Galela	SB0087			MN925263	MN925401	MN925528	MN925658	MN925768	MN925120
Aschiphasmatidae	Dinophasma kinabaluense	Malaysia: Borneo, Sabah	WS141			MK291810	MK291885	MK291579		MK297279	MK291731
Lonchodinae	Eurycantha calcarata	Papua New Guinea	WS097			MK291782	MK291857	MK291553	FJ474282	MK297258	MK291705
Achriopterini	Glawiana glawi	Madagascar	Ma124				MK548211	MK548239	MK548290	MK548263
Heteropterygidae	Haaniella gorochovi	Vietnam	SB0136	BioDiv Gö		MN925280	MN925418	MN925543	MN925670	MN925784	MN925137
Heteronemiinae	Heteronemia mexicana	Chile	SB0070	BioDiv Gö		MN925258	MN925396	MN925524	MN925653		MN925115
Lanceocercata	Heterophasma multispinosum	Reunion	SB0233			MN925322	MN925451	MN925578	MN925701	MN925820	MN925178
Heteropterygidae	Heteropteryx dilatata	Malaysia: Peninsular Malaysia, Pahang, Cameron Highland, Kuala Boh	SB0204	BioDiv Gö		MN925313	MN925443	MN925571		MN925813	MN925170
Heteropterygidae	Hoploclonia gecko	Malaysia: Borneo, Sarawak	PH21				MK548224	MK548248	MK548302	MK548274
Korinninae	Kalocorinnis wegneri	Malaysia: Borneo, Sabah, Tawau	SB0232	BioDiv Gö			MN925450	MN925577		MN925819	MN925177
Korinninae	Korinninae sp.	Vietnam	PH01				KP300886	KP300896	KP300909
Cladomorphinae	Lamponius bocki	Dominican Republic: Véron	SB0234	BioDiv Gö		MN925323	MN925452	MN925579		MN925821	MN925179
Anisacanthidae: Leiophasmatinae	Leiophasma lucubense	Madagascar	Ma095				MK572710	MK572716	MK572713	MK572707
Diapheromerinae	Libethra strigiventris	Colombia	SB0348	BioDiv Gö		MN925370	MN925498	MN925629	MN925742	MN925866	MN925231
Clitumninae: Clitumnini	Lobofemora scheirei	Vietnam: Cat Tien NP	SB0163	BioDiv Gö		MN925299	MN925432	MN925560		MN925803	MN925156
Lonchodinae	Lonchodes philippinicus	Philippines: Panay Island	SB0178	BioDiv Gö		MN925301	MN925434	MN925562	MN925688	MN925805	MN925158
Necrosciinae	Lopaphus balteatus	China: Hainan	SB0189	BioDiv Gö		AY121171	AY125311	AY125254	MN925743	MN925867	KJ024439
Necrosciinae	Lopaphus perakensis	Malaysia	SB0349	BioDiv Gö		MN925305	MN925438	MN925566	MN925692	MN925809	MN925163
Pachymorphinae: Gratidiini	Macellina dentata	Vietnam: Bidoup Nui Ba NP	SB0084			MN925261	MN925399	MN925527	MN925656		MN925118
Stephanacridini	Macrophasma biroi	Papua New Guinea	WS067			KJ024417	KJ024396	KJ024533	FJ474289	KJ024569	KJ024462
Clitumninae: Medaurini	Medauromorpha foedata	Vietnam	SB0182	BioDiv Gö		MN925302	MN925435	MN925563	MN925689	MN925806	MN925159
Pseudophasmatinae	Melophasma antillarum	Guadeloupe	PH02				KP300885	KP300895	KP300908	KP300920
Pseudophasmatinae	Metriophasma diocles	Panama	WS051			MK291760	MK291835	MK291532		KT426609	MK291683
Phylliidae	Micropyhllium haskelli	Philippines: Luzon, Mountain, Mt. Barlig	16-099	PNM	HT		MW165187	MW686079	MW161203	MW686165	MW165212
Phylliidae	Nanophyllium asekiense	Papua New Guinea: Morobe Province, Aseki	16-264	Coll RC	Type locality	MW703278	MW703208	MW686073	MW698895	MW686158	MW703336
Phylliidae	Nanophyllium brevipenne	Papua New Guinea: Morobe, Wau	SLT15	Coll SLT		MW703305		MW686104		MW686186
Phylliidae	Nanophyllium frondosum	Papua New Guinea: Gulf Province, Kerema, Kaintiba	18-395	Coll RC		MW703250	MW703188	MW686038	MW698873	MW686123	MW703315
Phylliidae	Nanophyllium rentzi	Indonesia: West Papua, Fak-Fak	SLT13	Coll SLT	Type locality	MW703303	MW703232	MW686102		MW686184
Phylliidae	Nanophyllium sp.	Indonesia: West Papua, Mapia	SLT09	Coll SLT		MW703301	MW703230	MW686100	MW698914	MW686182
Phylliidae	Nanophyllium sp.	Papua New Guinea: Herowana Village	WS099	BYU		KJ024418.1	KJ024397.1	KJ024534.1		KJ024571.1
Necrosciinae	Neoclides buescheri	Malaysia: Borneo, Sarawak, Bako NP	SB0130	BioDiv Gö		MN925276	MN925414	MN925539	MN925668	MN925780	MN925133
Necrosciinae	Neohirasea unnoi	Malaysia: Peninsular Malaysia, Pahang, Cameron Highland	SB0011			MN925237	MN925377	MN925504	MN925635	MN925749	MN925095
Heteropterygidae	Obrimus bicolanus	Philippines: Luzon, Camarines Norte, Mananap Falls	SB0019			MN925243	MN925383	MN925509	MN925640	MN925755	MN925100
Aschiphasmatidae	Ommatopseudes harmani	Malaysia: Peninsular Malaysia, Pahang, Cameron Highland	SB0002	BioDiv Gö		MN925235	MN925375		MN925633	MN925747	MN925093
Lanceocercata	Ophicrania palinurus	Philippines: Luzon, Camarines Norte, Mt. Bagacay	SB0031			MN925247	MN925387	MN925513	MN925643	MN925758	MN925104
Diapheromerinae	Oreophoetes topoense	Peru	SB0158	BioDiv Gö		MN925297	MN925430	MN925558	MN925685	MN925801	MN925154
Aschiphasmatidae	Orthomeria kangi	Philippines	SB0339	BioDiv Gö		MW703297	MN364973	MW686093	MN365010	MW686178	MN364994
Aschiphasmatidae	Orthomeria superba	Malaysia: Borneo, Sarawak, Mulu NP	SB0107	BioDiv Gö		MN925270	MN925408		MN925664	MN925775	MN925127
Necrosciinae	Paramenexenus laetus	Vietnam	WS079			KJ024408	KJ024385	KJ024522		KJ024554	KJ024444
Lanceocercata	Parapodacanthus hasenpushorum	Australia: Queensland, Cairns	SB0061	BioDiv Gö		MN925256	MN925394	MN925522	MN925651	MN925765	MN925113
Anisacanthidae	Parectatosoma hystrix	Madagascar	SB0157	BioDiv Gö		MN925296	MN925429	MN925557	MN925684	MN925800	MN925153
Lonchodinae	Periphetes quezonicus	Philippines: Luzon, Quezon, Real	SB0118			MN925272	MN925410	MN925536	MN925666	MN925776	MN925129
Bacillinae	Phalces brevis (cf)	South Africa: Plettenberg Bay	SB0433			MW703298	MW703226	MW686095		MW686179	MW703354
Diapheromerinae	Phanocles costaricensis	Costa Rica: Bosque del Niño	SB0054	BioDiv Gö		MN925253	MN925391	MN925519		MN925763	MN925110
Clitumninae: Pharnaciini	Pharnacia ponderosa	Philippines: Luzon, Quezon, Real	SB0113			MN925271	MN925409	MN925535	MN925665		MN925128
Stephanacridini	Phasmotaenia sanchezi	Philippines: Luzon, Sagada	SB0075	BioDiv Gö		MN925260	MN925398	MN925526	MN925655	MN925766	MN925117
Clitumninae: Pharnaciini	Phobaeticus foliatus	Malaysia: Borneo, Sabah, Tawau	SB0012			MN925238	MN925378	MN925505	MN925636	MN925750	MN925096
Phylliidae	Phyllium antonkozlovi	Philippines: Luzon, Isabela, Dindin	16-122	PNM	HT	MW703277	MW703205	MW686070	MW698892	MW686155	MW703333
Phylliidae	Phyllium arthurchungi	Malaysia: Borneo, Sabah, Tawau	18-178	Coll RC		MW703246	MW703187	MW686034	MW698872	MW686119	MW703314
Phylliidae	Phyllium bonifacioi	Philippines: Luzon, Cagayan, Santa Ana	16-062	Coll RC			MW165174		MW161177	MW686128	MW165198
Phylliidae	Phyllium bourquei	Philippines: Luzon, Nueva Vizcaya, Kayapa	17-203	PNM	HT		MW703237		MW698920	MW686192	MW703363
Phylliidae	Phyllium bradleri	Malaysia: Borneo, Sabah, Tambunan	16-196	Coll RC			MW703204	MW686069	MW698891	MW686154	MW703332
Phylliidae	Phyllium brossardi	Malaysia: Borneo, Sabah, Ranau	17-278	IMQC	HT			MW686115	MW698926	MW686199	MW703368
Phylliidae	Phyllium cf. telnovi	Papua New Guinea: Imino	17-260	Coll RC		MW703256	MW703193	MW686044	MW698878	MW686132	MW703319
Phylliidae	Phyllium chenqiae	Malaysia: Borneo	16-232	Coll RC		MW703311	MW703241	MW686113	MW698924	MW686197	MW703366
Phylliidae	Phyllium cummingi	Malaysia: Borneo, Sabah, Tambunan, Mt. Trus Madi	16-123	Coll RC	PT		MW703206	MW686071	MW698893	MW686156	MW703334
Phylliidae	Phyllium elegans	Papua New Guinea: New Britain	17-108	Coll RC		MW703306	MW703234	MW686106	MW698918	MW686189	MW703360
Phylliidae	Phyllium ericoriai 1	Philippines: Luzon, Quirino, Nagtipunan	16-060	Coll RC		MW703255	MW165176	MW686043	MW161179	MW686131	MW165200
Phylliidae	Phyllium ericoriai 2	Philippines: Luzon, Aurora, Dingalan	16-277	Coll RC		MW703254	MW703192	MW686042	MW698877	MW686130	MW703318
Phylliidae	Phyllium ericoriai 3	Philippines: Catanduanes Island, Ibong Sapa	CC9	//		MW703263	MW703198	MW686055	MW698883	MW686141	MW703324
Phylliidae	Phyllium fallorum	Philippines: Mindanao, Davao Del Sur, Kapatagan	16-121	SDNHM	HT		MW703207	MW686072	MW698894	MW686157	MW703335
Phylliidae	Phyllium gantungense	Philippines: Palawan, Mt.Mantalingajan	16-241	Coll RC		MW703284	MW703213	MW686081	MW698900	MW686168	MW703341
Phylliidae	Phyllium gardabagusi	Indonesia: Java, Mt. Halimun	16-202	IMQC	HT	MW703266	MN364963	MW686058	MN365002	MW686144	MN364982
Phylliidae	Phyllium hausleithneri	Malaysia: Peninsular Malayisa, Perak, Tapah Hills	16-086	Coll RC	Type locality	MW703264	MN364959	MW686056	MN364999	MW686142	MN364978
Phylliidae	Phyllium jacobsoni	Indonesia: Java	16-090	Coll RC		MW703265	MN364961	MW686057	MN365001	MW686143	MN364980
Phylliidae	Phyllium letiranti	Indonesia: Peleng	17-008	IMQC	PT	MW703310	MW703240	MW686112	MW698923	MW686196
Phylliidae	Phyllium mabantai	Philippines: Mindanao, Agusan del Norte, Esperanza	16-051	Coll RC		MW703271		MW686063	MW698885		MW703326
Phylliidae	Phyllium mabantai	Philippines: Mindanao, Mt. Apo	16-054	Coll RC	Type locality	MW703272	MW703200	MW686064	MW698886	MW686149	MW703327
Phylliidae	Phyllium mamasaense	Indonesia: Sulawesi, Palolo Palu	19-054	Coll RC		MW703252	MW703190	MW686039	MW698875	MW686126	MW703317
Phylliidae	Phyllium mindorense	Philippines: Mindoro, Puerto Galera	16-207	Coll RC		MW703273	MW703201	MW686065	MW698887	MW686150	MW703328
Phylliidae	Phyllium nisus	Indonesia: Sumatra, Bengkulu	17-092	Coll RC	PT		MN364974	MW686109	MN365011	MW686193	MN364995
Phylliidae	Phyllium ortizi sp. nov.	Philippines: Mindanao, Bukidnon Province	21-004	Coll RC			OQ303987	OQ318202	OQ302211	OQ318200
Phylliidae	Phyllium ortizi sp. nov.	Philippines: Mindanao, Lanao del Sur, Wao	SLT35	IMQC	HT				OQ302215		OQ303984
Phylliidae	Phyllium palawanense	Philippines: Palawan	17-112	Coll RC			MW703235	MW686107	MW698919	MW686190	MW703361
Phylliidae	Phyllium philippinicum	Philippines: Luzon	16-142	Coll RC		MW703275	MW703202	MW686067	MW698889	MW686152	MW703330
Phylliidae	Phyllium philippinicum	Philippines: Luzon	PHS1	//			FJ474159.1	FJ474237.1	FJ474315.1	FJ474384.1
Phylliidae	Phyllium rubrum	Malaysia: Peninsular Malayisa, Perak, Tapah Hills	17-204	IMQC	HT	MW703307	MW703236	MW686108		MW686191	MW703362
Phylliidae	Phyllium rubrum	Malaysia: Peninsular Malaysia	SB0076	BioDiv Gö		MW703294	MW703222	MW686090	MW698908	MW686176	MW703350
Phylliidae	Phyllium samarense sp. nov.	Philippines: Samar, Lope de Vega	16-259	Coll RC			OQ303986				OQ303980
Phylliidae	Phyllium siccifolium	Indonesia: Seram	20-004	Coll RC	Type species (Phyllium)	MW703253	MW703191	MW686040	MW698876
Phylliidae	Phyllium sp. 1	Philippines: Luzon, Mountain, Mt. Polis	16-168	Coll RC			MW703212	MW686080	MW698899	MW686166	MW703340
Phylliidae	Phyllium sp. 10	Philippines: Panay Island, Antique, Majaas	18-410	Coll RC		MW703251	MW703189		MW698874	MW686124	MW703316
Phylliidae	Phyllium sp. 2	Indonesia: Halmahera, Mt. Ibu	16-184	Coll RC		MW703276	MW703203	MW686068	MW698890	MW686153	MW703331
Phylliidae	Phyllium sp. 3 = samarense sp. nov.	Philippines: Samar, Lope De Vega	17-206	Coll RC		MW703309	MW703239	MW686111	MW698922	MW686195	MW703365
Phylliidae	Phyllium sp. 4 = iyadaon sp. nov.	Philippines: Mindoro, Puerto Galera	17-221	Coll RC		MW703308	MW703238	MW686110	MW698921	MW686194	MW703364
Phylliidae	Phyllium sp. 5	Indonesia: Kalimantan, Mt. Bawang	18-058	Coll RC		MW703262	MW703197	MW686054	MW698882		MW703323
Phylliidae	Phyllium sp. 6	Philippines: Luzon, Nueva Vizcaya, Mt. Pullol	SB0033	BioDiv Gö		MW703290	MW703219	MW686086		MW686173	MW703347
Phylliidae	Phyllium sp. 7	Philippines: Dinagat Islands, Loreto, Mt. Redondo	SB0294	BioDiv Gö		MW703296	MW703224	MW686092	MW698910	MW686177	MW703352
Phylliidae	Phyllium sp. 8 = ortizi sp. nov.	Philippines: Mindanao, Mt. Kitanglad	SB0533				MW703228	MW686097
Phylliidae	Phyllium sp. 9	Malaysia: Borneo, Sabah, Kota Belud	T1	SPM					MW698917	MW686188
Phylliidae	Phyllium tobeloense	Indonesia: Halmahera, Galela	SB0063	BioDiv Gö		MW703292	MW703220	MW686088	MW698906	MW686175	MW703348
Phylliidae	Phyllium tobeloense	Indonesia: Halmahera, Tobelo, Malesia	SB0532	SDEI	HT		MW703227	MW686096	MW698912
Clitumninae: Clitumnini	Prosentoria sp.	Vietnam: Bidoup Nui Ba NP	SB0088	BioDiv Gö		MN925264	MN925402	MN925529	MN925659	MN925769	MN925121
Phylliidae	Pseudomicrophyllium geryon	Philippines: Luzon, Aurora, Dingalan	17-256	Coll RC			MW703242	MW686114	MW698925	MW686198	MW703367
Phylliidae	Pseudomicrophyllium pusillulum	Philippines: Luzon, Mountain, Mt. Barlig	16-096	Coll RC	Type species (Pseudomicrophyllium)		MW703211		MW698898	MW686164	MW703339
Phylliidae	Pseudomicrophyllium pusillulum	Philippines: Luzon, Ifugao, Banaue	16-129	PNM	HT; Type species (Pseudomicrophyllium)				MW161204
Pseudophasmatinae	Pseudophasma scabriusculum	Peru	SB0308	BioDiv Gö		MN925354	MN925486	MN925613	MN925730	MN925855	MN925217
Cladomorphinae	Pterinoxylus crassus	Martinique	SB0327	BioDiv Gö		MN925359	FJ474164	FJ474242	FJ474320	FJ474389	MN925221
Phylliidae	Pulchriphyllium abdulfatahi	Malaysia: Peninsular Malayisa, Perak, Tapah Hills	16-040	Coll RC		MW703280	MN364968	MW686075	MN365003	MW686160	MN364987
Phylliidae	Pulchriphyllium agathyrsus	Sri Lanka	Q9	Coll DG	Type locality	MW703286	MW703215		MW698902		MW703343
Phylliidae	Pulchriphyllium agnesagamaae	Malaysia: Borneo, Sarawak, Lawas	CC2	Coll RC		MW703261	MW703196	MW686053	MW698881	MW686140	MW703322
Phylliidae	Pulchriphyllium anangu sp. nov.	India: Karnataka, Agumbe Ghats	WS415	BYU		OQ303976	OQ303989	OQ318203	OQ302216	OQ318198	OQ303985
Phylliidae	Pulchriphyllium bhaskarai sp. nov.	Indonesia: Java, West Java, Mt. Halimum	SLT28	Coll RC					OQ302213
Phylliidae	Pulchriphyllium bhaskarai sp. nov.	Indonesia: Java, West Java, Mt. Halimum	SLT29	IMQC	HT				OQ302214
Phylliidae	Pulchriphyllium bioculatum	Malaysia: Peninsular Malayisa, Perak, Tapah Hills	16-037	Coll RC		MW703279	MW703209	MW686074	MW698896	MW686159	MW703337
Phylliidae	Pulchriphyllium bioculatum	Indonesia: Kalimantan, West Kalimantan Province, Mount Bawang	16-221	Coll RC					OQ302207		OQ303979
Phylliidae	Pulchriphyllium bioculatum	Indonesia: Siberut Island	18-277	Coll RC					MN364997		MN364976
Phylliidae	Pulchriphyllium cf. maethoraniae = heracles sp. nov.	Vietnam: Da Nang Province, Mt. Ba Na	16-007	IMQC	HT	MW703281	MW703210	MW686076	MW698897	MW686161	MW703338
Phylliidae	Pulchriphyllium fredkugani	Malaysia: Borneo	S7	LKCNHM		MW703288	MW703217	MW686084	MW698904	MW686171	MW703345
Phylliidae	Pulchriphyllium giganteum	Malaysia: Peninsular Malayisa, Perak, Tapah Hills	16-045	Coll RC	Type locality	MW703283	MN364970	MW686078	MN365005	MW686163	MN364989
Phylliidae	Pulchriphyllium giganteum	Malaysia (ex culture)	PHG1	//			FJ474156.1	FJ474234.1	FJ474312.1
Phylliidae	Pulchriphyllium giganteum	Malaysia: Borneo, Sarawak, Bintulu Division	16-048	Coll RC					OQ302204
Phylliidae	Pulchriphyllium giganteum	Indonesia: Kalimantan, West Kalimantan Province, Mount Bawang	16-220	Coll RC					OQ302206
Phylliidae	Pulchriphyllium heracles sp. nov.	Vietnam: Kon Tum, Ngoc Linh Mt.	16-157	Coll RC					OQ302205
Phylliidae	Pulchriphyllium heracles sp. nov.	Vietnam: Thua Thien Hue, Bach Ma Mt.	16-271	Coll RC					OQ302208
Phylliidae	Pulchriphyllium heracles sp. nov.	Vietnam: Quang Nam, Tay Giang, Axan Mt	17-257	Coll RC					OQ302209
Phylliidae	Pulchriphyllium maethoraniae	China: Yunnan, Banna	SLT01	Coll SLT		OQ303975	OQ303988	OQ318201	OQ302212	OQ318197	OQ303982
Phylliidae	Pulchriphyllium maethoraniae	Thailand: Nan Province, Border to Laos	SLT27	Coll SLT						OQ318199	OQ303983
Phylliidae	Pulchriphyllium mannani	Malaysia: Borneo	S9	SPM	PT	MW703289	MW703218	MW686085	MW698905	MW686172	MW703346
Phylliidae	Pulchriphyllium pulchifolium	Indonesia: Java	WS012	//	Type species (Pulchriphyllium)	AY121161.1	AY125301.1	AY125245.1		KJ024570.1
Phylliidae	Pulchriphyllium pulchrifolium	Indonesia: Java	16-030	Coll RC	Type species (Pulchriphyllium)	MW703282	MN364969	MW686077	MN365004	MW686162	MN364988
Phylliidae	Pulchriphyllium pulchrifolium	Indonesia: Java, Sukabumi	SB0074	BioDiv Gö	Type species (Pulchriphyllium)	MW703293	MW703221	MW686089	MW698907		MW703349
Phylliidae	Pulchriphyllium rimiae	Malaysia: Borneo, Sabah, Tambunan, Mt. Trus Madi	17-281	Coll RC		MW703312	MW703243	MW686116	MW698927	MW686200	MW703369
Phylliidae	Pulchriphyllium shurei	Indonesia: Java, Sukabumi	16-258	IMQC	HT				MN365006	MW686167	MN364990
Phylliidae	Pulchriphyllium sinense	China: Hainan, Jiangfengling	DZW09	Coll ZD		MW703270	MW703199	MW686062	MW698884	MW686148	MW703325
Phylliidae	Pulchriphyllium sp. 1 = delislei sp. nov.	Indonesia: Kalimantan, Mt. Besar	SLT06	Coll SLT		MW703300	MW703229	MW686099	MW698913	MW686181
Phylliidae	Pulchriphyllium sp. 2 = bhaskarai sp. nov.	Indonesia: Java, Mt. Halimun	SLT12	Coll SLT		MW703302	MW703231	MW686101	MW698915	MW686183
Clitumninae: Clitumnini	Ramulus nematodes	Thailand: Khao Lak, Phuket	SB0346	BioDiv Gö		MN925369	MN925497	MN925628	MN925741	MN925865	MN925230
Pachymorphinae: Gratidiini	Sceptrophasma hispidulum	Andaman Islands	WS027/SCH1			AY121167	FJ474167	FJ474245	FJ474323	FJ474392	KJ024455
Heteronemiinae	Spinonemia chilensis	Chile	HEC1				FJ474134	FJ474212	FJ474290	FJ474365
Clitumninae: Pharnaciini	Tirachoidea westwoodii	Thailand	WS055			MK291762		MK291534			MK291685
Pseudophasmatinae	Tithonophasma tithonus	Brazil: Bertioga, Sao Paulo State	SB0055	BioDiv Gö		MN925254	MN925392	MN925520	MN925649	MN925764	MN925111
Phylliidae	Trolicaphyllium brachysoma	New Caledonia: Plateau de Dogny	CHI2	BioDiv Gö			FJ474114.1	FJ474194.1	FJ474271.1
Phylliidae	Trolicaphyllium sarrameaensis	New Caledonia	Q7	Coll DG	Type locality	MW703285	MW703214	MW686082	MW698901	MW686169	MW703342
Phylliidae	Walaphyllium monteithi	Australia: Queensland, Garradunga, Polly Creek	16-067	Coll RC		MW703274		MW686066	MW698888	MW686151	MW703329
Phylliidae	Walaphyllium zomproi	Papua New Guinea: Morobe Province, Winduwe	17-336	Coll RC	Type species (Walaphyllium)	MW703259	MW703194	MW686051	MW698879	MW686138	MW703320
Anisacanthidae	Xerantherix nossibianus	Madagascar	Ma005				MK548219		MK548297	MK548270
