# Supplementary material for: ﻿On seven undescribed leaf insect species revealed within the recent “Tree of Leaves” (Phasmatodea, Phylliidae)
Source: Zookeys. 2023 Aug 3;1173:145–229. doi: 10.3897/zookeys.1173.104413 (PMC10416092; doi:10.3897/zookeys.1173.104413)
Supplement: Supplementary material 3 — Multiple sequence alignment of concatenated dataset [file zookeys-1173-145_article-104413__-s003.xlsx]

## Sheet: Sheet1
Supplementary Table 2. Material Examined/type material for the new species/records used to generate Figure __
Species/Locality	Basis for record	Sex (♀, ♂)	Depository	Data	Identified by	Link
Pulchriphyllium agathyrsus (Gray, 1843)
	Material Examined	(7 ♀♀, 8 ♂♂, 6 ♀♀ nymphs, 1 ♂ nymph, 2 unsexed nymphs)
Ceylon	Specimen (Holotype)	1♀	NHMUK	"HOLO-TYPE; Ceylon. Yerbury. 92-12.8; Phyllium agathyrsus Gray; Pulchriphyllium agathyrsus Gray; BMNH(E) #845234; NHMUK 012497236"	Original Description	http://phasmida.speciesfile.org/Common/basic/ShowImage.aspx?TaxonNameID=1200502&ImageID=189130
Sinharaja	Observation	1♂	//	Sinharaja, Sabaragamuwa Province, Sri Lanka; obs. by iNat user @kristofz March 13th, 2008	R. Cumming	https://www.inaturalist.org/observations/104616271
Ratmalawinna	Observation	1♂	//	Ratmalawinna, Sri Lanka; obs. by iNat user @hachat Deecember 7th, 2021	R. Cumming	https://www.inaturalist.org/observations/102640247
Kandy	Observation	1♀	//	River Valley Residence, Kandy; obs. by iNat user @dhanumanasinghe May 14th, 2021	R. Cumming	https://www.inaturalist.org/observations/96200125
Kandy	Observation	1♀ nymph	//	River Valley Residence, Kandy; obs. by iNat user @dhanumanasinghe August 19th, 2021	R. Cumming	https://www.inaturalist.org/observations/96199901
Sinharaja	Observation	1♂	//	Sinharaja Rainforest, Deniyaya 81500, Sri Lanka; obs. by iNat user @kestreldemarco Febuary 9th 1028	R. Cumming	https://www.inaturalist.org/observations/92012608
Kegalle	Observation	1 unsexed nymph	//	Kegalle, Sri Lanka; obs. by iNat user @sajaniupeksha May 18th 2019 "A small one found on a guava tree"	R. Cumming	https://www.inaturalist.org/observations/85592598
Kalawana	Observation	1 ♂	//	Kalawana, Sri Lanka; obs. by iNat user @ddanckwerts December 1st 2019	R. Cumming	https://www.inaturalist.org/observations/79670485
Seeradunna	Observation	1♀	//	Seeradunna, Sri Lanka; obs. by iNat user @sanjaya_kanishka January 17th, 2021 "Dead specimen"	R. Cumming	https://www.inaturalist.org/observations/68528177
Sabaragamuwa	Observation	1 ♂	//	Sabaragamuwa, LK; obs. by iNat user @mgai January 27th 2020	R. Cumming	https://www.inaturalist.org/observations/66323864
Ratnapura	Observation	1 unsexed nymph	//	Ratnapura, Sri Lanka; obs. by iNat user @galewski February 17th 2016	R. Cumming	https://www.inaturalist.org/observations/64670833
Sabaragamuwa	Observation	1♀ nymph	//	Horton Plains National Park, Sabaragamuwa, LK; obs. by iNat user @aritthaw July 25th 2020	R. Cumming	https://www.inaturalist.org/observations/54244319
Illukkumbura	Observation	1 ♂	//	Illukkumbura; obs. by iNat user @chatthuri_jayatissa June 25th 2020	R. Cumming	https://www.inaturalist.org/observations/51812438
Anurâdhapura	Observation	1♀ nymph	//	Anurâdhapura, Sri Lanka; obs. by iNat user @frank-deschandol September 3rd 2015	R. Cumming	https://www.inaturalist.org/observations/38670004
Ratnapura	Observation	1 ♂	//	Ratnapura, Sri Lanka; obs. by iNat user @christoph_moning January 27th 2011	R. Cumming	https://www.inaturalist.org/observations/37841956
Ritigala	Observation	1 ♂	//	Ritigala, Sri Lanka; obs. by iNat user @pieterprins March 21st 2018	R. Cumming	https://www.inaturalist.org/observations/37233512
Sinharaja	Observation	1 ♂ nymph	//	Sinharaja Forest Reserve, Sri Lanka; obs. by iNat user @dbeadle January 19th 2015	R. Cumming	https://www.inaturalist.org/observations/35108711
Sarasavi	Observation	3 ♀♀; 2 ♀♀ nymph	//	Sarasavi Uyana Railway Station, Kandy, Sri Lanka; obs. by iNat user @thilinahettiarachchi August 2nd 2019	R. Cumming	https://www.inaturalist.org/observations/32486298
Horana	Observation	1♀ nymph	//	Horana, LK-KT, LK; obs. by iNat user @ vidheesha1 April 13th 2019	R. Cumming	https://www.inaturalist.org/observations/22423354
Yatinuwara	Observation	1♀	//	Yatinuwara, LK-KY, LK; obs. by iNat user @thilina April 1st 2019	R. Cumming	https://www.inaturalist.org/observations/21939735
Pulchriphyllium crurifolium (Audinet-Serville, 1838) stat. rev., comb. nov.
	Material Examined	(10 ♀♀, 9 ♀♀ nymphs, 12 ♂♂, 3 ♂♂ nymphs, 1 egg, 2 unsexed nymphs)
Seychelles	Specimen (Lectotype)	1♀	OUMNH	crurifolium ♀ Seychelles; Seychelles; Wings O; e coll. Serville	Original Description
"Indes"	Specimen (Paralectotype)	1♀	OUMNH	♀; e coll. Serville.; Wings R wings wny; W; P. Crurifoilum Nob. (Indes)	Original Description
Seychelles	Specimen (Paralectotype)	1 ♂	OUMNH	Seychelles; phyllium crurifolium Serville ♂; Phyllium crurifolium, teste Serville. E coll. Marchal, Mae. Hist. Nat. Orth. p. 292	Original Description
"Indes"	Specimen (Paralectotype)	1 ♂	OUMNH	♂; (coll. Serville); E. Mus Serville; W; P. Crurifoilum Nob. (Indes)	R. Cumming
Seychelles	Specimen (Synonym: Holotype)	1 ♂	OUMNH	Seychelles; e coll. Marchal; TYPE ♂ WESTWOOD Phyllium dardanus. Cat. Phasm. 1859, p. 176. Pl. 40 fig. 5.; TYPE Orth: 530 Phyllium dardanus Westwood HOPE DEPT. OXFORD; Phyllium dardanus, ♂, West. Mon. Phasm pl 40 f 5	R. Cumming
Seychelles	Specimens	4♀♀	NHMUK	"Seychelles"	R. Cumming
Seychelles	Specimens	8♀♀ nymphs	NHMUK	"Seychelles"	R. Cumming
Seychelles	Specimens	3 ♂♂ nymphs	NHMUK	"Seychelles"	R. Cumming
Mahe	Specimens	2♀♀	NHMUK	Mahe, '08-9. Seychelles Exp. 119, 126	R. Cumming
"Sey"	Specimens	3 ♂♂	NHMUK	Sey	R. Cumming
Mahe	Specimen	1♀ nymph	NHMUK	Seychelles, Mahe. J.S. Gardiner. v-xii 1905.	R. Cumming
Seychelles	Specimen	1 egg	Coll RC	Seychelles. Cultured F.Kirsten IV.1993 Ex. Coll. Frank Hennemann (Germany)	R. Cumming
Sans Souci	Observation	1♀	//	Sans Souci, Mahe, Seychelles; obs. by iNat user @liahg 27 Sept. 2019	R. Cumming	https://www.inaturalist.org/observations/76082181
Sans Souci	Observation	1 unsexed nymph	//	Sans Souci, Mahe, Seychelles; obs. by iNat user @liahg 26 July 2015	R. Cumming	https://www.inaturalist.org/observations/76081993
La Digue	Observation	1 unsexed nymph	//	Seychelles, La Digue, Johanna; obs. by iNat user @gernotkunz 1 Sept. 2010	R. Cumming	https://www.inaturalist.org/observations/67022092
Sainte Anne	Observation	1 ♂	//	Baie Sainte Anne, Seychelles; obs. by iNat user @mariabrioche1 8 Dec. 2020	R. Cumming	https://www.inaturalist.org/observations/66363460
Grand' Anse	Observation	1 ♂	//	Grand' Anse, SC; obs. by iNat user @thierrycordenos 27 Dec. 2006	R. Cumming	https://www.inaturalist.org/observations/22992534
Plaisance	Observation	1 ♂	//	Seychelles, Plaisance, SC; obs. by iNat user @iamsophiem 1 Feb. 2020	R. Cumming	https://www.inaturalist.org/observations/38175984
Morne Blanc	Observation	1♀	//	Morne Blanc; obs. by iNat user @ranaaaaa 17 Oct. 2020	R. Cumming	https://www.inaturalist.org/observations/65764125
Pulchriphyllium heracles sp. nov.
	Material Examined	(42♂♂)
Ba Na Mt.	Specimen (Holotype)	1♂	IMQC	VIETNAM: Da Nang Pro, Ba Na Mt. 1,450m 5/2015	Herein
Ngoc Linh Mt.	Specimen (Paratype)	1♂	Coll MO	Vietnam, Kon Tum Prov., Ngoc Linh Mt., 1,700m V-2016; Coll Rc #16-272	Herein
Axan Mt.	Specimen (Paratype)	1♂	Coll MS	VIETNAM: Quang Nam Pro, Tay Giang, Axan Mt., 1300m, 07/2017 - Coll RC 17-258	Herein
Axan Mt.	Specimen (Paratype)	1♂	IMQC	VIETNAM: Quang Nam Pro, Tay Giang, Axan Mt., 1300m, 08/2018, Local Collector
Ba Na-Nui Chua Nat. Res.	Specimens (Paratypes)	2♂♂	Coll RBINS	VIETNAM: Da Nang Prov., Ba Na-Nui Chua Nat. Res., 18°09'N 105°55'E, 16-19.vii.2017, GTI project, Leg. J Constant and J Bresseel., IG: 33,498	Herein
Axan Mt.	Specimens (Paratypes)	4♂♂	Coll SLT	VIETNAM: Quang Nam Pro, Tay Giang, Axan Mt., 1300m, VIII.2017, Local Collector	Herein
Báo Lôc	Specimen (Paratype)	1♂	Coll SLT	VIETNAM: Lam Dong Pro, Bao Loc, V.2018	Herein
Báo Lôc	Specimen (Paratype)	1♂	Coll SLT	VIETNAM: Lam Dong Pro, Bao Loc, V.2018, local collector	Herein
Axan Mt.	Specimen (Paratype)	1♂	Coll SLT	VIETNAM: Quang Nam Pro, Tay Giang, Axan Mt., 1300m, VI.2017, Wild Collect	Herein
Axan Mt.	Specimens (Paratypes)	6♂♂	Coll SLT	VIETNAM: Quang Nam Pro, Tay Giang, Axan Mt., 1300m, 04/2019	Herein
Tam Thai Mt.	Specimen (Paratype)	1♂	Coll SLT	VIETNAM: Nghe An Pro, Tuong Duong, Tam Thai Mt. (Label obscured for collection date)	Herein
Báo Lôc	Specimen (Paratype)	1♂	Coll SLT	VIETNAM: Lam Dong Pro, Bao Loc, 05/2019	Herein
Báo Lôc	Specimen (Paratype)	1♂	Coll FH	S-Vietnam: Province Lâm Dông, Báo Lôc, VI.2017, ex coll. Royce T. Cumming [coll. FH No. 1040-1].	Herein
Ba Na Mt.	Specimens (Paratypes)	4♂♂	Coll RC	VIETNAM: Da Nang Pro, Ba Na Mt. 1,450m 5/2015 - Coll RC 16-007; Coll RC 16-008; Coll RC 16-156; Coll RC 16-158	Herein
Di Linh Mt.	Specimen (Paratype)	1♂	Coll RC	VIETNAM: Lâm Dông Pro, Di Linh Mt., 900m, 3/2013 - Coll RC 16-010	Herein
Da Lat	Specimen (Paratype)	1♂	Coll RC	VIETNAM: Lâm Dông Pro, Da Lat, 5/2016 - Coll RC 16-223	Herein
Ngoc Hoi	Specimens (Paratypes)	2♂♂	Coll RC	VIETNAM: Kon Tum Pro, V/2015 - Coll RC 16-009; Coll RC 16-159	Herein
Ngoc Linh Mt.	Specimen (Paratype)	1♂	Coll RC	VIETNAM: Kon Tum Pro, Ngoc Linh Mt., 1700m, 05/2015 - Coll RC 16-157	Herein
Bach Ma Mt.	Specimens (Paratypes)	4♂♂	Coll RC	VIETNAM: Thua Thien Hue Pro, Bach Ma Mt., 1400m, 04/2016 - Coll RC 16-269; Coll RC 16-270; Coll RC 16-271; Coll RC 16-273	Herein
Axan Mt.	Specimens (Paratype)	1♂	Coll RC	VIETNAM: Quang Nam Pro, Tay Giang, Axan Mt., 1300m, 07/2017 - Coll RC 17-257	Herein
Kon Linh Mt.	Specimen (Paratype)	1♂	Coll RC	VIETNAM: Gia Lai Pro, Kon Linh Mt. Nat. Park, May 2015, Col. Mr. Van - Coll RC 19-104	Herein
Axan Mt.	Specimen (Paratype)	1♂	Coll EMF	VIETNAM: Quang Nam Pro, Tay Giang, Axan Mt., 1300m, 06/2017 - Coll RC 18-281; Coll EMF 17-001	Herein
Sa Nhon	Specimen	1♂	IEBR	"code Ph. 007, Sa Nhon, Sa Thay, Kon Tum (Chu Mom Ray National Park, May 21, 2009)" Website by Ta Huy Thinh, Hong UNIVERSE - Institute of Ecology and Biological Resources	Herein	http://www.vncreatures.net/all_species/event87.php
Ro Koi	Specimen	1♂	IEBR	"code Ph. 008, Ro Koi, Sa Thay, Kon Tum (Chu Mom Ray National Park), May 20, 2009)" Website by Ta Huy Thinh, Hong UNIVERSE - Institute of Ecology and Biological Resources	Herein	http://www.vncreatures.net/all_species/event87.php
Sa Nhon	Specimen	1♂	IEBR	"code Ph. 009, Sa Nhon, Sa Thay, Kon Tum (Chu Mom Ray National Park), May 18, 2009)" Website by Ta Huy Thinh, Hong UNIVERSE - Institute of Ecology and Biological Resources	Herein	http://www.vncreatures.net/all_species/event87.php
A Yun	Specimen	1♂	IEBR	"code Ph. 010, A Yun, Mang Yang, Gia Lai (Kon Ka Kinh National Park) June 3, 2011" Website by Ta Huy Thinh, Hong UNIVERSE - Institute of Ecology and Biological Resources	Herein	http://www.vncreatures.net/all_species/event87.php
Kon Chu Rang Nature Reserve	Observation	1♂	//	https://www.inaturalist.org/observations/140248095	Herein
Pulchriphyllium scythe (Gray, 1843) stat. rev., comb. nov.
	Material Examined	(16♀♀, 6♀♀ nymphs, 18♂♂, 2♂♂ nymphs, 3 unsexed nymphs)
Silhet	Specimen (Syntype)	1♀	OUMNH	"Silhet"	Original Description
Silhet	Specimen (Syntype)	♂? (could not be traced)	OUMNH	Rob Douglas at Rob Douglas at OUMNH searched for the male Pu.scythe, but could not find any that could possibly be the male. This specimen should be considered lost.	Original Description
Garampani	Specimen	1♂	Coll RC	India: Assam, Nambor Reserv Forest, Garampani, 26 30'N 93 55'E, H,100 m., 21-29,November, 1997; Coll RC 17-275	R. Cumming
Silhet	Specimens	4♀♀	NHMUK	"Silhet"	R. Cumming
Sylhet	Specimens	3♀♀, 3♀♀ nymphs	NHMUK	"Sylhet"	R. Cumming
Assam	Specimens	2♂♂	NHMUK	"Assam"	R. Cumming
Sylhet	Specimens	4♀♀	MNHN	"Sylhet"	R. Cumming
Sylhet	Specimens	3♂♂	MNHN	"Sylhet"	R. Cumming
Assam	Specimens	1♀	NMS	"Ex. Dr. McCallum Coll. Assam T.E.D. Poore 1969.81; NMS_Phy_09"	R. Cumming
Cherrapunji	Observation	Illustrations	//	Cherrapoonjie, Kasiah Hills, southern boundary of the valley of Assam, feeding on Guava, found by Mrs. Blackwood and shipped to the Royal Botanic Gardeen of Edinburgh in the 1850s (Murrayy, 1856)	R. Cumming	https://www.biodiversitylibrary.org/page/24799331
Bandarban	Observation	1♂	//	Bandarban, Bangladesh. Observation shared with authors by Joachim Bresseel.	J. Bresseel
Kolkata	Specimens	2♂♂, 1♀	ZSI	"West Bengal, Kolkata, dt. nil, collc. nil." Reported in Mandal and Yadav, 2010 "Some Phasmida (Stick and Leaf Insects) of India" From the National Zoological Collections, Zoological Survey of India, Kolkata.	R. Cumming
Nagaland	Specimens	3♂♂	SASRD	School of Agricultural Sciences and Rural Development (SASRD), Nagaland University, Medziphema campus, Dimapur, Nagaland, India; legits Dipten Laskar and Dipankar Kishore Sinha; September 24th, September 28th, and October 7th 2018.	R. Cumming	Journal of Entomology and Zoology Studies 2018; 6(6): 1107-1111
Lawachara	Observation	1 ♂ nymph	//	Lawachara National Park; obs. by iNat user @harazi 31 July 2019	R. Cumming	https://www.inaturalist.org/observations/103359437
Lawachara	Observation	1 unsexed nymph	//	Lawachara National Park; obs. by Sirajul Hossain 24th April 2013 and uploaded to Facebook	R. Cumming
Katamoni	Observation	1 unsexed nymph	//	Dosdewa Khasi Village, Katamoni,788728, Assam 788728, India; obs. by iNat user @rejoicegassah 24th April 2021	R. Cumming	https://www.inaturalist.org/observations/79254856
Karimganj	Observation	1 unsexed nymph	//	Karimganj, Assam, India; obs. by iNat user @rejoicegassah 15 December 2020	R. Cumming	https://www.inaturalist.org/observations/69713531
Badshahi Forest	Observation	1♂	//	Badshahi Forest, Assam, India; obs. by iNat user @rejoicegassah 18th September 2020	R. Cumming	https://www.inaturalist.org/observations/64092851
Assam	Observation	1♂	//	Assam 788726, India; obs. by iNat user @lovelymonlamin 18th September 2020	R. Cumming	https://www.inaturalist.org/observations/60324567
Siliguri	Observation	1♂	//	Bengal Safari near Siliguri; obs. by iNat user @rujasyonle 18th September 2020	R. Cumming	https://www.inaturalist.org/observations/60208060
Karimganj	Observation	1♂	//	Karimganj, Assam, India; obs. by iNat user @comelygassah 7th September 2020	R. Cumming	https://www.inaturalist.org/observations/59776623
Assam	Observation	1♀	//	Assam 788727, India; obs. by iNat user @dwithunmoshahary 27th August 2019	R. Cumming	https://www.inaturalist.org/observations/51076352
Assam	Observation	1♀	//	Assam 788727, India; obs. by iNat user @lovelymonlamin 27th December 2017	R. Cumming	https://www.inaturalist.org/observations/30552832
Assam	Observation	1♀ nymph	//	Makunda Christian Hospital; obs. by iNat user @ivijayanand 9th June 2019	R. Cumming	https://www.inaturalist.org/observations/29119549
Aizawl	Observation	1♂ nymph	//	Aizawl, Mizoram, India; obs. by iNat user @alfriedv 20th June 2017	R. Cumming	https://www.inaturalist.org/observations/10536375
Assam	Observation	1♀ nymph	//	Makunda Christian Hospital, Karimganj District, Assam; obs. by iNat user @ivijayanand 20th April 2016	R. Cumming	https://www.inaturalist.org/observations/4311333
Lengpui	Observation	1♂	//	Lengpui, Mizoram, India, obs. by M Sawm Liana 30th August 2013 and uploaded to Facebook	R. Cumming
Damachhara	Observation	1♂, 1♀ nymph	//	Vaisam, Damachhara R.F., Tripura 799256, India, obs. by Michael Lalruatfela Pachuau 30th June 2019	R. Cumming
Pulchriphyllium anangu sp. nov.
	Material Examined	(8 ♀♀, 14 ♂♂, 2 ♂♂ nymphs, 2 ♀♀ nymphs, 10 unsexed nymphs)
Agumbe Ghats	Specimen (Holotype)	1♂	BYU	"WS 415; India: Karnataka Agumbe Ghats, Canopy Light Trap, N 13 29.386' E 75 04.537' 10-X-2004"	Herein
Mysore	Specimen (Paratype)	1♀ nymph	NHMUK	"Mysore India E. Lund Coll. 1903-29."	Herein
Kodagu (Coorg)	Specimen (Paratype)	1♀	NHMUK	"Coorg S. India Mr. Meiklejohn July 1899 1905.167; 'Presented by Mrs G.F. Meiklejohn, collected by her late husband' [Note from the BM register]	Herein
Karwar	Specimen (Paratype)	1 ♂ nymph	NHMUK	"INDIA: Bombay, Karwar., IV. 1934., T. R. Bell.; Karwar, 9 4 34; BRIT. MUS. 1935-612."	Herein
Nilgris	Specimen (Paratype)	1♀	NHMUK	"S. India: Nilgris, Mrs. Wajoshai. B.M. 1930-316."	Herein
Shimoga	Specimen (Paratype)	1♀	Coll HMY	India, Karnataka, Shimoga, Tirthalli, 9-November-2019	Herein
Galibeedu	Specimen (Paratype)	1♂	UASB	INDIA: Karnataka, Galibeedu, 1074mt 12 28.570'N 075 42.583'E 6.i.2012, Yeshwanth.H.M Ex: Syzygium sp.	Herein
Dakshina Kannada	Specimen (Paratype)	1♂	UASB	INDIA: Karnataka, Dakshina Kannada, Vittla, 29.ix.2011, Yeshwanth H M	Herein
Mudigerae	Specimen (Paratype)	1♂	UASB	India: Karnataka, Mudigerae 22.iii.2010, Yeshwanth H M	Herein
Mudigere	Specimen (Paratype)	1 ♀ nymph	UASB	INDIA: Karnataka, Mudigere, 22.iii.2010, Yeshwanth H M	Herein
Periya	Observation	1♀	//	Periya, Kerala 670644, India; obs. by iNat user @kalpana 30th May 2016	Herein	https://www.inaturalist.org/observations/105152384
Shimoga	Observation	1 ♂ nymph	//	Shimoga, Karnataka, India; obs. by iNat user @girishgowda 10th February 2020	Herein	https://www.inaturalist.org/observations/104655374
Pakkalakunja	Observation	1 ♂	//	Pakkalakunja, Karnataka 574260, India; obs. by iNat user @sanath_ramesh_manimoole 3rd November 2019	Herein	https://www.inaturalist.org/observations/103401996
Idukki	Observation	1 unsexed nymph	//	Idukki Wildlife Sanctuary; obs. by iNat user @renjithjacobmathews 26th November 2021	Herein	https://www.inaturalist.org/observations/102165601
Melagudalur	Observation	1 ♂	//	Melagudalur R.F., Tamil Nadu, India; obs. by iNat user @philbenstead 2nd November 2007	Herein	https://www.inaturalist.org/observations/102081162
Karnataka	Observation	1 unsexed nymph	//	Karnataka 574122, India; obs. by iNat user @b_monosperma 25th November 2021	Herein	https://www.inaturalist.org/observations/101867727
Chingaara	Observation	1 ♂	//	Chingaara Estate Yavakapady Village Post Kabbinakadu Coorg, Yevakapadi, Karnataka 571212, India; obs. by iNat user @vasundeesha 31st October 2021	Herein	https://www.inaturalist.org/observations/100138762
Chikkamagaluru	Observation	1 unsexed nymph	//	Chikkamagaluru, Karnataka, India; obs. by iNat user @prashanthakrishnamc 20th October 2021	Herein	https://www.inaturalist.org/observations/98984918
IISER TVM	Observation	1 ♂	//	IISER TVM (Indian Institutes of Science Education and Research); obs. by iNat user @anumit 19th September 2021	Herein	https://www.inaturalist.org/observations/95496194
Aanejari	Observation	1♀	//	Aanejari Butterfly Camp-junglelodges; obs. by iNat user @vishwanathgowda 27th July 2021	Herein	https://www.inaturalist.org/observations/92805561
Karnataka	Observation	1♀	//	Karnataka 573214, India; obs. by iNat user @deekshith1 9th November 2020	Herein	https://www.inaturalist.org/observations/91552949
Ponmudi	Observation	1 unsexed nymph	//	Ponmudi, India; obs. by iNat user @hari_krishnan_ 24th January 2021	Herein	https://www.inaturalist.org/observations/70254070
Kālinga Mane	Observation	1 unsexed nymph	//	Kālinga Mane, Agumbe Hobli, Guddekere, Taluk, Thirthahalli, Karnataka 577411, India; obs. by iNat user @krishna31 25th July 2016	Herein	https://www.inaturalist.org/observations/58322014
IISER TVM	Observation	1 ♂	//	IISER Thiruvananthapuram ,Department Of Physical Sciences; obs. by iNat user @jyothischandran1597 29th October 2019	Herein	https://www.inaturalist.org/observations/57658428
Agali	Observation	1 unsexed nymph	//	Agali, 678582, India; obs. by iNat user @manavsajan 12 August 2020	Herein	https://www.inaturalist.org/observations/56588953
Rajmalai	Observation	1♀ nymph	//	Rajmalai National Park, Idukki, KL, IN; obs. by iNat user @jithinrajesh 28th June 2020	Herein	https://www.inaturalist.org/observations/51459224
Blathykavala	Observation	1 ♂	//	Blathykavala, Kerala, India; obs. by iNat user @joshypaul 28th May 2020	Herein	https://www.inaturalist.org/observations/50293321
Rajmalai	Observation	1 ♂	//	Rajmalai National Park, Idukki, Kerala, IN; obs. by iNat user @linogeorge 11th April 2020	Herein	https://www.inaturalist.org/observations/41918575
Rosemala	Observation	1 unsexed nymph	//	Rosemala, Kerala 691309, India; obs. by iNat user @chiefredearth 26th February 2020	Herein	https://www.inaturalist.org/observations/40961701
Neyyar	Observation	1 unsexed nymph	//	Neyyar Wildlife Sanctuary, Thiruvananthapuram, Kerala, IN; obs. by iNat user @tarunyyumnam 15th January 2020	Herein	https://www.inaturalist.org/observations/38609978
IISER TVM	Observation	1 ♂	//	IISER Thiruvananthapuram; 695551, India; obs. by iNat user @rutika 29th November 2019	Herein	https://www.inaturalist.org/observations/36181799
Kulathupuzha	Observation	1 unsexed nymph	//	Kulathupuzha, 691310, India; obs. by iNat user @shahel_a_z 7th September 2019	Herein	https://www.inaturalist.org/observations/33376068
B.R.Hills	Observation	1 ♂	//	B.R.Hills, Karnataka 571117, India; obs. by iNat user @prashanthns 12th October 2006	Herein	https://www.inaturalist.org/observations/31929431
Kadumane	Observation	1♀	//	Kadumane Estate; obs. by iNat user @ashwinv 18th July 2016	Herein	https://www.inaturalist.org/observations/29374627
Kerala	Observation	1 ♂	//	Kerala 673506, India; obs. by iNat user @sudeepan 23 January 2022	Herein	https://www.inaturalist.org/observations/106889169
Vengapally	Observation	1♀	//	J274+PG9, Vengapally, Kerala 673575, India; obs. by iNat user @vineeth3 March 16th 2022	Herein	https://www.inaturalist.org/observations/109207711
Munderi	Observation	1 unsexed nymph	//	Maniyankode, Munderi, Kalpetta, Kerala 673122, India; obs. by iNat user @kannettan 5 June 2021	Herein	https://www.inaturalist.org/observations/81693094
Pulchriphyllium bhaskarai sp. nov.
	Material Examined	(39 ♀♀, 19 ♂♂, 2 ♀♀ nymphs, 1 unsexed nymph, 2 eggs)
Mount Halimun	Specimen (Holotype)	1♀	IMQC	"Indonesia, West Java, Sukabumi, Kabandungan Village, Mt. Halimun, found 19th August 2020, first started laying eggs 16th September 2020, died 8th December 2020; laid a total of 78 eggs; SLT DNA No. 029; Coll RC 21-031"	Herein
Mount Halimun	Specimen (Paratype)	1♂	Coll RC	"Indonesia, West Java, Sukabumi, Kabandungan Village, Mt. Halimun, 12th July 2020; DNA no. 028; Coll. RC 21-032"	Herein
Mount Halimun	Specimen (Paratype)	2♀♀, 1♂	Coll RC	"Indonesia, West Java, Sukabumi, Mt. Halimun, (5-10)-I-2022"	Herein
Mount Halimun	Specimens (Paratypes)	3♀♀, 4♂♂	Coll SLT	"Indonesia, West Java, Sukabumi, Mt. Halimun, (5-10)-I-2022"	Herein
Mount Halimun	Specimens (Paratype)	1 egg	Coll SLT	"Laid by female RC 21-031, Indonesia: West Java, Mt. Halimun, VII.2020, Local Coll. via Edy Bhaskara; RC 21-034"	Herein
Mount Halimun	Specimens (Paratype)	1 egg	Coll RC	"Laid by female RC 21-031, Indonesia: West Java, Mt. Halimun, VII.2020, Local Coll. via Edy Bhaskara; RC 21-033"	Herein
Mount Gede	Specimen (Paratype)	1♂	MZSF	"Java occident. Mons Gede 4000' 1898 H. Fruhstorfer."	Herein
Mount Gede	Specimen (Paratype)	1♂	MZPW	"Pulchriphyllium pulchrifolium Serv. K. Gunther det.; Java pulchrifolium Serv; 124; Java occident Mons Gede 4000' 1898 H. Fruhstorfer."	Herein
"Java"	Specimen (Paratype)	1♀	MZPW	"Pulchriphyllium pulchrifolium Serv. K. Gunther det.; Java; 127"	Herein
Mount Halimun	Specimen (Paratype)	1♀	Coll SLT	"Mt. Halimun - West Java Indonesia (F) Apr 2021"	Herein
Mount Slamet	Specimen (Paratype)	1♀	Coll SLT	"East Java February 2021 - Mt. Slamet East Java"	Herein
Mount Halimun	Specimen (Paratype)	1♀	Coll SLT	"Indonesia, West Java, Sukabumi, Kabandungan, Mt. Halimun, 14-11-2021"	Herein
East Java	Specimens (Paratypes)	2♀♀	Coll SLT	"East Java July 2021"	Herein
Mount Halimun	Specimen (Paratype)	1♀	Coll FH	"W-JAVA: Prov. Jawa Barat, Mount Halimun, Sukabumi area, Kabundangan village 900-1000 m, VIII.2022 [coll. FH No. 1402-1]"	Herein
Mount Halimun	Specimen (Paratype)	1♂	Coll FH	"W-JAVA: Prov. Jawa Barat, Mount Halimun, Sukabumi area, Kabundangan village 900-1000 m, VIII.2022 [coll. FH No. 1402-2]"	Herein
Mount Halimun	Specimens (Paratypes)	3♂♂	Coll SLT	INDONESIA: West Java, Sukabumi district, Mount Halimun, Kabandangan village, X.2022, local collector	Herein
Mount Halimun	Specimens (Paratypes)	5♀♀	Coll SLT	INDONESIA: West Java, Sukabumi district, Mount Halimun, Kabandangan village, X.2022, local collector	Herein
Mount Halimun	Specimens (Paratypes)	8♀♀, 1♂	Coll SLT	INDONESIA: West Java: Sukabumi, Halimun, Kabandungan Village, September to November, 2022	Herein
Mount Halimun	Specimens (Paratypes)	11♀♀, 7♂♂	Coll SLT	INDONESIA: West Java: Sukabumi, Mt. Halimun, February 28th to March 1st, 2023
Mount Halimun	Observation	1♀	//	INDONESIA: West Java, Sukabumi district, Mount Halimun, obs. by iNat user @oweninsect 22 July 2022	Herein	https://www.inaturalist.org/observations/145233736
Purbalingga	Observation	1♀	//	Indonesia: West Java, Purbalingga obs. by iNat user @oweninsect 6 October 2021	Herein	https://www.inaturalist.org/observations/134415457
Sukabumi	Observation	1♀ nymph	//	Indonesia: Java, Sukabumi, obs. by iNat user @oweninsect 9 Sept. 2022	Herein	https://www.inaturalist.org/observations/134413916
Pekuncen	Observation	1 unsexed nymph	//	JW8C+JG5, Pekuncen, Bengbulang, Kec. Karangpucung, Kabupaten Cilacap, Jawa Tengah 53255, Indonesia	Herein	https://www.inaturalist.org/observations/94673968
Kiarasari	Observation	1♀ nymph	//	Kiarasari, Sukajaya, Bogor, West Java, Indonesia	Herein	https://www.inaturalist.org/observations/85612687
Phyllium samarense sp. nov.
	Material Examined	(10 ♀♀, 6 ♂♂, 1 ♂ nymph, 2 ♀♀ nymphs, 1 unsexed nymph, 6 eggs)
Lope De Vega	Specimen (Holotype)	1♀	IMQC	"Philippines: Eastern Visayas, Northern Samar, Lope De Vega: April, 2017; Coll RC 17-206; DNA ID #W9"	Herein
Lope De Vega	Specimen (Paratype)	1♂	Coll RC	Philippines: Central Visayas, Samar, Lope de Vega: July, 2016; Coll RC 16-259; DNA ID #P8"	Herein
Lope De Vega	Specimens (Paratypes)	2♂♂, 1 ♂ nymph	Coll RC	"Philippines: Eastern Visayas, Northern Samar, Lope De Vega: April, 2017" "Coll RC 17-207; Coll RC 17-208; Coll RC 17-209"	Herein
Lope De Vega	Specimen (Paratype)	1 ♀ nymph	Coll RC	"Philippines: Eastern Visayas, Northern Samar, Lope De Vega: July, 2017" "Coll RC 17-269"	Herein
Lope De Vega	Specimen (Paratype)	1 ♀ nymph	Coll RC	"Philippines: Central Visayas, Samar, Lope de Vega, May 2019" "Coll RC 20-125"	Herein
Lope De Vega	Specimen (Paratype)	1♀	Coll SLT	"Phyllium sp. ♀, PHILIPPINES- coll. S. Le Tirant, Central Visayas, Samar, Lope de Vega, X.2018, DNA no. 007"	Herein
Lope De Vega	Specimen (Paratype)	1♀	Coll SLT	"Lope de Vega, Samar, Central Visayas, September 2018"	Herein
Lope De Vega	Specimen (Paratype)	1♀	Coll SLT	"Lope de Vega, Northern Samar, Eastern Visayas, February 2019"	Herein
Lope De Vega	Specimen (Paratype)	1♀	Coll SLT	"Philippines, Central Visayas, Samar Is, Lope de Vega, VI.2018"	Herein
Lope De Vega	Specimen (Paratype)	1♀	Coll SLT	"Philippines, Central Visayas, Samar Is, Lope de Vega, II.2020"	Herein
Lope De Vega	Specimen (Paratype)	1♂	Coll SLT	"Lope de Vega, Northern Samar, Eastern Visayas, February 2018"	Herein
Lope De Vega	Specimen (Paratype)	1♀	Coll SLT	"Philippines, Central Visayas, Samar Is, Lope de Vega, November 2020"	Herein
Allen	Specimen (Paratype)	1♀	Coll NE	Lipata, Allen, Northern Samar, Philippines 12°32'22"N 124°16'17"E Coll. by Norman Enrico C. Eulin on Phanera sp. (Fabaceae); November 21st, 2021 Coll. NE (16-12-001)	Herein
Allen	Specimen (Paratype)	1♀	Coll NE	Lipata, Allen, Northern Samar, Philippines 12°32'21"N 124°16'17"E Coll. by Norman Enrico C. Eulin on Mallotus floribundus (Euphorbiaceae); February 23rd 2022 Coll. NE (16-12-005)	Herein
Allen	Specimen (Paratype)	1♀	Coll NE	Lipata, Allen, Northern Samar, Philippines 12°32'21"N 124°16'17"E Coll. by Norman Enrico C. Eulin on Mallotus floribundus (Euphorbiaceae); January 16th, 2022 Coll. NE (16-12-003)	Herein
Allen	Specimen (Paratype)	1♂	Coll NE	Lipata, Allen, Northern Samar, Philippines 12°32'22"N 124°16'18"E Coll. by Norman Enrico C. Eulin on Phanera sp. (Fabaceae); February 15th 2022 Coll. NE (16-12-004)	Herein
Allen	Specimen (Paratype)	1♂	Coll NE	Lipata, Allen, Northern Samar, Philippines 12°32'21"N 124°16'17"E Coll. by Norman Enrico C. Eulin on Mallotus floribundus (Euphorbiaceae); January 13th 2022 Coll. NE (16-12-002)	Herein
Allen	Specimen (Paratype)	1 egg	Coll NE	Lipata, Allen, Northern Samar, Philippines 12°32'19"N 124°16'14"E Coll. by Norman Enrico C. Eulin // April, 14th 2022 Coll. NE (16-12-006)	Herein
Allen	Specimen (Paratype)	1 egg	Coll NE	Lipata, Allen, Northern Samar, Philippines 12°32'19"N 124°16'14"E Coll. by Norman Enrico C. Eulin // April, 14th 2022 Coll. NE (16-12-007)	Herein
Allen	Specimen (Paratype)	1 egg	Coll NE	Lipata, Allen, Northern Samar, Philippines 12°32'19"N 124°16'14"E Coll. by Norman Enrico C. Eulin // April, 14th 2022 Coll. NE (16-12-008)	Herein
Allen	Specimen (Paratype)	1 egg	Coll NE	Lipata, Allen, Northern Samar, Philippines 12°32'19"N 124°16'14"E Coll. by Norman Enrico C. Eulin // April, 15th 2022 Coll. NE (16-12-009)	Herein
Allen	Specimen (Paratype)	1 egg	Coll NE	Lipata, Allen, Northern Samar, Philippines 12°32'19"N 124°16'14"E Coll. by Norman Enrico C. Eulin // April, 15th 2022 Coll. NE (16-12-010)	Herein
Allen	Specimen (Paratype)	1 egg	Coll NE	Lipata, Allen, Northern Samar, Philippines 12°32'19"N 124°16'14"E Coll. by Norman Enrico C. Eulin // April, 15th 2022 Coll. NE (16-12-011)	Herein
Allen	Observation	1 unsexed nymph	//	Oct 22nd, 2017, elev. 825 ft. Allen, North Samar, Philippines. Photo by: Daisy Yabo Hartung; photographs shared by Jeff Hartung	Herein
Phyllium ortizi sp. nov.
	Material Examined	(6 ♀♀, 14 ♂♂, 2 ♀♀ nymphs, 99 eggs)
Wao	Specimen (Holotype)	1♀	IMQC	"Philippines, Mindanao, Lanao Del Sur, Wao, February 2019; Collection SLT; DNA no. 35"	Herein
Bukidnon	Specimens (Paratypes)	5♂♂, 2 ♀♀ nymphs, 6 eggs	Coll SLT	"PHILIPPINES, Mindanao Is., Bukidnon Province; From reared stock received in 2018, reared by Maxime Ortiz (France), circa 2020. Reared in captivity on Bramble (Rubus sp.)”	Herein
Bukidnon	Specimens (Paratypes)	3♂♂, 1♀, 63 Eggs	Coll RC	"PHILIPPINES, Mindanao Is., Bukidnon Province; From reared stock received in 2018, reared by Maxime Ortiz (France), circa 2020. Reared in captivity on Bramble (Rubus sp.); Coll RC 21-001 through 21-005, and 20-006 through 20-067"	Herein
Bukidnon	Specimens (Paratypes)	4♂♂, 3♀♀, 30 Eggs	Coll MO	"PHILIPPINES, Mindanao Is., Bukidnon Province; From reared stock received in 2018, reared by Maxime Ortiz (France), circa 2020. Reared in captivity on Bramble (Rubus sp.)”	Herein
Kidapawan	Specimen (Paratype)	1♀	Coll SLT	"Philippines, Mindanao, South Cotabato, Kidapawan; September 2020"	Herein
Kidapawan	Specimen (Paratype)	1♂	Coll SLT	"Philippines, Mindanao, South Cotabato, Kidapawan; November 2021"	Herein
Kapatagan	Specimen (Paratype)	1♂	Coll SLT	"Philippines, Mindanao, Davao del Sur, Kapatagan; September 2021"	Herein
