# Supplementary material for: ﻿On seven undescribed leaf insect species revealed within the recent “Tree of Leaves” (Phasmatodea, Phylliidae)
Source: Zookeys. 2023 Aug 3;1173:145–229. doi: 10.3897/zookeys.1173.104413 (PMC10416092; doi:10.3897/zookeys.1173.104413)
Supplement: Supplementary material 4 — Full-tree figure with outgroups [file zookeys-1173-145_article-104413__-s004.fas]

>16-142
-------atggccgcggtattttgaccgtgcaaaggtagcataatcattagcttattaattgtaagattgtatgaatggttggacgaaatattaactgtctcat-aatta-ttatttanaatttaatttttgagttaaaaagcttaaatttttttaatggacganaanaccctatagatctttattttaaaa-tttta---at--tgtttttg---tattatt---taat-----------ttt-tttaaaattttattggggtgatattgagata-tgtttaactctttttctttt-t--tt--ttcattaatatatg-tttgattgaccttttattattgtctataaaattaaaataccttagggataacagcgtaattcctcttganagttcatattgacagcggaaattgcgacctcgatgttgaattaaaattagtatta---ggtgtaaaatttta-a-tg-actaggtctgttcgacctttaaaatcttacatgatctgagt-----------------------------------------------------------------------------------------------------------------------------------------------------------------------------------------------------------------------------------------------------------------tgcgcctaccatggttgtaacgggtaacggggaatcagggttcgattccggagagggagcctgagaaacggctaccacatccaaggaaggcagcaggcgcgcaaattacccactcccggcacggggaggtagtgacgaaaaataacgatacgggactcatccgaggccccgtaatcggaatgagtacactttaaaccctttaacgagtatccattggagggcaagtctggtgccagcagccgcggtaattccagctccaatagcgtatattaaagttgttgcggttaaaaagctcgtagttggacttgtgtcccacgctgtcggttcaccgttcgtcggtgtttaactggcatgcccgtgtggacgtcctgccggtggatgcggtcggccgtgggcct-ct--ggtctgcgcgtcggcggtccgatggaatcctaccgcggtgctcttcaccgagtgtcgaggtgggccggcacgtttactttgaacaaattagagtgctcaaagcaggcagtggttcgcctgaatattgtgtgcatggaataatggaataggacctcggttctattttgttggttttcggaacttgaggtaatgattaatagggacagacgggggcattcgtattgcgacgttagaggtgaaattcttggatcgtcgcaagacgaacctaagcgaaagcatttgccatgagtgttttcattaatcaagaacgaaagttagaggttcgaaggcgatcagataccgccctagttctaaccataaacgatgccagctagcgatccgccgaagttcctccgatgactcggcgggcagcttccgggaaaccaaagcttttgggttccgggggaagtatggttgcaaagctgaaacttaaaggaattgacggaagggcaccaccaggagtggagcctgcggcttaatttgactcaacacgggaaacctcaccaggcccggacaccggaaggattgacagattgagagctctttcttgattcggtgggtggtggtgcatggccgttcttagttggtggagcgatttgtctggttaattccgataacgaacgagactctggcctgctaactagtcgcttccggtatcccttcgtgctaccggcgac--aaatgatcttcttagagggacaggcggcttctagccgcacgagattgagcaataacaggtctgtgatgcccttagatgttctgggccgcacgcgcgctacactgaaggaatcagcgtgtcctcctagcccgaaagggccgggtaacccgttgaacctccttcgtgctagggattggggcttgcaattgttccccatgaacgaggaattcccagtaagcgcgagtcataagctcgcgttgattacgtccctgccctttgtacacaccgcccgtcgctactaccgattgaatgatttagtgaggtcttcggaccggtgcgcgacggct--cttcgcgagccgttgatgttgctggaaagatgaccaaacttgatcatttagaggaagtaaaagtcgtaacaaggtttccgtaggtgaacctcctgaattcgaaagggg---------------------------ttggattcagatctt--acc-gttc-g---tatactagg-cggccccgctgcagatggtgccggtcgcccgc----ggcgattaatttcgcttgcggtgtcgtttctggcgtccactcggtgg-tgtgct------ggccatc-ttc-acggagggtcgcacttct-cccct-agtagaaacgtcgcgacccgttggg-tgccggcc-gaaggcctgggaaggtagcccgcg--cgtcctgtggt--------gttcg---ccacaggcgcgcggactcccggtg-acccggccggctgcccgacggtatgaccagaggagccgatccgctgaa---tgggaaacactgtggt-ttgtgaagcgtgcgg-cctggcgccgatacgtgcggggat-tgagg--tgtaaacc-gg---gggta-cccgtgc-gaag-cacggtcccggcccc---gctgcgtcttcgg--ttgccggtgtcctcgcactggatcg-atactcccgtctgcg---acgccc-atcttcggatggtctcccg------catattatttcacatgaaagaggaaaaaaggaagttttcggtaacctaggaataatttttgccatagcagcaattggtttacttggttttgtagtttgagcacaccatatattcacggtaggaatagatgttgacacacgagcttattttacttcagctacaataattattgcagtacctactggtattaaagtatttagatgattaacaactatatatggatccaaaataacatttagaccatcttgcttatgggctttaggatttgtattcttatttacactaggagggctcactgggattgtattatcaaattcatcaattgatattacacttcatgatacatattatgtagtggcccacttccattatgtattatccataggagcagtatttgcaatcatagccgggtttattcaatgataccccttatttacaggaatatcaataaatccaaaatgattaaaaattcaatttattactatatttattggagtaaatataacttttttcccacaacattttctagggttagcaggaataccacgacgatactctgattatccagatatatttacatcttgaaacatcatttcatcaataggagcattaatatcaacattaagaataataatatttattataattatctgagaaagaatatcatctacacgaaaaacaatcttaagatcacatataattagatctttagaatgaacacataatataccaccaaatgaacatacctacagagaactgcctgtattaattaaa----ttctaatatggcagat--cgaaataacaacttgacctaactcattccttcaagacagaatctcgcctataatagaacaattagtatatttccatgatcacattataataattttaataataattgtaacaatagtaagatacataataattaatattatgatcaataataaattaaatcgaaatttattagaggggcaaataattgaattaatttgaacagtaacccccgccttaacattattctttattgcagccccatccctacgactattatatctaatagatgaaattaataaaccaataataactacaaaagcagtaggacatcaatgatactgatcatatgagtactcagactttattgaaacagaattcgattcatatatagaaaataatggagaaaatataagactacgactactagattcagataaccgattaacactcccatataatatatttatccgaataatagtaacttcaacagacgtaattcattcatgaaccttaccctcaacaggtattaaaattgatggaaccccagggcgactaaatcaatcaagaataatattaaaccgaacgggattaatttatggtcaatgttcagaaatttgcggaacaaatcatagatttataccaattgttattgaaagaattcctattaatactttcattaaatgaataataaaatcatcagatgactgaaagcaagcagcttgccacaaaagctgctcgtaagagcgcccctgcaactggtggagtgaagaagcctcaccgctaccgtcctggaacagttgccctgagagaaatcaggcgttaccagaagagcaccgagctgctgattcgaaagttgcctttccagcgccttgtgcgtgaaattgcccaggacttcaagacggacctccgcttccagagctctgcagtaatggcactgcaggaggcgagcgaggcctacctggtgggtctttttgaggacaccaacctgtgtgccattcacgccaagagggtcaccatcatgcc-
>SLT13
------------------------accgtgcaaaggtagcataatcattagtctattaattatagaatagtatgaatggttggacgaaacattgtctgtcttat-ttata-tttatttgaatttaacatttgagttaaaaggcttaagttttattataggacgagaagaccctatagatctttatttatttt-tttta---ttatattttttt---tgttta----ttttt--aattaattaat-ttatttattttgttggggtggcattgagata-aaattaactcttttt--ttt-t--tc--ttcattgatttatg-tttatttgaccttttattattgtatacaagaattagataccttagggataacagcgtaattctttttgagagttcctattgacattagagattgcgacctcgatgttgaattaaggttattattg---ggtgtagttgttca-a-tt-aattggtctgttcgaccattaaaatcttacatgatctgagttc--------------------------------------------------------------------------------------------------------------------------------------------------------------------------------------------------------------------------------------------------------------------------------------------------------------------------------------------------------------------------------------------------------------------------------------------------------------------ctttaacgagtatccattggagggcaagtctggtgccagcagccgcggtaattccagctccaatagcgtatattaaagttgttgcggttaaaaagctcgtagttggacttgtgtcccacgctgtcggttcaccgttcgtcggtgtttaactggcatgcccgtgtggacgtcctgccggtggatgcggtcggccgtgggcct-ct--ggtctgcgcgtcggcggtccgatggaatcctaccgcggtgctcttcaccgagtgtcgaggtgggccggcacgtttactttgaacaaattagagtgctcaaagcaggcagtggttcgcctgaatattgtgtgcatggaataatggaataggacctcggttctattttgttggttttcggaacttgaggtaatgattaatagggacagacgggggcattcgtattgcgacgttagaggtgaaattcttggatcgtcgcaagacgaacctaagcgaaagcatttgccatgagtgttttcattaatcaagaacgaaagttagaggttcgaaggcgatcagataccgccctagttctaaccataaacgatgccagccagcgatccgccgaagttcctccgatgactcggcgggcagcttccgggaaaccaaagcttttgggttccgggggaagtatggttgcaaagctgaaacttaaaggaattgacggaagggcaccaccaggagtggagcctgcggcttaatttgactcaacacgggaaacctcaccaggcccggacaccggaaggattgacagattgagagctctttcttgattcggtgggtggtggtgcatggccgttcttagttggtggagcgatttgtctggttaattccgataacgaacgagactctggcctgctaactagtcgcttccggtatcccttcgtgctaccggcgac--aaatgatcttcttagagggacaggcggcttctagccgcacgagattgagcaataacaggtctgtgatgcccttagatgttctgggccgcacgcgcgctacactgaaggaatcagcgtgtcctcctagcccgaaagggccgggtaacccgttgaacctccttcgtgctagggattggggcttgcaattgttccccatgaacgaggaattcccagtaagcgcgagtcataagctcgcgttgattacgtccctgccctttgtacacaccgcccgtcgctactaccgattgaatgatttagtgaggtcttcggaccggtgcgcgacggct--cctcgcgagccgttgatgttgctggaaagatgaccaaacttgatcatttagaggaagtaaaagtcgtaacaaggtttccgtaggtgaacctcctgaattcgaaagggg---------------------------ttggattcatgtcct--tcc-gttt-g---taaacagtg-tcgtcacgccacagatggtgctggtcgcccgc----ggcgattaatttcgtttgcggtgtcgtttctggcttccacttggttg-ag-ggc------gtccg-c-ctc-gcggaggactgcacttct-cccct-agtagaaacgtcgcgacccgttggg-tgccggcc-aaaggcctgggtaggcagaccgcg--tgtcctgtggc--------gctcg---tcacaggcgtgcggactcctggtg-acccggcaggctgcccgacggtatgaccagaggagtcgatccgctgaa---tgggaaacactgtgg--ttgtgaagcgtgcgg-cccggcgccgatacgtgcggggat-tgagg--tgtaaacc-gg---gggtg-cccgtgc-gaag-cacggtcccggccct---gctgcgttgtcgg--ttgttggtgtcctcgcactggatcg-atactcccgtctgcg---acgccc-atcttcggatggtctcccg????????????????????????????????????????????????????????????????????????????????????????????????????????????????????????????????????????????????????????????????????????????????????????????????????????????????????????????????????????????????????????????????????????????????????????????????????????????????????????????????????????????????????????????????????????????????????????????????????????????????????????????????????????????????????????????????????????????????????????????????????????????????????????????????????????????????????????????????????????????????????????????????????????????????????????????????????????????????????????????????????????????????????????????????????????????????????????????????????????????????????????????????????????????????????????????????????????????????????????????????--tagaatatcaacttggcctaatataattatacaagacagattctctccaataatagaacaattaatttttctacatgatcacattataataattttaactatcattgtaataatagtaacctatataataattaatatcacttttaataaaaaaaaaaatttaaatctcctagaaggacagataattgaattaatttgaacactaacaccaacaataacattgttctttattgcaacaccatcattacgattattatatttaatagacgaaatcaataaaccaataataacacttaaagtattaggacatcaatggtattgaacctatgaatattcagatttcaaagaaacagaatttgattcatatataataaaatatactaacaaaagtaatgtacgactaatagatgtagataaccgaacaaccttaccattaaacactttcatccgaatgatagttacatctacagatgtaattcattcatgaacactaccgtcaacaggagtaaaaattgatggtacccctggtcgaattaatcaatcaagattaatattaattcgaccgggggtaatctttggacaatgttcagaaatctgtggagcaaatcatagatttataccaatcactgtagaaagagtaccaattaattcatttactaaatgaataataaaatcatcagatgactgaaagcaagcagctggccacgaaagctgctcgtaagagcgcccctgcgactggcggtgtgaagaagcctcaccgctaccgtcctggaacagtagcgctgagagaaatcaggcgttaccagaagagcaccgagctgcttattcggaagttgcctttccagcgccttgtgcgtgagattgcccaggacttcaagaccgaccttcgcttccagagctctgcagtaatggcactgcaggaggcgagcgaggcctacctggtgggtctgttcgaggacaccaacctgtgtgccattcacgccaagagggtcaccatcatgcc-
>16-141
????????????????????????????????????????????????????????????????????????????????????????????????????????????????????????????????????????????????????????????????????????????????????????????????????????????????????????????????????????????????????????????????????????????????????????????????????????????????????????????????????????????????????????????????????????????????????????????????????????????????????????????????????????????????????????????????????????????????????????????????????????????????????????????????????????????????????????????????????????????????????????????????????????????????????????????????????????????????????????????????????????????????????????????????????????????????????????????????????????????????????????????????????????????????????????????????????????????????????????????????????????????????????????????????????????????????????????????????????????????????????????????????????????????????????????????????????????????????????????????????????????????????????????????????????????????????????????????????????????????????????????????????????????????????????????????????????????????????????????????????????????????????????????????????????????????????????????????????????????????????????????????????????????????????????????????????????????????????????????????????????????????????????????????????????????????????????????????????????????????????????????????????????????????????????????????????????????????????????????????????????????????????????????????????????????????????????????????????????????????????????????????????????????????????????????????????????????????????????????????????????????????????????????????????????????????????????????????????????????????????????????????????????????????????????????????????????????????????????????????????????????????????????????????????????????????????????????????????????????????????????????????????????????????????????????????????????????????????????????????????????????????????????????????????????????????????????????????????????????????????????????????????????????????????????????????????????????????????????????????????????????????????????????????????????????????????????????????????????????????????????????????????????????????????????????????????????????????????????????????????????????????????????????????????????????????????????????????????????????????????????????????????????????????????????????????????????????????????????????????????????????????????????????????????????????????????????????????????????????????????????????????????????????????????????????????????????????????????????????????????????????????????????????????????????????????????????????????????????????????????????????????????????????????????????????????????????????????????????????????????????????????????????????????????????????????????????????????????????????????????????????????????????????????????????????????????????????????????????????????????????????--ttcacatattatttctcatgaaagaggaaaaaaagaagtttttggaaacctaggaataattttcgctatagcagcgattggtctattagggtttctagtttgagcacatcacatattcactgtaggaatagatgttgatacacgagcttattttacatcagctacaataattatcgccgtaccaacaggtattaaagtattcagatgattaacaacattatatggatcaaaaataacgtttagaccatcttgtatatgggctataggcttcgtgttattatttacattaggggggttaacaggaatcatcctatctaactcatcaattgatattactctacatgacacttattatgtagtagcacatttccattacgtactatcgataggtgcagtattcgcaattatagcaggatttattcaatgatatcctcttatttcaagaataagaataaacccaacatgattaaaaattcaattcacatccatattcattggagtaaatataacatttttcccacaacacttcctggggcttgctggtatacctcgacgatattcagactatcctgacatattcaccttatgaaatactatttcatccataggagcaacaatctcatctataagaataataatatttattataatcatttgagaaagaatatcaacaatacgtcaaacagtctttaaatcaaatataagaagatcaattgaatgaacacatgaactaccaccaaatgaacactcctatagagaactccctattctaattaaa----ttctaatatggcagat???????????????????????????????????????????????????????????????????????????????????????????????????????????????????????????????????????????????????????????????????????????????????????????????????????????????????????????????????????????????????????????????????????????????????????????????????????????????????????????????????????????????????????????????????????????????????????????????????????????????????????????????????????????????????????????????????????????????????????????????????????????????????????????????????????????????????????????????????????????????????????????????????????????????????????????????????????????????????????????????????????????????????????????????????????????????????????---------------aagcggctcgtaagagcgcccctgccactggtggagtgaagaagcctcaccgctaccgtcctggaacagttgccctgagagaaatcaggcgytaccagaagagcaccgaactgctgattcgaaagttgccnttccagcgccttgtgcgaganattgcccaggacttcaagacggacctgcgcttccagagctctgcagtnatggcactgcaggaggcnagcgaggcctacctggtgggtctgtttgaggacaccaacctgtgtgccattcacgccaagagggtcaccatcatgccc
>SLT01
ttatttaatggccgcggtattttgactgtgcaaaggtagcataatcattagcttattaattgtgagatggtatgaatggttggacgagatattaactgtcttcacattta--ttaattgaatttaatttttgagttaaaaagcttaaatttttttaaaggacgagaagaccctatagatctttatttataac-ttttt---at--taattttt---ggtttat---attta-tttacttatttt-ttattttttttgttggggcgacatttagata-taataaactctttatt-ttt-t--tt--ttcatttatttttg-tttatattattttttattattt-ttataagaaatagataccttagggataacagcgtaattctttttgagagttcttattgacacttgagattgcgacctcgatgttgaattaagattatatttt---ggtgtagtagctat-t-tt-tataggtctgttcgacctttaaattcttacatgatctgagt----------------------------------------------------------------------------------------------------------------------------------------------------------------------------------------------------------------------------------------------------------------------------------------------------------------------------------------------------------------------------------------------------------------------------------------------------------------------ctttaacgagtatccattggagggcaagtctggtgccagcagccgcggtaattccagctccaatagcgtatattaaagttgttgcggttaaaaagctcgtagttggacttgtgtcccacgctgtcggttcaccgttcgtcggtgtttaactggcatgcccgtgtggacgtcctgccggtggatgcggtcggccgtgggcct-ct--ggtctgcgcgtcggcggtccgatggaatcctaccgcggtgctcttcaccgagtgtcgaggtgggccggcacgtttactttgaacaaattagagtgctcaaagcaggcagtggttcgcctgaatattgtgtgcatggaataatggaataggacctcggttctattttgttggttttcggaacttgaggtaatgattaatagggacagacgggggcattcgtattgcgacgttagaggtgaaattcttggatcgtcgcaagacgaacctaagcgaaagcatttgccatgagtgttttcattaatcaagaacgaaagttagaggttcgaaggcgatcagataccgccctagttctaaccataaacgatgccagctagcgatccgccgaagttcctccgatgactcggcgggcagcttccgggaaaccaaagcttttgggttccgggggaagtatggttgcaaagctgaaacttaaaggaattgacggaagggcaccaccaggagtggagcctgcggcttaatttgactcaacacgggaaacctcaccaggcccggacaccggaaggattgacagattgagagctctttcttgattcggtgggtggtggtgcatggccgttcttagttggtggagcgatttgtctggttaattccgataacgaacgagactctggcctgctaactagtcgcttccggtatcccttcgtgctaccggcgac--aaatgatcttcttagagggacaggcggcttctagccgcacgagattgagcaataacaggtctgtgatgcccttagatgttctgggccgcacgcgcgctacactgaaggaatcagcgtgtcctcctagcccgaaagggccgggtaacccgttgaacctccttcgtgctagggattggggcttgcaattgttccccatgaacgaggaattcccagtaagcgcgagtcataagctcgcgttgattacgtccctgccctttgtacacaccgcccgtcgctactaccgattgaatgatttagtgaggtcttcggaccggtgcgcgacggct--cttcgcgagccgttgatgttgctggaaagatgaccaaacttgatcatttagaggaagtaaaagtcgtaacaaggtttccgtaggtgaacct-------tcgaaagggg---------------------------ttggattcatgtctc--tcc-gg-c-g---taatccgga-cggtcacaccat-gatggtgctggtcgcccgc----ggcgattaatttcgtttgcggtgtcgtttctggcgtccacttggcag-tt-ggc------atgtcgc-ttc-gcggaggactgcacttct-cccct-agtagaaacgtcgcgacccgttggg-tgccggtc-aaaggcctgggtaggaagaccgcg--tgtcctgtggt--------ggttg---ccacgggcatgcggactcctggtg-acccggccggttgcccgacggtatgacccgaggagtcgatccgctgaa---tgggaaacactatgg--ttgtgaagcgtgcgg-cctggcaccgattcgtgtggggat-tgtgg--tgtaaacc-gg---gggtg-cccgtgc-gaag-cacggtcccggccct---actgcgttgtcgg--ttgctggtgtcctcgcactggatcg-atactcccgtctgcg---acgccc-accttcggatggtctcccgatttcacacattattgcacaagagagaggtaaaaaggaagtattcggtaatataggaataatttttgcaatagccgccattgggttattaggattcattgtatgggcccatcacatatttacagtaggaatagatgttgatacacgagcctacttcacatcagcaacaataatcattgccgtaccaacaggaattaaggtatttagttggttaacaactatgtatgggtctaaaataacttttagaccatcatgcttgtggagattagggttcgtatttttattcacattaggaggattaacaggaattgtactctcaaactcatctattgatgttactctacatgatacctattatgtagtagcacacttccattacgtactatcaataggagcagtatttgctatcatatctggatttattcaatgataccccttaattacaggaataacaataaatcctaagtgaataaaaatccaattcttcataatattcttgggggtaaacttaacattcttcccccagcatttcctaggtctagctggaataccacgacgatatgttgattatcccgatatatttctaatatgaaacaccttatcatctatgggagctataatctcagctttaagaatactagtattctttgccataatctgagaaagtataatttctatacgacaagtagtaagaagattacaaacaagaagatcaaatgaatgaaatcaatatttaccccctaatgaacacacttataatgaactacccatcctaattaaa----ttctaatatggcagatttagaaataataaatctacctaaagcaataatacaagatagtattactccaacaatagaacaattaatattcttccatgatcatattataataatcctggttataattataacagtagtgagatacataataattaacttaataattaataaaaagacaaataaaaacttaatggatggacaaataattgaactaatttgaacagtaacaccaactttaacactattttttatcgcagcaccatcattacgactgctttatttaatagatgaaattaatagaccaataataactataaaaattatcggaaaccaatgatattgaacttacgaatattccgatttcaaagaatcagaatttaattcatacatagatacatatataaa---aaaaaacctacgtctactagactcagataatcgaataacaataccaacaaatgtgttcacccgaatgatagtatcatcatcagatgtaatccattcttgaacactaccatcaacaggaattaaaattgatggaacacctgggcgattaaatcaagcaagaataataatcaatcgaacaggcattatttatggacaatgttcagaaatctgtggaacaaatcatagatttatacccattgtagttgaagcagttccaattaatgcattcataaaatgaataataaaatcatcagatgactgaaagcaagcagcttgccacaaaagcggcccgtaagagcgcccctgcaactggtggagtgaagaagcctcaccgctaccgtcctgggacagttgccctgagagaaatcaggcgttaccagaagagcaccgagctgctgattcgaaagttgcctttccagcgccttgtgcgtgagatcgcccaagacttcaagacggacctccgcttccagagctctgcggtaatggcactgcaggaggcgagcgaggcctacctggtgggtctgtttgaggacaccaacctgtgtgccattcacgccaagagggtcaccatcatgcc-
>17-092
taatttaatggccgcggtattttgaccgtgcaaaggtagcataatcattagcttattaattgtaagattgtatgaatggttggacgaaatattgactgtctcat-attta-ttaattaaaatttaatttttgggttaaaaagcttaactttttttaatggacgagaagaccctatagatctttattttcatt-atttt---gt--tttttttg---tatttat---taat-----------tta-ttggatttttaattggggtgattttgagata-tgattaactctttatt-ttt-t--tt--ttcatttatttatg-tttaattgaccttttattattgtttataa------------------------------------------------------------------------------------------------------------------------------------------------------------------???????????????????????????????????????????????????????????????????????????????????????????????????????????????????????????????????????????????????????????????????????????????????????????????????????????????????????????????????????????????????????????????????????????????????????????????????????????????????????????????????????????????????????????????????????????????????????????????????????????????????????????????????????????????????????????????????????????????????????????????????????????????????????????????????????????????????????????????????????????????????????????????????????????????????????????????????????????????????????????????????????????????????????????????????????????????????????????????????????????????????????????????????????????????????????????????????????????????????????????????????????????????????????????????????????????????????????????????????????????????????????????????????????????????????????????????????????????????????????????????????????????????????????????????????????????????????????????????????????????????????????????????????????????????????????????????????????????????????????????????????????????????????????????????????????????????????????????????????????????????????????????????????????????????????????????????????????????????????????????????????????????????????????????????????????????????????????????????????????????????????????????????????????????????????????????????????????????????????????????????????????????????????????????????????????????????????????????????????????????????????????????????????????????????????????????????????????????????????????????????????????????????????????????????????????????????????????????????????????????????????????????????????????????????????????????????????????????????????????????????????????????????????????????????????cctgaattcgaaagggg---------------------------ttggattcagatcct--acc-gttc-g---catactagg-cagccccgctgcggatggtgccggtcgcccgc----ggcgattaatttcgcttgcggtgtcgtttctggcgtccacccggtgg-tg-gct------gaccacc-ttc-gcggagggtcgcacttct-cccct-agtagaaacgtcgcgacccgttggg-tgccggcc-gaaggcccgggaaggaagcccgcg--catcctgtggt--------ggttg---ccacaggcgtgcggactcccggtg-acccggccggctgcccgacggtatgaccagaggagccgatccgctgaa---tgggaaacactgtggt-ttgtgaagcgtgcgg-cccggcgccgatacgtgcggggat-tgagg--tgtaaacc-gg---gggtg-cccgtgc-gaag-cacggtcccggccct---gctgcgtcgtcgg--ttgccggtgtcctcgcactggatcg-atactcccgtctgcg---acgccc-atcttcggatggtctcccg---tcccacattatttcaaatgaaagaggaaaaaaagaagtttttggcaatctcggaataatttttgctatgactgcaattggcttactaggatttgtagtttgggcgcatcacatgtttactgttggcatagatgtagatacacgagcctacttcacctcagcaacaataatcattgcggttccaactggtattaaagtatttagatgattaacaactatatatggatctaaattaacattcagaccctcatgcttgtgagcattagggtttgtattactatttacactaggggggttaacagggattgttctatcaaactcatcaattgatattacccttcacgacacatattatgtagtggctcatttccattatgtattatctataggagcagttttcgcaatcatggcgggatttattcaatggtacccgttatttacaggattatcaataaatccaaaattattaaaaattcaatttttcattatattcatcggagttaatataactttcttcccccaacacttcctcgggttagcaggaataccacgacggtactcagactatcctgatatattcagatcatgaaatgttatttcatcaatgggggcattgatctcatccttaagaataataatattcattataatcatttgagaaagaatgtcatcagaacgacaggccatatttagatcacatataagtagatctttagaatgagctcacaaaaacccaccaaatgagcatacctatagagaattacctattataatcata----ttctaatatggcagatttagaaataacaacatgacctagattaactctacaggatagaatctcaccaataatagaacaattagtgctatttcatgatcacatcataataattctaataataattgtaacaatagtaatatatataataatcaacatcatgataagaaaaaaattaaaccgaaacttactagaagggcaaataattgaactaatctgaactgttatcccagcaataacactgttctttattgcagccccatctttacgattgttatacttaatagacgaaatcaataaacctatattaacaacaaaggcagtcggccatcaatgatactgatcatatgaatactcagatttcattgaaagagaatttgattcatatatagaaaattataa------taataacttacgactattagactcagataaccgattaacattaccatataacgtttttatccgaataatagtaacatcaacagatgttattcattcatgaaccctgccttcaacaggtattaaaattgatgggactccaggtcgactaaatcaatcaagaataatgattaatcgaacaggattaatttatggtcaatgctcagaaatttgtggaataaaccacagatttataccaattgttgttgaaagagtacctattaacacattcatcaaatgaataataaaatcatcagatgactgaaagcaagcagctggccacaaaagcggctcgtaagagcgccccagcaactggtggagtgaagaagcctcaccgctaccgtcctggaacagttgccctgagagaaatcaggcgttaccagaagagcaccgagctgctgattcgaaagttgccattccagcgccttgtgcgtgagattgcccaggacttcaagacggacctccgcttccagagctctgcagtaatggcactgcaggaggcgagcgaggcctacctggtgggtctttttgaggacaccaacctgtgtgccattcacgccaagagggtcaccatcatgccc
>WS027/SCH1
taatttaatggccgcggtaaattgaccgtgcaaaggtagcataatcattagtctattaattgtggacttgtatgaatggttggacgaaatattaactgtctcat-tttta--ctgttaaaatttaaaatttaagttaaaatgcttaaatattattattagacgagaagaccctatagatctttattttattt-ttttt--tat--tattattt---agttta----tttgt--tttataatttt-aataatattttgttggggtgacataaggata-aaaataactccttatt-ttt-t--tttatacattgatttttg-attatttgatcttttattattg-ctgtaaga-ttagataccttagggataacagcgtaatttcttttgagagttcatatcgacaaggaagattgcgacctcgatgttggattaagattataatta---ggtgtaggtgctta-a-ta-tataggtctg---------------------------------tcattaaatcagttatggttccttagatcgtaccaca-agacttggataactgtggtaattctagagctaatacatgcaaaccgagtcccgaccagaaatggaagggatgcttttattagatcaaaaccaatcgg-ccggctcgtccgttccgtttgctttggtgactctggataactttgagctgatcgcacggtccccgcaccggcgacgcatctttcaaatgtctgccttatcaactgtcgatggtaggttctgcgcctaccatggttgtaacgggtaacggggaatcagggttcgattccggagagggagcctgagaaacggctaccacatccaaggaaggcagcaggcgcgcaaattacccactcccggcacggggaggtagtgacgaaaaataacgatacgggactcatccgaggccccgtaatcggaatgagtacactttaaaccctttaacgagtatccattggagggcaagtctggtgccagcagccgcggtaattccagctccaatagcgtatattaaagttgttgcggttaaaaagctcgtagttggacttgtgtcccacgctgtcggttcaccgttcgtcggtgtttaactggcatgcttgtgcggacgtcctgccggtggatgcggtcggccgtgggcct-ct--ggtctgcgcgtcggcggtccgattcaatcctaccgcggtgctcttcaccgagtgtcgaggtgggccggcacgtttactttgaacaaattagagtgctcaaagcaggcagttgttcgcctgaatattgtgtgcatggaataatggaataggacctcggttctattttgttggtttccggaacttgaggtaatgattaatagggacagacgggggcattcgtattgcgacgttagaggtgaaattcttggatcgtcgcaagacgaacctaagcgaaagcatttgccatgaatgttttcattaatcaagaacgaaagttagaggttcgaaggcgatcagataccgccctagttctaaccataaacgatgccagctagcgatccgccgaagttcctccgatgactcggcgggcagcttccgggaaaccaaagcttttgggttccgggggaagtatggttgcaaagctgaaacttaaaggaattgacggaagggcaccaccaggagtggagcctgcggcttaatttgactcaacacgggaaacctcaccaggcccggacaccggaaggattgacagattgagagctctttcttgattcggtgggtggtggtgcatggccgttcttagttggtggagcgatttgtctggttaattccgataacgaacgagactctggcctgctaactagtcgcttccggtatcccttcgtgctaccggcgac--aaatgatcttcttagagggacaggcggcttctagccgcacgagattgagcaataacaggtctgtgatgcccttagatgttctgggccgcacgcgcgctacactgaaggaatcagcgtgtcctcctagcccgaaagggccgggtaacccgttgaacctccttcgtgctagggattggggcttgcaattgttccccatgaacgaggaattcccagtaagcgcgagtcataagctcgcgttgattacgtccctgccctttgtacacaccgcccgtcgctactaccgattgaatgatttagtgaggtcttcggaccggtgcgcgacggctcgctcgccgagccgttgatgttgctggaaagatgaccaaacttgatcattta-----------------------------------------cctgaattcgaaaggga---------------------------ttggattcaactgca--tcc-ggcaat---ttcagg----ctgcctcccgccagatgtcgctggtcgcccgc----ggcgattcatttcgcttgcggtgtcgttcccggcgttcactcggcgg-tgtggt-gtat-cgctctg-gag-tgggagcagtgcacttcc-tccct-agtagaaacgtcgcgacccgttggg-tgccggtc-aaaggcccgggcaggcagcccgtg--cgtcccgcggc------ttaaccg---tcgcggtcgcgcggacgtccggtg-acccggccggctgcccgacggtatgaccagaggagtcgatccgctgaa---agagaagcacttgggttctgtgcagcgtccgg-cccggcgccgtcgcgtgcggggaa-gccga--cccaggtc-ggtgtgggtg-tccgtgc-ggcgtcacggccctggcccc---gtttcgc-gtcgga-tgttcggtgtcctcggaccggatca-gcactcccgtcggcg---acgccc-accttcgg-----------atttcacatattatctctcatgaaagaggtaaaaaagaagttttcggaaatttaggtataatttttgcaatagcagcaattggtttattaggatttgttgtatgagctcatcatatatttactgtaggaatagatgttgatacacgtgcatactttacttctgcaacaataattattgcagttcctactggaattaaagtatttagttgattagcaactatatatggatctaaagtaacatttagtccatcatgtttatgagcattaggtttcgtatttttatttacactaggtggattaacaggtattgtattatctaattcatcaatcgatatcacattacatgatacatattatgttgttgctcattttcactacgtattatcaataggtgctgtatttgcaatcatagcaggatttattcaatgatatcctttatttactggtataacaataaatccactatgacttaaaattcaattcatcacaatatttattggtgtaaatataactttttttccacaacattttctaggattagctggtatgccacgacgatattctgattatccagatatatttacttcttgaaatattatttcatcgataggagctattatttcaacattaagaataataatatttattcttattatatgagaaagactaacatctatacgacaaacaatttttagatcacatataactagatctttggaatgaaatcatgatttaccacccacagaacat--------------------------------------------------ttagaaataacaacatgacctagaattaatttacaggacagatcatcacctttaatagaacaattaacatttttccatgatcatattataataattctaataataatcattacaacagtaagttatataataattatattaatctttaatcaaaatacagatcgaaacctacttgaaggacaaataattgaattaatttgaactattacaccagcaataactcttttatttattgcaacaccatcattacgtttactatatttaatagacgaaattaataatcctacaataactacaaaagctgtaggacatcaatgatattgaacatatgaatattcagatttcaatgatatagaatttgactcctatataattaatcaagaaaataatgaaaattttcgattactagatgtagataatcgaatagtattaccatcaaatacattcatccgaataattgtaacatcaacagatgttattcattcttgaacgctaccttcaacgggagttaaaattgatggaactccaggacgattaaatcaagcaagaataatattaaatcgaaatggattaattttcgggcaatgttcagaaatttgtggtacaaatcatagatttatacctattgttgtggaaagagtaccaattaataattttattaaatgaatattaaaatc------------------agcagctggccaccaaggcggcccgcaagagcgctcctgcgactggcggagtgaagaagccgcatcgctaccggcctggcacagtcgccctgagagaaatcaggcgttaccagaaaagcactgagctgctcattcgcaagctgcccttccagcgcttggtgcgagagatcgcccaagacttcaagaccgacctgcgtttccagagctctgccgtgatggccctgcaggaggctagcgaggcgtacttggtgggactgtttgaagacaccaacttgtgtgccattcacgcaaagagg---------------
>16-241
-------atggccgcggtattttgaccgtgcgaaggtagcataatcatttgttcattaattgtggaatggtatgaatggttggacgagatattttctgtcttgt-attta--ttttttgaatttaatttttgagttaaaaagcttaaattttattaaaggacgagaagaccctatagatctttatttttatt-aatta------ttaattttt---agtttatat-ttatt----------tta-ttaaatctttggttggggtgacttttggata-taattaactctttatt-ttt-t--tt--ttcatttatttatg-tttagatgaccttttaatattgttaacaagattaagataccttagggataacagcgtaattttgtttgcgagttcatatttacaataaagattgcgacctcgatgttgaattaagattatttttg---ggtgtagaagctta-a-tt-aataggtctgttcgacctttaaaatcttacatgatctgagttctcattaaatcagttatggttccttagatcgtaccaca-tgacttggataactgtggtaattctagagctaatacatgcaaacagagtcccgaccagaaatggaagggatgcttttattagatcaaaaccaatcgg-ccggctcgcccggtccgtttgctttggtgactctggataactttgagctgatcgcacggtcctcgtaccggcgacgcatctttcaaatgtctgccttatcaactgtcgatggtagattctgcgcctaccatggttgtaacgggtaacggggaatcagggttcgattccggagagggagcctgagaaacggctaccacatccaaggaaggcagcaggcgcgcaaattacccactcccggcacggggaggtagtgacgaaaaataacgatacgggactcatccgaggccccgtaatcggaatgagcacactttaaacgctttaacgagtatccattggagggcaagtctggtgccagcagccgcggtaattccagctccaatagcgtatattaaagttgttgcggttaaaaagctcgtagttggacttgtgtcccacgctgtcggttcaccgttcgtcggtgtttaactggcatgcccgtgtggacgtcctgccggtggatgcggtcggccgtgggcct-ct--ggtctgcgcgtcggcggtccgatggaatcctaccgcggtgctcttcaccgagtgtcgaggtgggccggcacgtttactttgaacaaattagagtgctcaaagcaggcagtggttcgcctgaatattgtgtgcatggaataatggaattggacctcggttctattttgttggttttcggaacttgaggtaatgattaatagggacagacgggggcattcgtattgcgacgttagaggtgaaattcttggatcgtcgcaagacgaacctaagcgaaagcatttgccatgagtgttttcattaatcaagaacgaaagttagaggttcgaaggcgatcagataccgccctagttctaaccataaacgatgccagctagcgatccgccgaagttcctccgatgactcggcgggcagcttccgggaaaccaaagcttttgggttccgggggaagtatggttgcaaagctgaaacttaaaggaattgacggaagggcaccaccaggagtggagcctgcggcttaatttgactcaacacgggaaacctcaccaggcccggacaccggaaggattgacagattgagagctctttcttgattcggtgggtggtggtgcatggccgttcttagttggtggagcgatttgtctggttaattccgataacgaacgagactctggcctgctaactagtcgcttccggtatcccttcgtgctaccggcgac--aaatgatcttcttagagggacaggcggcttctagccgcacgagattgagcaataacaggtctgtgatgcccttagatgttctgggccgcacgcgcgctacactgaaggaatcagcgtgtcctcctagcccgaaagggccgggtaacccgttgaacctccttcgtgctagggattggggcttgcaattgttccccatgaacgaggaattcccagtaagcgcgagtcataagctcgcgttgattacgtccctgccctttgtacacaccgcccgtcgctactaccgattgaatgatttagtgaggtcttcggaccggtgcgcgacggct--cctcgcgagccgttgatgttgctggaaagatgaccaaacttgatcatttagaggaagtaaaagtcgtaacaaggtttccgtaggtgaacctcctgaattcgaaagggg---------------------------ttggattcagaactt--acc-gttc-g---aaaactagg-cagccccactgcagatggtgccggtcgcccgc----gacgattaatttcgtttgcggtgtcgtttctggcgtccactcggtgg-tg-gct------ggccacc-ttc-acggaggttcgcacttct-cccct-agtagaaacgtcgcgacccgttggg-tgcccgcc-gaaggcctgggaaggaagactgcg--cgtcctgtggt--------ggttg---ccacaggcgtgcggactcccggtg-acccggcgggctgcccgacggtatgaccagaggagtcgatccgctgaa---tgggaaacactgtggt-ttgtgaagcgtgcgg-cctggcgccgatacgtgcggggat-tgagg--tgtaaacc-gg---gggtg-cccgtgc-gaag-cacggtcccggcccc---gctgcgttgtcgg--ttgctggtgtcctcgcactggatcg-atactcccgtctgcg---acgccc-accttcggatggtctcccgatttcacatattatatctcatgaaagtggaaaaaaagaagtgttcggtaaccttggaataatttttgcaatagccgcaattggtttattagggtttgtagtgtgggctcatcatatatttactgtaggaatagatgttgatactcgggcttatttcacttctgcaacaataattattgctgtaccaacaggaattaaagtattcagatgaataacaacaatatatgggtcaaaaataacttttagtccatcatgcttatgggctctaggatttgtatttctattcacattaggggggctaacagggatcgtattatcaaattcatccattgacattaccttacacgacacatattatgtggttgctcattttcattatgtattatccataggagcggtatttgcaatcatggccggatttatccaatgatatccactttttacgggaatagtaataaatcccaaatgactaaaaatacaattcttcacaatatttattggagtaaatataactttcttcccccaacacttcttgggactttctgggataccacgacgatactccgattaccccgatatgttcacctcatgaaacattatttcatctataggggcactaatttcaacattaagaataataataataattataatcatttgagaaagaataatatcaatacggcaaacaatctttagatctcaaataacaagatcattagaatgaagtcataatataccaccaaatgaacacacttatagagaattaccaatcttaattaaa----ttctaatatggcagatttagaaatatcagcctgaccaaacttaacattacaagacagaatttcccctataatagagcaaatggtattcttccatgatcatattataataattttaagaataattctaacaataattagatatataataattaatattataataagaaataaaataaatcgaaacttattagaagggcagataattgagctaatctgaacaataacaccagcaataactttattctttattgccgcaccctcgttacgattactttatctaatagatgaaatcaataagccaataataactacaaaatcagtggggcaccaatgatattgatcctacgaatattcagattttatagaaacagagttcgactcatatatagaaaactatgaaaaaaattcaagtacacgactattagattctgatagacgattaacactaccatcaaatacatttattcgaataatagttacatcaactgatgtaattcattcatgagctatgccctcaataggaatcaaaattgatggaacaccaggacgactaaatcagtcaagaataatatttaaccgaagagggttagtatatggacaatgctcagaaatctgtggaacaaaccacagattcatgcccattgttgttgaaagaatcccaattaatatatttattaaatgaatagcaaaatcatcagatgactgaaagcaagcagcttgccacaaaagcggctcgtaagagcgcccctgcaactggcggagtgaagaagcctcaccgctaccgtcctggaacagttgccctgagagaaatcaggcgttaccagaagagcaccgagctgctgattcgaaagttgccgttccagcgccttgtgcgtgagattgcccaggacttcaagacggacctccgcttccagagctctgcagtaatggcactgcaggaggcgagcgaggcctacctggtcggtctttttgaggacaccaacctgtgtgccattcacgccaagagggtcaccatcatgcc-
>WS165
ttatttaatggccgcggtatattgaccgtgcaaaggtagcataatcattagtttattaattgtggacttgtatgaatggttagacgagattttttctgtcttcatttttatttttataaaatttaaatttttagttaaaatgcttaaatttttttattggacgagaagaccctatagatctttattattatt-ttttt--tat--tttgattt---agttgat---ttatt--ttagtattttt-ataattttttggttggggtgacattaagata-tatttaactcttttta-taa-t--ta--ttcatttatttttg-tataattgaccttttattaatg-ttataagatttagataccttagggataacagcgttatttattttgagagttcatatcgacaaattagattgcgacctcgatgttggattaagattacttttaattggtgcagttgctta-a-at-agtaggtctgttcgacctttaaattcttaca------------tcattaaatcagttatggttccttagatcgtaccaca-agacttggataactgtggtaattctagagctaatacatgcaaacagggtcccgaccagaaatggaagggatgcttttattagatcaaaaccaatcgg-ccggctcgtccggtccgtttgctttggtgactctggataactttgagctgatcgcacggtcctcgtaccggcgacgcatctttcaaatgtctgccttatcaactgtcgatggtaggttctgcgcctaccatggttgtaacgggtaacggggaatcagggttcgattccggagagggagcctgagaaacggctaccacatccaaggaaggcagcaggcgcgcaaattacccactcccggaacggggaggtagtgacgaaaaataacgatacgggactcatccgaggccccgtaatcggaatgagtacactttaaaccctttaacgagtatccattggagggcaagtctggtgccagcagccgcggtaattccagctccaatagcgtatattaaagttgttgcggttaaaaagctcgtagctggatttgtgtcccacgctgtcggttcaccgttcgtcggtgtttaactggcatgcccgtgcggacgtcctgccggtggatgcggtcggccgcgggcct-ct--ggtctgcgtgtcggcggtccgattcaatcctaccgcggtgctcttcaccgagtgtcgaggtgggccggcacgtttactttgaacaaattagagtgctcaaagcaggcagttgttcgcctgaatattgtgtgcatggaataatggaataggacctcggttctattttgttggttttcggaacttgaggtaatgattaatagggacagacgggggcattcgtattgcgacgttagaggtgaaattcttggatcgtcgcaagacgaacctaagcgaaagcatttgccatgagtgttttcattagtcaagaacgaaagttagaggttcgaaggcgatcagataccgccctagttctaaccataaacgatgccagctagcgatccgccgaagttcctccgatgactcggcgggcagcttccgggaaaccaaagcttttgggttccgggggaagtatggttgcaaagctgaaacttaaaggaattgacggaagggcaccaccaggagtggagcctgcggcttaatttgactcaacacgggaaacctcaccaggcccggacaccggaaggattgacagattgagagctctttcttgattcggtgggtggtggtgcatggccgttcttagttggtggagcgatttgtctggttaattccgataacgaacgagactctggcctgctaactagtcgcttccggtatcccttcgtgctaccggcgac--aaatgatcttcttagagggacaggcggcttctagccgcacgagattgagcaataacaggtctgtgatgcccttagatgttctgggccgcacgcgcgctacactgaaggaatcagcgtgtcctcctagcccgaaagggccgggtaacccgttgaacctccttcgtgctagggattggggcttgcaattgttccccatgaacgaggaattcccagtaagcgcgagtcataagctcgcgttgattacgtccctgccctttgtacacaccgcccgtcgctactaccgattgaatgatttagtgaggtcttcggaccggtgcgcgacggttcgcatactgagccgttgatgttgctggaaagatgaccgaacttgatcatttaga---------------------------------------cctgaattcgaaaggga---------------------------tcggattcaagtccg--ccc-ggct-g---tacaggacg-cctggccccgccagatggtgctggtcgcccgc----ggcgattcatttcgcttgcggtgtcgttcccggcgatcactcggtga-ggtggc-ga---tgctctg-gca-ccggaggagtgcacttcc-cccct-agtagaaacgtcgcgacccgttggg-tgccggtc-taaggcccgggaaggcagaccgcg--tgtcctgtggg--------ggttc---tcacaggcgtgtggactcctggtg-acccggccggctgcccgacggtatgaccagaggagtcgatccgctgaa---tgtgaaacactttgg--atgtgtagcgtccgg-cccggtgccgatgcgtgcggggat-tgagg--tgcaaacc-gg---gggtg-tccgtgc-gaag-cacggccccggcccc---gctgcgttttcgga-tcgtcggtgacctcggactggatcg-ttactcccgtctgcg---acgccc-accttcggatggtctcccg????????????????????????????????????????????????????????????????????????????????????????????????????????????????????????????????????????????????????????????????????????????????????????????????????????????????????????????????????????????????????????????????????????????????????????????????????????????????????????????????????????????????????????????????????????????????????????????????????????????????????????????????????????????????????????????????????????????????????????????????????????????????????????????????????????????????????????????????????????????????????????????????????????????????????????????????????????????????????????????????????????????????????????????????????????????????????????????????????????????????????????????????????????????????????????????????????????????????????????????????------------------------------------------------------atagaacaattaattatattccatgatcacattatatttattttaataataattattacaacggtatcttatataataattatattattttataataaatatacaaatcgatctttactagaaagtcaaataattgaattaatatgaacagtaactcctgctataacattattctttattgcaaccccatctttacgattactatacctaatagatgagatcaacttaccaataataactactaaaatcattgggcatcaatgatattgaacatatgaatattcagattttaaggatatagaatttgattcatttataaataatagcaaggacaatcaagaaatccgattaatagatgtagataaccgtacaattctaccatcaaatacatttattcgaataattgtaacatcagctgatgttattcattcatgagctatcccatcagccgggattaaaattgatggtacccctgggcgattaaatcaaactagattaatactaaatcgaaatggattaatatttggacaatgttcagagatctgtggagcaaatcatagatttataccaattgtagtagaaagagtacctataaatagattcattaaatgaaca--------------------------agcagctcgccaccaaagcggctcgtaagagcgcaccggccacgggaggagtgaagaagccacatcgctaccgacctggcactgttgccctgagagaaatcaggcgctaccagaaaagcaccgaactgcttattcgcaagctgccctttcaacgactggtgcgggagattgcccaggacttcaagaccgatctgcgcttccagagctcggctgtgatggcattgcaggaggccagtgaggcctacctggttgggctgttcgaggacaccaatctgtgtgcaatccatgccaagaga---------------
>SB0130
--------------------tttgaccgtgcaaaggtagcataatcattagtttattaattgtgagcttgtatgaatggttggacgaaatattaactgtcttat-attta--atattataatttaaattttgagttaaaatgcttaaatttatttattggacgagaagaccctatagatctttattttaatt-aattt---tt--tttaattt---agttta----tttat--ttttgatttta-attatttttttgttggggtgacatttagaaa-tatttaactctttata-ttt-t--ta--ttcaattatttttg-tttttttgactttttattattg-ttataagatttagataccttagggataacagcgtaattcttttttagagttcttatcgacaatggagattgcgacctcgatgttggattaaggataatattg---ggtgtagatgctta-a-ta-attaagtctgttcgacttttaaattcttacatgatctgagttc-----------------------------------------------------------------------------caaatagagtcccgaccagaagtggaagggatgcttttattagatcaaaaccaatcgg-ccggcttgcctggtccgtttgctttggtgactctggataactttgagcagatcgcacggtcattgtaccggcgacgcatctttcaaatgtctgccttatcaactgtcgatggtaggttctgcgcctaccatggttgtaacgggtaacggggaatcagggttcgattccggagagggagcctgagaaacggctaccacatccaaggaaggcagcaggcgcgcaaattacccactcccggcacggggaggtagtgacgaaaaataacgatacgggactcatccgaggccccgtaatcggaatgagtacactttaaaccctttaacgagtatccattggagggcaagtctggtgccagcagccgcggtaattccagctccaatagcgtatattaaagttgttgcggttaaaaagctcgtagttggacttgtgtcccacgctgtcggttcaccgttcgtcggtgtttaactggcatgcccgtgtggacgtcctgccggtggatgcggtcggccgtgggctt-ct--ggtctgcgtgtcggcggtccgatgcaatcctaccgcggtgctcttcaccgagtgtcgaggtgggccggcacgtttactttgaacaaattagagtgctcaaagcaggcagtggttcgcctgaatattgtgtgcatggaataatggaataggacctcggttctattttgttggttttcggaacttgaggtaatgattaatagggacagacgggggcattcgtattgcgacgttagaggtgaaattcttggatcgtcgcaagacgaacctaagcgaaagcatttgccatgagtgttttcattaatcaagaacgaaagttagaggttcgaaggcgatcagataccgccctagttctaaccataaacgatgccagctagcgatccgccgaagttcctccgatgactcggcgggcagcttccgggaaaccaaagcttttgggttccgggggaagtatggttgcaaagctgaaacttaaaggaattgacggaagggcaccaccaggagtggatcctgcggcttaatttgactcaacacgggaaacctcaccaggcccggacaccggaaggattgacagattgagagctctttcttgattcggtgggtggtggtgcatggccgttcttagttggtggagcgatttgtctggttaattccgataacgaacgagactctggcctgctaactagtcgcttccggtatccctgagtgctaccggcgac--taatgatcttcttagagggacaggcggcttctagccgcacgagattgagcaataacaggtctgtgatgcccttagatgttctgggccgcacgcgcgctacactgaaggaatcagcgtgtcctcctagcccgaaagggccgggtaacccgttgaacctccttcgtgctagggattggggcttgcaactgttccccatgaacgaggaattcccagtaagcgcgagtcataagctcgcgttgattacgtccctgccctttgtacacaccgcccgtcgctactaccgattgaatgatttagtgaggtcttcggactggtgcgcgacggtttgctcgtcgagccgttgatgttgctgggaagatgaccaaacttgatcatttagaggaagtaaaagtcgtaacaaggtttccgtaggtgaacctcctgaattcgaaaggga---------------------------ctggattcaatacct--acc-gagt-----gtcgggacg-----cccctgccagatggtgccggtcgcccgc----ggcgattaatttcgtttgcggtgtcgttcccggcgatcactcggcct-ggtggc-gt---ttccctg-gct-ccggaggggtgcacttcc-tccct-agtagaaacgtcgcgacccgttggg-tgtcggtc-caaggcctgggatggcagaccgag--cgtcctgtggg--------ggttc---ccacaggtgcacggactcctggtg-acccggccggctgcccgacggtatgaccagaggagtcgatccgctgaa---tgtgaaacgctttgg--ttgtgtagcgtccgg-cctggcgccgaggcgtgcggggaaatgagg--tgtaaacc-gg---gggtg-cccgtgc-gaag-cacggccccggcccc---gctgcgtcctcggatacgtcggtgtcctcggaccggatcg-tcactcccgtctgcg---acgccc-accttcggatggtctcccgatttctcatattatttcacatgaaagtggaaaaaaagaagtatttggtaacctaggaataatttttgctatagcagcaattggtttattaggatttgttgtatgagcacatcatatatttacagttggaatagatgtagatacacgagcatactttacttcagcaacaataattattgcagtaccaaccggaatcaaagtatttagatgattagcaacaatatatggatcaaaattaacattaagaccatcatgcttatgatcaataggattcgtcttcttatttaccttagggggattaacaggaattgtattatctaattcatcaattgatattacattacatgatacttattatgtagtagcccattttcattatgttctctcaataggtgcagtatttgcaattatagcaggatttattcaatgatacccattattcacaggattaacaataaacccattatgattaaaaatacaattctatacaatatttattggagtaaacttaacattcttcccccaacatttcttaggattagcaggaataccacgacgttattcagactatccagatatatttacatcatgaaatattatttcatctattggagcattaatttcaactattagaataataatgtttattataatcctttgggaaagtatatattcaaaacgacaatcaatctttagttcacatataataagatctttagaatgaaatcataatttacccccaacagaacatacttatatagaactaccaattataattaaa----ttctaatatggcagatttagaaataacaacctgaccaaatatatatttacaggatagaacatcaccaataatagaacaactaattatatttcatgatcatattataataatcctaataataattattacaacagtaatatatattataatcataataattacaaataaatatatagatcaaaatatgttagaaggtcaaataattgaattaatttgaacaataactccagctataacattattctttattgccaccccatcactacgactactatatttaatagatgaaattaataatccaataataactacaaaagctattggtcaccaatggtattgaacatatgaatattcagaatttatagacaaagaaatagaatcatacataatcaaccaagaaaacataaatgaattacgattattagatgtagataaccgaataacactaccttcaaatacatttattcgaataattgttacatcaactgatgttattcattcatgaacaatcccatcaactggcattaaaattgatggaacaccaggccgacttaatcaagcaagattaattataaaccgaaatggaattatatatggacaatgttcagaaatttgtggaataaaccacagattcatacctattgttgtagaaagtgtacctattaatcatttcatcaaatgaataataaaatcatcagatgactgaaagc------------------------------agcgccccggccaccggcggggtgaagaagccacatcgctaccgccccgggactgtagccctgcgagagatcaggcggtaccaaaagagcaccgaactgctgattcgcaagcttcccttccagcgcctggtgcgagagattgcccaggatttcaagacagaccttcgctttcanagctctgcagtgatggcnctgcaggaggccagcgaggcatacttggtgggattgttcgaggacacaaatctgtgtgctatccatgccaagagggtcaccatcatgccc
>17-260
ttatttaatggccgcggtattttgaccgtgcaaaggtagcataatcattagcttattaattgtaagattgtatgaatggttggacgagatattagctgtctcat-attta-tt-tttaaaatttaattttttagttaaaaagcttaaatttttttaaaggacgagaagaccctatagatctttattttcatt-atttt---at--taattttt---gtatttt---ttat-----------tta-ttgattttttgattggggtgatttgaagata-tatttaactctttatgtttt-t--tt--ttcatttatttatg-tttaattgatcttttattattgtttataagaacaagataccttagggataacagcgtaattctccttgagagttcatattgacgggagagattgcgacctcgatgttgaattaagattaatattg---ggtgtagaagttta-a-ta-attaggtctgttcgacctttaaaatcttacatgatctgagttc---------------------------------------------------------------------------------------------------------------------------------------------------------------------------------------ctgatcgcacggtcctcgtaccggcgacgcatctttcaaatgtctgccttatcaactgtcgatggtaggttctgcgcctaccatggttgtaacgggtaacggggaatcagggttcgattccggagagggagcctgagaaacggctaccacatccaaggaaggcagcaggcgcgcaaattacccactcccggcacggggaggtagtgacgaaaaataacgatacgggactcatccgaggccccgtaatcggaatgagcacactttaaacgctttaacgagtatccattggagggcaagtctggtgccagcagccgcggtaattccagctccaatagcgtatattaaagttgttgcggttaaaaagctcgtagttggacttgtgtcccacgctgtcggttcaccgttcgtcggtgtttaactggcatgcccgtgtggacgtcctgccggtggatgcggtcggccgtgggcct-ct--ggtctgcgcgtcggcggtccgatggaatcctaccgcggtgctcttcaccgagtgtcgaggtgggccggcacgtttactttgaacaaattagagtgctcaaagcaggcagtggttcgcctgaatattgtgtgcatggaataatggaataggacctcggttctattttgttggttttcggaacttgaggtaatgattaatagggacagacgggggcattcgtattgcgacgttagaggtgaaattcttggatcgtcgcaagacgaacctaagcgaaagcatttgccatgagtgttttcattaatcaagaacgaaagttagaggttcgaaggcgatcagataccgccctagttctaaccataaacgatgccagctagcgatccgccgaagttcctccgatgactcggcgggcagcttccgggaaaccaaagcttttgggttccgggggaagtatggttgcaaagctgaaacttaaaggaattgacggaagggcaccaccaggagtggagcctgcggcttaatttgactcaacacgggaaacctcaccaggcccggacaccggaaggattgacagattgagagctctttcttgattcggtgggtggtggtgcatggccgttcttagttggtggagcgatttgtctggttaattccgataacgaacgagactctggcctgctaactagtcgcttccggtatcccttcgtgctaccggcgac--aaatgatcttcttagagggacaggcggcttctagccgcacgagattgagcaataacaggtctgtgatgcccttagatgttctgggccgcacgcgcgctacactgaaggaatcagcgtgtcctcctagcccgaaagggccgggtaacccgttgaacctccttcgtgctagggattggggcttgcaattgttccccatgaacgaggaattcccagtaagcgcgagtcataagctcgcgttgattacgtccctgccctttgtacacaccgcccgtcgctactaccgattgaatgatttagtgaggtcttcggaccggtgcgcgacggct--cctcgcgagccgttgatgttgctggaaagatgaccaaacttgatcatttagaggaagtaaaagtcgtaacaaggtttccgtaggtgaacctcctgaattcgaaagggg---------------------------ttggattcagatcct--acc-gttc-g---catactagg-cagccccgctgcggatggtgccggtcgcccgc----ggcgattaatttcgcttgcggtgtcgtttctggcgtccactcggtgg-tg-gct------gaccaac-ttc-acggaggttcgcacttct-cccct-agtagaaacgtcgcgacccgttggg-tgccggcc-gaaggcctgggaaggaagcccgcg--cgtcctgtggt--------ggttg---ccacaggcgtgcggactcccggtg-acccggccggctgcccgacggtatgaccagaggagccgatccgctgaa---tgggaaacactgtggt-ttgtgaagcgtgcgg-cctggcgccgatacgtgcggggat-tgagg--tgtaaacc-gg---gggtg-cccgtgc-gaag-cacggtcccggccct---gctgcgtcgtcgg--ttgcgggtgtcctcgcactggatcg-atactcccgtctgcg---acgccc-atcttcggatggtctcccg------------------------agaggaaaaaaagaagtttttggtaacttaggaataatttttgccatagcagcaattggtttactaggatttatagtatgagcacatcanatatttacagttggaatagatgttgatacacgagcctatttcacttcagcaacaataattattgcagtacctaccggtattaaagtatttagatgattaacaaccatatacggatctaaaataacttttagatcttcatgtttatgggccttaggatttgtattcctatttacattagggggattaacaggaattgtattatctaattcatcaattgacattacccttcatgacacatactacgtagtagcacattttcattatgtactatctataggagcagtatttgcaattatagctggattcattcaatgataccctctattcacagggttatcaataaaaccaaaatgattaaaaattcaattcttcactatattcataggtgtcaacctaacatttttccctcaacacttccttgggttggctggaatacctcgacgatattctgattatccagatatttttacatcatgaaatattatctcgtccataggagcattaatctcaacattaagaataataatattcattataattatttgagaaagattatctgcaaagcgaatcactatatttagatcgcaaataaacagatcattagaatgaactcaagatatgccccctaatgaacatacctataaagaattaccaatattaattata----ttctaatatggcagatttagaaataaaaacttgaacaaaaataactttacaggatagaatttcacctttaatggaacaattaatatttttccatgatcatattataataatcctaataattattataacattagtaagatatataatgattaacatcataataagaaataaattaaatctaaacattctagaaggacaaataattgaattaatttgaacagttacaccagctataacattattcttcattgcagcgccctctctacgattactatatctaatagatgaaattaataaaccaataataactacaaaagctgtagggcatcaatgatactgatcatatgaatattcagattttatagaaacagaatttgattcatatatagaaaactaccaaaaaaataccaatctacgattattagactctgataatcgactaacactaccgtcaaacatattcatccgaataatagtgacatcaacagatgttattcactcatggacattaccttccactggtattaaaattgatgggacaccaggacgattaaatcaatcaagaataatattcaatcgaagaggattaatttatggacaatgctctgaaatctgtggaacaaatcacagatttatacctattgttgttgaaagaattccttttaattcattcatcaaatgaataacaaaatcatcagatgactgaaagcaagcagcttgccacaaaagcggctcgtaagagcgcccctgcaaccggtggagtgaagaagcctcaccgctaccgtcctggaacagttgccctgagagaaatcaggcgttaccagaagagcaccgagctgctgattcgaaagctgccgttccagcgccttgtgcgtgagattgcccaggacttcaagacggacctccgcttccagagctctgcagtaatggcacttcaggaggcgagcgaggcctacctggtgggtctttttgaggacaccaacctgtgtgccattcacgccaagagggtcaccatcatgcc-
>SB0033
---------ggccgcggtattttgaccgtgcaaaggtagcataatcattagcttattaattgtaagattgtatgaatggttggacgaaatattatctgtctcgt-attta-ttaattagaatttaatttttgggttaaaaagcctaaatttttttaaaggacgagaagaccctatagatctttattttcatt-atttt---at--atattttg---tattatt---tattt----------tta-ttgaatttttaattggggtgattttgagata-taatcaactctttatt-ttt-t--tt--ttcattaatttatg-tttatttgaccttttaatattgtttataanataaagataccttagggataacagcgtaattccttttaagagttcatattgacnaaggagattgcgacctcgatgttgaattaagataaatatta---ggtgaagaagctta-a-tt-attaggtctgttcgacctttaaaatcttacatgatctgagttctcattaaatcagttatggttccttagatcgtaccaca-tgacttggataactgtggtaattctagagctaatacatgcaaacagagtcccgaccagaaatggaagggatgcttttattagatcaaaaccaatcgg-ccggctcgcccggtccgtttgctttggtgactctggataactttgagctgatcgcacggtcctcgtaccggcgacgcatctttcaaatgtctgccttatcaactgtcgatggtaggttctgcgcctaccatggttgtaacgggtaacggggaatcagggttcgattccggagagggagcctgagaaacggctaccacatccaaggaaggcagcaggcgcgcaaattacccactcccggcacggggaggtagtgacgaaaaataacgatacgggactcatccgaggccccgtaatcggaatgagcacactttaaacgctttaacgagtatccattggagggcaagtctggtgccagcagccgcggtaattccagctccaatagcgtatattaaagttgttgcggttaaaaagctcgtagttggacttgtgtcccacgctgtcggttcaccgttcgtcggtgtttaactggcatgcccgtgtggacgtcctgccggtggatgcggtcggccgtgggcct-ct--ggtctgcgcgtcggcggtccgatggaatcctaccgcggtgctcttcaccgagtgtcgaggtgggccggcacgtttactttgaacaaattagagtgctcaaagcaggcagtggttcgcctgaatattgtgtgcatggaataatggaataggacctcggttctattttgttggttttcggaacttgaggtaatgattaatagggacagacgggggcattcgtattgcgacgttagaggtgaaattcttggatcgtcgcaagacgaacctaagcgaaagcatttgccatgagtgttttcattaatcaagaacgaaagttagaggttcgaaggcgatcagataccgccctagttctaaccataaacgatgccagctagcgatccgccgaagttcctccgatgactcggcgggcagcttccgggaaaccaaagcttttgggttccgggggaagtatggttgcaaagctgaaacttaaaggaattgacggaagggcaccaccaggagtggagcctgcggcttaatttgactcaacacgggaaacctcaccaggcccggacaccggaaggattgacagattgagagctctttcttgattcggtgggtggtggtgcatggccgttcttagttggtggagcgatttgtctggttaattccgataacgaacgagactctggcctgctaactagtcgcttccggtatcccttcgtgctaccggcgac--aaatgatcttcttagagggacaggcggcttctagccgcacgagattgagcaataacaggtctgtgatgcccttagatgttctgggccgcacgcgcgctacactgaaggaatcagcgtgtcctcctagcccgaaagggccgggtaacccgttgaacctccttcgtgctagggattggggcttgcaattgttccccatgaacgaggaattcccagtaagcgcgagtcataagctcgcgttgattacgtccctgccctttgtacacaccgcccgtcgctactaccgattgaatgatttagtgaggtcttcggaccggtgcgcgacggct--cctcgcgagccgttgatgttgctggaaagatgaccaaacttgatcatttagaggaagtaaaagtcgtaacaaggtttccgtaggtgaacctcctgaattcgaaagggg---------------------------ttggattcagatctt--acc-gata-g---catactagg-cagccccaccgcggatggtgccggtcgcccgc----ggcgattaatttcgtttgcggtgtcgtttctggcgtccactcggtgg-ttagct------gaccaaa-atc-tcggagggtcgcacttct-cccct-agtagaaacgtcgcgacccgttggg-tgccggcc-gaaggcctgggaaggaagcccgcg--cgtcctgtggt--------ggttg---ccacaggcgtgcggactcccggtg-acccggccggctgcccgacggtatgaccagaggagccgatccgctgaa---tgggaaacactgtggt-ttgtgaagcgtgcgg-cctggcgccgatacgtgcggggat-tgagg--tgtaaacc-gg---gggtt-cccgtgc-gaag-cacggtcccggcccc---gctgcgttgtcgg--ttgccggtgtcctcgcactggatcg-atactcccgtctgcg---acgccc-atcttcggatggtctcccg????????????????????????????????????????????????????????????????????????????????????????????????????????????????????????????????????????????????????????????????????????????????????????????????????????????????????????????????????????????????????????????????????????????????????????????????????????????????????????????????????????????????????????????????????????????????????????????????????????????????????????????????????????????????????????????????????????????????????????????????????????????????????????????????????????????????????????????????????????????????????????????????????????????????????????????????????????????????????????????????????????????????????????????????????????????????????????????????????????????????????????????????????????????????????????????????????????????????????????????????---------------------------------------------------------------------------------------------------------------------------------------------------------------------------------------------------------------------------------------------------------------------------------------------------------aaagcagttggacatcaatgatattgatcatatgaatattcagatttcatagaaaaagaattagatatatatatagaaaattttgaaaaaaatacaaatttacgtttactagattctgataatcgattaacattaccattcaatatatttattcgaataatagttacatccaccgacgtaattcattcatgaactctaccatctacaggaattaaaattgatggaacacctggacgactaaaccaatcaagaataatactgaatcgaacaggattagtttatggtcaatgttcagaaatttgtggtataaaccatagatttataccaattgtcattgaaagagtacccattaacatttt-----------------------------------------------gccacaaaagcggctcgtaagagcgcccctgcaactggtggagtgaagaagcctcaccgctaccgtcctggaacagttgccctgagagaaatcaggcgttaccagaagagcaccgagctgctgattcgaaagttgccgttccagcgccttgtgcgtgagattgcccaggacttcaagacggacctccgcttccagagctctgcagtaatggcactgcaggaggcgagcgaggcctacctggtgggtctttttgaggacaccaacctgtgtgccattcacgccaagagggtcaccatcatgccc
>SB0113
taatttaatggccgcagtattttgactgtgcaaaggtagcataatcattagtctattaattgtggacttgtatgaatggttggacgaaatattatctgtctctt-tttaa--ttattagaatttaaattttgagttaaaatgcttaaatttttttataggacgagaagaccctattgatttttattattatt-ggata--att--ttattttt---ggtttatt--atatt--tatttatcttt-ttaatttttttgttggggtgacatttgaata-tatttaactttttttt-tta-t--tt--ttcatttatttatg-tttaattgaccttttattaatg-ttataagatataaataccatagggataacagcgtaattcctttagagagttcttattgacaaaggagattgcgacctcgatgttggattaagattattatta---ggtgtagatgctta-aatt-aataggtctgttcgacctttaaattcttacatgatctgagttctcattaaatcagttatggttcattagatcgtaccaca-tgacttggataactgtggtaattctagagctaatacatgcaaacagagtcccgaccagaaatggaagggatgcttttattagatcaaaaccaatcgg------ccatctggtccgtttgctttggtgactctggataactttgtgctgatcgcacggtccccgtaccggcgacgcatctttcaaatgtctgccttatcaactgtcgatggcaggttatgcgcctaccatggttgtaacgggtaacggggaatcagggttcgattccggagagggagcctgagaaacggctaccacatccaaggaaggcagcaggcgcgcaaattacccactcctggcactgggaggtagtgacgaaaaataacgatacgggactcatccgaggccccgtaatcggaatgagaacactttaaaccctttaacgagtatccattggagggcaagtctggtgccagcagccgcggtaattccagctccaatagcgtatattaaagttgttgcggttaaaaagctcgtagttggacatgtgtcccacgctgtcggttcaccgttcgtcggtgtttaactggcatgcctgtgcggacgtcctgccggtggatgcggtcggccgtgggcct-ct--ggtctgcgcgtcggcggtccgatgcaatcctaccgcggtgctcttcaccgagtgtcgaggtgggccggcacgtttactttgaacaaattagagtgctcaaagcaggcatgggttcgcctgaatattgtgtgcatggaataatggaataggacctcggttctattttgttggttttcggaacttgaggtaatgattaatagggacagacggaggcattcgtattgcgacgttagaggtgaaattcttggatcgtcgcaagacgaacgaaagcgaaagcatttgccatgaatgttttcattaatcaagaacgaaagttagaggttcgaaggcgatcagataccgccctagttctaaccataaacgatgccagccagcgatccgccgaagttcctctg-tgactcggcgggcagcttccgggaaaccaaagcttttgggttccgggggaagtatggttgcaaagctgaaacttaaaggaattgacggaagggcaccaccaggagtggagcctgcggcttaatttgactcaacacgggaaacctcaccaggcccggacaccggaaggattgacagattgagagctctttcttgattcggtgggtggtggtgcatggccgttcttagttggtggagtgatttgtctggttaattccgataacgaacgagactctagcctattaactagtcgcatgcggtat----ttgtgctaccggcgac--aaatgatcttcttagagggacaggcggcttctagccgcacgagattgagcaataacaggtctgtgatgcccttagatgttctgggccgcacgcgcgctacactgaaggaatcagcgtgtcctcctagcccgaaagggccgggtaacccgttgaacctccttcgtgctagggattggggcttgcaattgttccccatgaacgaggaattcccagtaagcgcgagtcataagctcgcgttgattacgtccctgccctttgtacacaccgcccgtcgctactaccgattgaatgatttagtgaggtcttcggaccggtgcgcgacggctcacatactgagctgttgatgttgctggaaagatgaccgaacttgatcatttagaggaagtaaaagtcgtaacaaggtttccgtaggtgaacct-----attcgaaaggga---------------------------ttggattcaagtcgc---cc-ggtg-t---tccaggccg-ccttaccttgccagatggtgccggtcgcccac----ggtgattcatttcgcttgtggtgtcgttcccggcgatcactcggtgg-ggtggt-gt---tgctctg-cca-ccggatgggtgcacttcc-tccct-agtagaaacgtcgcgacccgttggg-tgccggtc-aaaggcccgggatggcagcccgcg--tgtcctgtgga---------tttt---ctacaggcatgtggactcctggtg-acccggccggctgcccgacggtatgaccagaggagtcgatccgctgaa---agtgaaacactgtgg--ttgtgaagcgtccgg-cccggctccgatgcgtgcgggtat-tgtgg--tgcaaacc-gg---gggtg-tccgtgc-gaac-cacggacccggtccc---gctacgttgttggg---gtcggtgacctcggactggatca-gtactcccgtcggcg---acgccc-accttcggatggtctcccgatttctcatattattataaatgaaagaggtaagaaagaagtttttggaaacttaggaataatcttcgccataggcgcaattggtttactagggtttgtagtatgggcacatcatatatttacagttggaatagatgtagatacacgagcatatttcacatcagctacaataattattgctgtcccaacaggaattaaagtttttagatgattagcaactatatatggatctaaattaacttttagaccatcatgtttatgagcaataggatttgtttttctatttacgctggggggattaactggtattgtattatcaaattcatccattgatattacactacatgatacatattatgtagtagctcacttccactatgttttatctataggagctgtatttgcaattatagcaggattcatccaatgatatccattatttacaggattaacaataaatccaacatgattaaaaatacaattcattattatatttataggggtaaatataacattctttccacaacacttcctaggattagctggaataccacgacgatattctgattatccagatatatttacatcatgaaatgtaatatcatcaattggagctatcatctcaacaattagaataataatatttattataatcttatgagaaagaataataaccaaacgacaaacaatatttagatcacacataacaagctcattagaatgaaatcataatataccaccaacagaacacacctatagagaattaccaattataattaaa----ttctaatatggcagat???????????????????????????????????????????????????????????????????????????????????????????????????????????????????????????????????????????????????????????????????????????????????????????????????????????????????????????????????????????????????????????????????????????????????????????????????????????????????????????????????????????????????????????????????????????????????????????????????????????????????????????????????????????????????????????????????????????????????????????????????????????????????????????????????????????????????????????????????????????????????????????????????????????????????????????????????????????????????????????????????????????????????????????????????????????????????????----actcgccaccaaggcggcccgcaagagcgccccagccacgggaggagtgaagaagccacatcgttaccggcctggcacagttgcgctgagagaaatcaggcggtaccagaagagcactgagctgctcatccgcaagctgcccttccagcgtctggttcgagagattgcccaggacttcaagacagacctgcgctttcaaagctcggccgtgatggcactgcaggaggccagcgaggcctacttggtgggactgttcgaagacaccaatttgtgtgccatccatgccaagagggtcaccatcatgccc
>16-123
-------------------------ccgtgcaaaggtagcataatcattagcttattaattgttaaatggtatgaatggttggacaaaatatttactgtctctt-attta-ttatttaaaatttaatttttgagttaaaaagcttaaattttattaaaggacgaaaaaaccctataaatctttatttttatt-atttt---at--gaatttta---nttttat---atatt----------tta-ttgaatttttggttggggtgaccttgaaata-taattaactctttat--ttt-t--tt--ttcattgatttatg-tttaaatgatcttttattattgtttataaaattaaaataccttagg-------------------------------------------------------------------------------------------------------------------------------------------------???????????????????????????????????????????????????????????????????????????????????????????????????????????????????????????????????????????????????????????????????????????????????????????????????????????????????????????????????????????????????????????????????????????????????????????????????????????????????????????????????????????????????????????????????????????????????????????????????????????????????????????????????????????????????????????????????????????????????????????????????????????????????????????????????????????????????????????????????????????????????????????????????????????????????????????????????????????????????????????????????????????????????????????????????????????????????????????????????????????????????????????????????????????????????????????????????????????????????????????????????????????????????????????????????????????????????????????????????????????????????????????????????????????????????????????????????????????????????????????????????????????????????????????????????????????????????????????????????????????????????????????????????????????????????????????????????????????????????????????????????????????????????????????????????????????????????????????????????????????????????????????????????????????????????????????????????????????????????????????????????????????????????????????????????????????????????????????????????????????????????????????????????????????????????????????????????????????????????????????????????????????????????????????????????????????????????????????????????????????????????????????????????????????????????????????????????????????????????????????????????????????????????????????????????????????????????????????????????????????????????????????????????????????????????????????????????????????????????????????????????????????????????????????????????----------------------------------------------------agacctt--acc-gctc-t---catactagg-cagccccgctgcggatggtgccggtcgcccgc----ggcgattaatttcgtttgcggtgtcgtttctggcgtccactcggtgg-ttagct------gaccgac-atc-tcggagggtcgcacttct-cccct-agtagaaacgtcgcgacccgttggg-tgccggcc-gaaggcctgggaaggaagcccgcg--cgtcctgtggt--------ggttg---ccacaggcgtgcggactcccgctg-acccggccggctgcccgacggtatgaccagaggaaccgatccgctgaa---tgggaaacactgtggt-ttgtgaagcgtgcgg-cctggcgccgatacgtgcggggat-tgagg--tgtaaacc-gg---gggta-cccgtgc-gaag-cacggtcccggcccc---gctgcgtcgtcgg--ttgccggtgtcctcgcactggatcg-atactcccgtctgcg---acgccc-atcttcggatggtctcccgatttcacatattatttcgcatgaaagaggaaaaaaggaagtttttggaaacttagggataattttcgcaatgagtgcaattggtctgctaggtttcgttgtatgggcacaccatatattcactgtaggaatagatgttgatacacgggcttacttcacttcagcaacaataattattgctgtacctactggtatcaaagtattcagatgattaactactatatatggatcaaaaataacttttagaccatcatgtttgtggtcattaggattcgtattcttattcactttggggggattaacagggattgtactatcaaactcatcaattgatattacccttcatgatacatactatgtagtagcccactttcattatgtattatccataggagcagtttttgccattatagctagatttattcaatgatatcctttattcacaggaatatcaataaatccaaaatgattaaaaacacaattcttcacaatatttattggggtaaacataactttctttccccaacacttccttggattagcggggataccacgacgatactcagattatccagatatatataattcatgaaatattatctcatcaataggggctacaatctcaatattaagaataataatgttcattataattatttgagaaagaatatccacaaatcgacaaaccattttttcatcacaaataatcagatcattagaatgaattcataatataccccctaatgaacactcctatagagaattaccaattctaattaaa----ttctaatatggcagatttagaaataacaacttgacctaatttaagaatacaagatagaatttcacccttaatagaacaattaatattctttcatgaccatattataattattctagtaataatcataacaataattagatatataataattaataccatattaagaaataaaataaatcgaaatttaattgaaggtcaaataattgaactaatatgaacaatcgtacccacaataaccctatttcttattgcagcaccttctttacgactcttatatctgatagatgagattaataagccaatattaactacaaaaacaattggtcatcaatggtactgaacatatgaatattcagattttatagaaaaagaattcgattcatatatagaaaattttgaaacaaataaaaatttacgtctattagaatctgataatcgattaacattaccatcaaacatatttatccgaataatagtaacatcaactgatgttattcattcgtgaactttaccttcaacaggagtaaaaattgatgggactccaggacgacttaaccaatcaagaattatactaaatcgaagagggttagtttatggtcaatgttcagagatttgtggggcaaatcatagattcatgccaatcgtaattgaaagtattcccattaatatatttatcaaatgaataataaaatcatcagatgactgaaagca-----------------------------------------actggtggagtgaagaagcctcaccgctaccgtcctggaactgtagctctgagagaaatcaggcgataccagaagagcaccgagctgctgattagaaagttgcctttccagcgtcttgtgcgtgagattgcncaggacttcaagacagacctccgcttccagagctctgcagtaatggcactgcaggaggcaagcgaggcctacctggtgggtctgtttgaggacaccaacctgtgtgccattcacgccaagagggtcaccatcatgccc
>Ma095
??????????????????????????????????????????????????????????????????????????????????????????????????????????????????????????????????????????????????????????????????????????????????????????????????????????????????????????????????????????????????????????????????????????????????????????????????????????????????????????????????????????????????????????????????????????????????????????????????????????????????????????????????????????????????????????????????????????????????????????????????????????????????????????????????????????????????????????????????????????????????????????????????????????????????????????????????????????????????????????????????????????????????????????????????????????????????????????????????????????????????????????????????????????????????????????????????????????????????????????????????????????????????????????????????????????????????????????????????????????????????????????????????????????????????????????????????????????????????????????????????????????????????????????????????????????????????????????????????????????????????????????????????????????????????????????????????????????????????????????????????????????????????????????????????????????????????????????????????????????????????????????????????????????????????????????????????????????????????????????????????????????????????????????????????????????????????????????????????????????????????????????????????????????????????????????????????????????????????????????????????????????????????????????????????????????????????????????????????????????????????????????????????????????????????????????????????????????????????????????????????????????????????????????????????????????????????????????????????????????????????????????????????????????????????????????????????????????????????????????????????????????????????????????????????????????????????????????????????????????????????????????????????????????????????????????????????????????????????????????????????????????????????????????????????????????????????????????????????????????????????????????????????????????????????????????????????????????????????????????????????????????????????????????????????????????????????????????????????????????????????????????????????????????????????????????????????????????????????????????????????????????????????????????????????????????????????????????????????--------cgaaaggga---------------------------ttggattcaagtctg--tcc-ggattt---ttcaggtca-cctggccccgccagatgttgctggtcgcccgc----ggtgattcatttcgcttgtggtgtcgttcccagtgatcactcggcag-ggtggt------gtctctg-ctg-ccgggggtgtgcacttcc-tccct-agtagaaacgtcgcgacccgttggg-tgccggtc-gaaggcccgggatggcagaccgtg--tgtcctgtggg--------ggttc---tcacaggcgcgtggactcctggtg-acccagccggctgcccgacggtaggaccagaggagtcgatccgctgaa---tgggaaacactttgg--ttgtgtagcgtccag-cccggtgccgctgcgtgtggggat-tgagg--tgcaaacc-gg---gggtg-cccgtgc-gaag-catggccccggcccc---actgcgctgttgg--ttgctggtgtccttggactggatcg-agactcccgtctgcg---acgccc-attttcggatggtctcccg---------attatttcccaagaaagaggaaaaaaagaagtatttggaaatttaggaataatttttgctataggagctattggattattaggttttgtagtatgagcacatcatatatttactgtaggtatagatgttgatacacgagcatactttacatcagctacaataattattgcagtaccaactggaattaaagtatttagatgattagcaaccatatatggatctaaattaacttttagaccatcatgtttatgagcaataggttttgtattcttatttactttagggggtttaacaggaatcgttttatcaaattcatctattgatattacattacatgatacttactatgttgttgcacatttccattatgttctatcaataggtgctgtatttgctattataggagggtttattcaatgatttcctttatttacaggaataactataaatccattatgattaaaaattcaattcattacaatatttattggagtaaatttaaccttttttccacaacactttctaggtttagctggaataccacgacgttattcagattatccagatatatttacatcatgaaatattatttcatcaataggagctcttatttctacaattagaataataatatttattataattttatgagaaagaactacatcaattcgacaaacaatttttagatctcatataataagtatattagaatgaaaccaaaatatacctccaacagaacatacatatagtgaattacctattataattaaa----ttc-------------------------acatgacctaatatttatttacaagatagaatatcccctttaatagaacaattaattttctttcatgatcatattatattaattttaataataattgttatggtagtaacatatataatattaatattaattttaaataaaaatacagatttaaatatactagaaggtcaaataattgaattaatttgaacagtaacaccaacaataacattattctttattgcaacaccatcattacgattattatatttaatagatgaaattaataaccctataataactactaaagctattggacaccaatgatattgaacttatgaatattcagattttaataatatagaatttgattcatatataatagaaataaaaaa---aaataattttcgattattagatgtagataatcgaataattttaccgtcaaatacttttattcgtataattgttacatcaaatgacgtaatccattcatgaacgttaccatcaactggagtaaaaattgatggtacaccaggacgattaaatcaagcaagattattctttaatcgaaatggattaatttttggacaatgttcagaaatctgtggaacaaatcatagatttatacctattgtggtagaaagaattccaataaataattttattaaatgaataaataaatc------------------------------------------------------------------gagtgaagaagccacatcgctaccgccctggtaccgtcgccctgagagaaatcaggcggtatcagaaaagtactgagctgctgatccgcaagttgcccttccagcgactggtgcgtgagatagcccaggacttcaagactgacctgcgcttccagagctcggctgtgatggcactgcaggaggccagtgaggcctacttggtgggtctgttcgaagacaccaatctgtgtgccattcatgccaagag----------------
>17-108
-------------------------------aaaggtagcgtaataattagcttattgattgtaanattgtatgaatggttggacganatattggctgtctcat-attta-ttatttanaatttaatttttgagttaaaaagcttaaatttttttanaggacganaanaccctatagatctttatttttaat-attta---tt--ttattttg-------------ttttt-----tttattta-ttaaatttttaattggggcgattttgaaata-taattaactctttatttttt-t--tt--ttcatttattt-----------------------------------------------------------------------------------------------------------------------------------------------------------------------------------------------------------------------------------------------------------------------------------------------------------------------------------------------------------------------------------------------------------------------------------------------------------------------------------------------------------------------------------------------------------------------------------------------------------------------------------------------------------------------ctttaacgagtatccattggagggcaagtctggtgccagcagccgcggtaattccagctccaatagcgtatattaaagttgttgcggttaaaaagctcgtagttggacttgtgtcccacgctgtcggttcaccgttcgtcggtgtttaactggcatgcccgtgcggacgtcctgccggtggatgcggtcggccgtgggcct-ag--ggtctgcgcgtcggcggtccgatggaatcctaccgcgatgctcttcaccgagtgtcgaggtgggccggcacgtttactttgaacaaattagagtgctcaaagcaggcagtggttcgcctgaatattgtgtgcatggaataatggaataggacctcggttctattttgttggttttcggaacttgaggtaatgattaatagggacagacgggggcattcgtattgcgacgttagaggtgaaattcttggatcgtcgcaagacgaacctaagcgaaagcatttgccatgagtgttttcattaatcaagaacgaaagttagaggttcgaaggcgatcagataccgccctagttctaaccataaacgatgccagctagcgatccgccgaagttcctccgatgactcggcgggcagcttccgggaaaccaaagcttttgggttccgggggaagtatggttgcaaagctgaaacttaaaggaattgacggaagggcaccaccaggagtggagcctgcggcttaatttgactcaacacgggaaacctcaccaggcccggacaccggaaggattgacagattgagagctctttcttgattcggtgggtggtggtgcatggccgttcttagttggtggagcgatttgtctggttaattccgataacgaacgagactctggcctgctaactagtcgcttccggtatcccttcgtgctaccggcgac--aaatgatcttcttagagggacaggcggcttctagccgcacgagattgagcaataacaggtctgtgatgcccttagatgttctgggccgcacgcgcgctacactgaaggaatcagcgtgtcctcctagcccgaaagggccgggtaacccgttgaacctccttcgtgctagggattggggcttgcaactgttccccatgaacgaggaattcccagtaagcgcgagtcataagctcgcgttgattacgtccctgccctttgtacacaccgcccgtcgctactaccgattgaatgatttagtgaggtcttcggaccggtgcgcgacggct--cctcgcgagccgttgatgttgctggaaagatgaccaaacttgatcatttagaggaagtaaaagtcgtaacaaggtttccgtaggtgaacctcctgaattcgaaagggg---------------------------ttggattcagattct--acc-gctt-g---atattcgtgcggccccgaccgcagacggtgccggtcgcccgca---agcgattaatttcgcctgcggtgtcgtttccggcgtccgctcggttg-gtggtcagc---tgaaaac-gtc-gcggagtttcgcacttct-cccct-agtagaaacgtcgcgacccgttggg-tgccggcc-gaaggcctgggaaggtagcccgcg--cgtcccgcggt--------ggttg---ccgcgggcgcgcggactcccgtcg-tcctggccggctgcccgacggtaggaccagaggagccgatccgctgaa---tgggaaacactgtggt-ttgtgaagcgtgcgg-cccggcgccgacgcgtgcggggat-tgagg--tgtaaacc-gg---gggtg-cccgtgc-gaag-cacggtcccggcccc---gctgcgtgttcgg--ctgccggtgtcctcgcactggatcg-gtactcccgtctgcg---acgccc-attttcggatggtctcccgatttcacatattatctcacatgaaagaggaaaaaaagaagtttttggaaacctgggaataatctttgctatagcagcaattgggttgttaggatttgtagtatgagcacaccacatatttactgtaggcatggatgtagatacacgtgcctactttacctcagcaacaataattatcgctgtacccacaggaattaaagtattcagatgactaacaactatatatgcctcaaaaataacattcagaccatcatgcttgtgggcgttaggctttgtattcctatttacattagggggattaacaggaattgtactatctaactcatctattgatatcaccttacacgacacatattatgttgtagctcacttccattatgtattatcaataggggcggtatttgcaatcatagccggattcattcaatgataccctttatttacaggactatcaataaactcaaaatgattaaaaattcaatttatagccatatttattggagtaaatataacattcttcccacagcactttctaggattagctggaataccccggcgatattcagattacccagacatatacacatcatgaaatattttatcatcaatgggagcattaatttcgacaattagaataataatatttattataatcatttgagaaagaatatcatctgaacgaaaatccctttttagatcacatataatcagagctattgaatgatctcataatatacccccaaatgaacactcatatagagaacttcccatcctaattaaa----ttctaatatggcagat----aaataacaacttggcctaatttaatcctacaagatagaatctcgcctataatagaacaactaataatatttcacgaccatatcataataattctagtaataattgtaatactagtaagatatataataatcaacattacaataataaataaattaaatcgaaatctactagaaggccaaataattgaattaatctgaacagtaacgcctgccttaacactattttttatcgcagcaccctcattacgattactatatttaatagatgaaattaacaagcccataataacgacaaaggccgttgggcaccaatgatactggtcatatgaatactcagactttattgaaactgaattcgattcatatatagaaaattatgaaaaaaatagtgacttacgactattagaagcagataaccgattaactctaccatcaaatatatttattcgaataatagtaacatcaactgatgttatccattcgtgagcactaccttcatcaggaatcaaaattgatgggaccccaggacgactaaatcaatcaagaataatatttaaccgaataggattgacttacggacaatgttcagagatttgtggaacaaatcatagattcatacctattgtagtagaaagagttcctattaatattttcattaaatgaataataaagtcatcagatgactgaaagcaagcagcttgccacaaaagcggctcgcaagagcgcccctgcaactggtggagtgaagaagcctcaccgctaccgtcctggaacagttgccctgagagaaatcaggcgttaccagaagagcaccgagctgctgattcgaaagttgccgttccagcgccttgtgcgtgagattgcccaggacttcaagacggacctccgcttccagagctctgcagtaatggcactgcaggaggcgagcgaggcctacctggtgggtctttttgaggacaccaacctgtgtgccattcacgccaagagggtcaccatcatgccc
>STI10
??????????????????????????????????????????????????????????????????????????????????????????????????????????????????????????????????????????????????????????????????????????????????????????????????????????????????????????????????????????????????????????????????????????????????????????????????????????????????????????????????????????????????????????????????????????????????????????????????????????????????????????????????????????????????????????????????????????????????????????????????????????????????????????????????????????????????????????????????????????????????????????????????????????????????????????????????????????????????????????????????????????????????????????????????????????????????????????????????????????????????????????????????????????????????????????????????????????????????????????????????????????????????????????????????????????????????????????????????????????????????????????????????????????????????????????????????????????????????????????????????????????????????????????????????????????????????????????????????????????????????????????????????????????????????????????????????????????????????????????????????????????????????????????????????????????????????????????????????????????????????????????????????????????????????????????????????????????????????????????????????????????????????????????????????????????????????????????????????????????????????????????????????????????????????????????????????????????????????????????????????????????????????????????????????????????????????????????????????????????????????????????????????????????????????????????????????????????????????????????????????????????????????????????????????????????????????????????????????????????????????????????????????????????????????????????????????????????????????????????????????????????????????????????????????????????????????????????????????????????????????????????????????????????????????????????????????????????????????????????????????????????????????????????????????????????????????????????????????????????????????????????????????????????????????????????????????????????????????????????????????????????????????????????????????????????????????????????????????????????????????????????????????????????????????????????????????????????????????????????????????????????????????????????????????????????????????????????????????cctgaattcgaaaggga---------------------------ttggattcaagtccgatacc-ggtg-c---ttcgggccg-ccttgccccgccagatggtgccggtcgcccgc----ggtgattcatttcgcttgcggtgtcgttcccggcaatcactcggtag-ggtggc-gt---tgctctg-gac-ccggcgggccgcacttcc-tccct-agtagaaacgtcgcgacccgttggg-tgccggtc-taaggcccgggatggcagactgcg--tgctttgtggg--------ggttc---ccacaggcgtgcggactcctggtg-acccggccggctgctcgacggtatgaccagaggaggcgatccgctatg---tgaaaaacactttga--gtgtgtagcgtccgg-cccggcgccgacgcgttcggggaa-taagg--tgcaaacc-ga---gggtg-cccgtgc-tatg-cacggccccggcccc---gctgcgttgtcgga-atgctggtgtcctcggactggatcg-atactcccgtctgcg---acgacc-accttcggatgg-------atttcacatattatttcaaatgaaagaggaaaaaaagaagtatttggaaayttaggaataatttttgccatagcygctattggtttattaggttttgtagtatgagcacatcatatatttacagtrggaatagaygtagatacacgagcttacttyacatcagcaacnataattattgcngttccaacagggattaaagtatttagatgattagcaactatrtatggatctaaattaacatttagaccatcatgtctatgagctataggatttgtatttttattyaccttaggaggnttaacaggaattgtattatcaaattcatctattgacattaccctccatgatacctattatgtagtagcacattttcattatgtaytatctataggagctgtatttgctattatagcargatttattcaatgattyccyttatttaccggaataacattaaatccactntgattaaaaattcaatttatyacaatatttattggagtaaatttaacattcttyccacaacatttcctaggcytagcgggaatacctcgacgatattcagactatccagayatatttacatcatgaaacattatytcatcaataggggcycttatctcaactataagaataataatatttattataattytatgagaaagattaacaactatacgacaaactatttttagatctcatataanaaattctattgaatgraatcataatataccacctactgaacat--------------------------------------------------ttagaaatgacaacatgaccaaatttaaatttacaagacagaaattcaccactaatagaacaattaatttattttcatgatcatatcataataattttaataataattgtaacaacagtaacttatattatagtaatattaatatataatagttatactgatcgaaatctattagaaggacaaataattgagttaatttgaactgtaactccagcaataacactattttttattgctactccttcactacggctgttatatttaatagacgaaattaataaccccataataactacaaaagctattgggcatcaatgatattgatcatatgaatattcagatttcaataacatagaatttgattcatatataattaatcaagagga---aacaaaattacgattattagatgttgataaccgaatagtattaccatcaaatacatttattcgaataattgtaacttctgctgatgtaattcactcttgaacattaccttcaacaggagtaaaagttgatggaacacctggacgattaaatcaaacaagaatattattaaatcgtaatggattaatttttggtcaatgttcagaaatttgtggaacaaatcatagatttatacctattgtagtagaaagtttacctattaatatatttattaaatgaataataaaatc------------------agcagcttgccactaaggcagctcggaagagtgctcctgctactggtggtgtgaagaaaccccatcgctaccgccctggaactgttgccctgagagaaattaggcggtatcagaaaagcactgaactgctcattcgcaagctgccttttcagcgtctggtgcgtgagatagcccaggacttcaagacggacctgcgcttccaaagctcagctgtgatggctctacaggaagccagtgaggcatacctggttggcctgtttgaggacacgaatctgtgtgctat----------------------------
>SB0070
----------gccgcggtattttgaccgtgcaaaggtagcataatcattagtttattaattgtggacttgtatgaatggttggacgaaatattaactgtctcat-tttaa--tttttagaatttaattttttagtcaaaaagcttaaatttttttgtaggacgagaagaccctatagatctttattattttt-attta---ta--tttgtttt---ggttta----tttat--ttatattaata-tttgtttttttgttggggtgacaaggggaaa-taattaactctttata-ttt-a--ta--ttcatttatttttg-tttatttgaccttttattattgtttataagatttagataccttagggataacagcgtaatgttttttgagagttcttatcgacaaaaaagattgcgacctcgatgttggattaagattatatttg---ggtgtaggtgctca-a-tt-attaggtctgttcgacctttaaattcttacatgatctgagt---------------tatggttcattggatcgtaccacaagcacttggataactgtggtaattctagagctaatacatgcaaatagagtcccgaccagaaatggaagggatgcttttattagaacaaaaccaatcgg-ccggctcgtccggtccgtttactttggtgactctggataacttggagctgatcgcacggtcctcgtaccggcgacgcatctttcaaatgtctgccttatcaactgtcgatggtaggctctgagcctaccatggttgtaacgggtaacggggaatcagggtttgattccggagagggagcctgagaaacggctaccacatccaaggaaggcagcaggcacgcaaattacccactcccggcacggggaggtagtgacgaaaaataacgatacgggactcatccgaggccccgtaatcggaatgagcacactttaaacgctttaacgagtatccattggagggcaagtctggtgccagcagccgcggtaattccagctccaatagcgtatattaaagttgttgcggttaaaaagctcgtagttgagcttgtgtcccacgctgtcggttcaccgttcgtcggtgtttaactggcatgatcgtgcggacgtcctgccggtggatgcggtcgaccgcgggccc-cagtggtctgcgcgtcggcggtccgatgcaatcctaccgcggtgctcttcaccgagtgtcgaggtgggccggcacgtttactttgaacaaattagagtgcttaaagcaggctgtggttcgcctgaatactgtgtgcatggaataatggaataggacctcggttctattttgttggttttcggaccccgaggtaatgattaataggaacagacgggggcactcgtattgcgacgttagaggtgaaattcttggatcgtcgcaagacgaacctaagcgaaagcatttgccatgagtgttttcattaatcaagaacgaaagttagaggttcgaaggcgatcagataccgccctagttctaaccataaacgatgccagccagcgatccgccgaagttcctcagatgactcggcgggcagcttccgggaaaccaaagcttttgggttccgggggaagtatggttgcaaagctgaaacttaaaggaattgacggaagggcaccaccaggagtggagcctgcggcttaatttgactcaacacgggaaatctcaccaggccaggacaccagtatgattgacagattgagagctctttcttgattcggtggatggtggtgcatggccgttcttagttggtggagtgatttgtctggttaattccgataacgaacgagactctggcctactaactagtcgcttacggtat-ccttggagctaccggcgacaaaaatgatcttcttagagggacaagaggcttctagccgcacgagattgagcaataacaggtctgtgatgcccttagatgtcctgggccgcacgcgcgctacactgaaggaatcagcgagtcctcctagcccgaaagggccgggtaacccgttgaacctccttcgtgctaggaattggggcttgcaattgtaccccatcaacgaggaattcccagtaagcacgagtcataagctggcgttgattacgtccctgccctttgtacacaccgcccgtcgctactaccgattgaatgatttagtgaggtcttcggaccggtgcgcgacggct--cttcgcgagctgttgatgttgctgggaagatgaccgaacttgatcatttagaggaagtaaaagtcgtaacaaggtttccgtaggtgaacctcctgaattcgaaagggg---------------------------ttggatacaggtgac--tcc-ggct-c---ttcagg----cggcagtcggcttgacgttgccggactccccc----cctgtaaaaaggggggatcggtctatggctcgacgctcggtcgattg-tggggt------gctctcg-gag-ctggagcggtgcaattcc-tccct-agtagaaacgtcgcgacccgttggg-tgccggtc-acagggccggaaggcaagaccgttgccgtcccgggggaacaaactttctc---ccgggcgcgcgcggactcccggtg-acccggccggctgcccgacggaatgaccagaggagtcgatccgctgaa-tgagaaaaacactttgg--atgtgcagcgtccgg-cccggcgccgacgcgtgcggggtg-caggg--------tc-ag---gcgtg-ccaagcc-acggccccggcccccgctgc---gttagtcggttgg--aagccggtgtcctcggactggatcgcaaactcccgtctgcg---acgatc-atcttcggatgatctcccg--------------ctcacacgaaagaggaaaaaaagaagtatttggaaacttaggtataatttttgcaatggcagcaattggtttattaggatttgtagtttgagcacaccatatatttacagtgggaatggatgtggacacacgagcttattttacatcagcaacaataattattgctgtaccaacaggtattaaagtatttagatgattagcaacaatatatggatcaaaaataacattaagaccatcttgtttatgatcactaggatttgtgtttttattcactttaggtggtttaacaggaattgtattatcaaattcatcaattgatattacattacatgatacatattatgtagtagctcattttcattatgtattatcaataggagcagtatttgctattatagcgggttttattcaatgatatccattatttacaggaatatcgataaatccgctatgattaaaaattcaattcatcacaatatttattggggtaaacttaacgtttttccctcaacattttctaggtctagctggaataccccgacgatactcagattatccagatatatttacatcgtgaaatattatttcatctataggagcactaatttcaacagtaagaataataatatttattataattctatgggaaagtatatcatctatacgacaaacaatttttagatctcatataattaattctttagaatgaaatcataacttacctccaacagaacatacttatagagaacttccaattcttattaaa----ttctaatatggcagat???????????????????????????????????????????????????????????????????????????????????????????????????????????????????????????????????????????????????????????????????????????????????????????????????????????????????????????????????????????????????????????????????????????????????????????????????????????????????????????????????????????????????????????????????????????????????????????????????????????????????????????????????????????????????????????????????????????????????????????????????????????????????????????????????????????????????????????????????????????????????????????????????????????????????????????????????????????????????????????????????????????????????????????????????????????????????????-----------------------------------------acggggggagtgaagaagccacatcgctaccgccctggcaccgtggccctgagagaaatcaggcgctaccagaaaagcacagaattgcttatacgcaagttaccattccagcgcctggtgcgagagatcgcgcaggacttcaagacggacctacgtttccagagctctgctgtgatggcactgcaagangcgagtgaggcctacctggtggggctttttgaggacaccaatctgtgcgctatccacgccaagagggtcaccatcatgccc
>SB0075
----------gccgcggtattttgaccgtgcaaaggtagcataatcattagttcattaattgtggacttgtatgaatggttggacgaaatattaactgtctcat-attta--tgattaaaatttaaattttaagttaaaatgcttaaatttttttataggacgagaagaccctatagatctttattatttaa-taatt--aaa--ttagtttt---tgttta----ttttt--tataaatttat-taaattttttagttggggtgacttgaagata-ttattaactctttatt-ttt-a--ta--ttcattgatttatg-aatagttgaccttttattattg-ttataagatttagataccttagggataacagcgtaattctttttgagagttcttattgacaagggagattgcgacctcgatgttggattaagaatattgtta---ggtgtagtagctta-a-tt-tataggtctgttcgacctttaaattcttacatgatctgagttc-----------------------------------ca-agacttggataactgtggtaattctagagctaatacatgcaaaccgagtcccgaccagaaatggaagggatgcttttattagatcaaaaccaatcgg-ccggctcgtccggtccgtttgctttggtgactctggataactttcagctgatcgcacggtccccgtaccggcgacgcatctttcaaatgtctgccttatcaactgtcgatggtaggttctgcgcctaccatggttgtaacgggtaacggggaatcagggttcgattccggagagggagcctgagaaacggctaccacatccaaggaaggcagcaggcgcgcaaattacccactcccggcacggggaggtagtgacgaaaaataacgatacgggactcatccgaggccccgtaatcggaatgagtacactttaaaccctttaacgagtatccattggagggcaagtctggtgccagcagccgcggtaattccagctccaatagcgtatattaaagttgttgcggttaaaaagctcgtagttggatttgtgtcccacgctgtcggttcaccgttcgtcggtgtttaactggcatgcccgtgcggacgtcctgccggtggatgcggtcggccgtgggcct-ct--ggtctgcgcgtcggcggtccgatgcaatcctaccgcggtgctcttcaccgagtgtcgaggtgggccggcacgtttactttgaacaaattagagtgctcaaagcaggcagtggttcgcctgaatattgtgtgcatggaataatggaataggacctcggttctattttgttggttttcggaacttgaggtaatgattaatagggacagacgggggcattcgtattgcgacgttagaggtgaaattcttggatcgtcgcaagacgaacctaagcgaaagcatttgccatgagtgttttcattaatcaagaacgaaagttagaggttcgaaggcgatcagataccgccctagttctaaccataaacgatgccagctagcgatccgccgaagttcctccgatgactcggcgggcagcttccgggaaaccaaagcttttgggttccgggggaagtatggttgcaaagctgaaacttaaaggaattgacggaagggcaccaccaggagtggagcctgcggcttaatttgactcaacacgggaaacctcaccaggcccggacaccggaaggattgacagattgagagctctttcttgattcggtgggtggtggtgcatggccgttcttagttggtggagcgatttgtctggttaattccgataacgaacgagactctagcctgctaactagtcgcttccggtatcccttcgtgctaccggcgac--aaatgatcttcttagagggacaggcggcttctagccgcacgagattgagcaataacaggtctgtgatgcccttagatgttctgggccgcacgcgcgctacactgaaggaatcagcgtgtcctcctagcccgaaagggccgggtaacccgttgaacctccttcgtgctagggattggggcttgcaattgttccccatgaacgaggaattcccagtaagcgcgagtcataagctcgcgttgattacgtccctgccctttgtacacaccgcccgtcgctactaccgattgaatgatttagtgaggtcttcggaccggtgcgcgacggctctcttaccgagccgttgatgttgctggaaagatgaccaaacttgatcatttagaggaagtaaaagtcgtaacaaggtttccgtaggtgaacctcctgaattcgaaaggga---------------------------tcggattcaagtccg--ccc-ggct-g---atcaggcca-cctggccccaccagatggcgccggtcgcccac----ggcgattcatttcgcttgtggtgtcgttcccggcgatcactcggtga-ggtggt-gt---tgctctg-gca-gcggaggagtgcacttcc-cccct-agtagaaacgtcgcgacccgttggg-tgccggtc-taaggcctgggaaggcagcccgtg--tgtcttgtggg--------ggttc---tcacaggtgcgcggactctcggtg-tcccggccggctgcccgacggtatgaccagaggagtcgatccgctgaa---tgggaaacactttgg--ctgtgtagcgtccgg-cccggcgacgacgcgtgtggggat-tgagg--tgcaaacc-gg---gggtg-tccgtgc-gaag-cacggccccggcccc---acgtcgctgtcgaatctgtcggtgtcctcggactggatcg-ttactcccgtctgcg---acgccc-accttcggatggtctcccgatttcacatattatttctcacgaaagaggaaaaaaagaagtttttggaaatttaggaataatttttgcaatagcagcaattggtttattaggttttgtagtatgagctcatcatatattcacagtaggaatagatgttgatacacgagcatattttacatccgctacaataattattgcagttccaactggaattaaagtatttagttgaatagcaactatatacggatccaaattaacattaagaccatcttgcttatgagcaataggttttgtttttctatttacacttggtggactaacaggaattgtcctatcaaactcatctattgatatcaccttacatgacacttattatgtagttgcacatttccattacgtactatctataggagcagtattcgctattatggctggtttcattcaatgatatcctttatttacaggtttaacaataaacccccattgattaaaaattcaatttacaactatattcctaggtgttaacttaactttcttcccacaacattttttaggtttagcaggaataccccgacgatattcagattatccagatatatttacatcatggaatattatttcttcaataggagctattatttcaactattagaataataatatttattataattctttgagaaagaataaattcaatacgacaaacaatttttagatctcatataacaacatcattagaatgaatacacgatttacctccaacagaacatacctataatgaacttcctattttaattaaa----ttctaatatggcagatttagaaataacgacatgacctaatttatacttacaggatagtacatcacctttaatagaacaattaatatttttccatgatcatattatattaattttaataacaattgttactacagtaacatatattataattacacttataacaaataagcatactgatcgaaatttattagaaggacaaataattgaattaatctgaacagtaacacctgctataactttattctttattgcaaccccttctttacgattactatatttaatagacgaaattaataaccccataataacaacaaaagcattaggtcatcaatgatattgaacatatgaatattcaaactttaacgatatagaatttgattcttacataagaaatcaagaagaaaaaaataatttacgactactagacgtagataatcgaatagtattaccatcaaatacatttattcgaataattgttacatcaacagatgtaatccactcctgagcactaccatcagccggagtaaaaattgatggaacacccggtcgacttaatcaaataagattaatacttaatcgaacaggattaatatttggtcaatgttcagaaatttgtggaacaaatcatagatttataccaattgtagtagaaagattgcctattaatatatttattaaatgaataataaaatcatcagatgactgaaagc-------------ccaaagcggctcgcaagagtgcaccggccacgggaggagtgaagaagccacatcgctacaggcccggcactgtcgcactgcgagagatcaggcgctaccagaaaagcaccgagctgctcattcgcaagctgcccttccagcgcctggtcagggagatcgctcaggacttcaagacagacctacgcttccagagctcggctgtcatggccctgcaggaggccagcgaggcatacctggttggcttgtttgaagacaccaatctgtgtgccatccatgccaagagagtcaccatcatgccc
>16-282
atttttaatggccgcggtattttaactgtgcaaaggtagcataatcattagtctattaattgtagaattgtatgaatggtttgacgaaatttattctgtctctt-tttta--ttattagaatttaatttttgagttaaaaagcttaaattcgtttataggacgagaagaccctgtagatcttgattattatt-attat---tt--taattttt---tggtcata--tttttgattttatttttt-attatttttttgttggggtgacatttagata-ttattaactcttttt--ttt-t--tc--ttcatttatttttg-tttaattgaccttttattattgtttataanaattanataccttagggataacagcgtgattctttttgagagttcttattaacaagggagattgcgacctcgatgttgaattaagataattatta---ggtgtagaagctta-a-tt-ttttggtctgttcgaccattaaattcttacatga---------tcattaaatcagttatggttccttagatcgtaccaca-tgacttggataactgtggtaattctagagctaatacatgcaaacagagtcccgaccagaaatggaagggatgcttttattagatcaaaaccaatcgg-ccggctcgcccggtccgtttgctttggtgactctggataactttgagctgatcgcacggtcctcgtaccggcgacgcatctttcaaatgtctgccttatcaactgtcgatggtaggttctgcgcctaccatggttgtaacgggtaacggggaatcagggttcgattccggagagggagcctgagaaacggctaccacatccaaggaaggcagcaggcgcgcaaattacccactcccggcacggggaggtagtgacgaaaaataacgatacgggactcatccgaggccccgtaatcggaatgagcacactttaaaccctttaacgagtatccattggagggcaagtctggtgccagcagccgcggtaattccagctccaatagcgtatattaaagttgttgcggttaaaaagctcgtagttggacttgtgtcccacgctgtcggttcaccgttcgtcggtgtttaactggcatgcccgtgtggacgtcctgccggtggatgcggtcggccgcgggcct-ct--ggtctgcgcgtcggcggtccgattgaatcctaccgcggtgctcttcaccgagtgtcgaggtgggccggcacgtttactttgaacaaattagagtgctcaaagcaggcagtggttcgcctgaatattgtgtgcatggaataatggaataggacctcggttctattttgttggttttcggaacttgaggtaatgattaatagggacagacgggggcattcgtattgcgacgttagaggtgaaattcttggatcgtcgcaagacgaacctaagcgaaagcatttgccatgagtgttttcattaatcaagaacgaaagttagaggttcgaaggcgatcagataccgccctagttctaaccataaacgatgccagctagcgatccgccgaagttcctccgatgactcggcgggcagcttccgggaaaccaaagcttttgggttccgggggaagtatggttgcaaagctgaaacttaaaggaattgacggaagggcaccaccaggagtggagcctgcggcttaatttgactcaacacgggaaacctcaccaggcccggacaccggaaggattgacagattgagagctctttcttgattcggtgggtggtggtgcatggccgttcttagttggtggagcgatttgtctggttaattccgataacgaacgagactctggcctgctaactagtcgcttccggtatcccttcgtgctaccggcgac--aaatgatcttcttagagggacaggcggcttctagccgcacgagattgagcaataacaggtctgtgatgcccttagatgttctgggccgcacgcgcgctacactgaaggaatcagcgtgtcctcctagcccgaaagggccgggtaacccgttgaacctccttcgtgctagggattggggcttgcaattgttccccatgaacgaggaattcccagtaagcgcgagtcataagctcgcgttgattacgtccctgccctttgtacacaccgcccgtcgctactaccgattgaatgatttagtgaggtcttcggaccggtgcgcgacggct--cttcgcgagccgttgatgttgctggaaagatgaccaaacttgatcatttagaggaagtaaaagtcgtaacaaggtttccgtaggtgaacct---------------------------------------------tggattcatgtcct-tacc-gtta-g---taaaccggg-tngcctcgctacggatggtgccggtcgcccgc----ggcgattcatttcgcttgcggtgtcgtttctggcgtccacctggcgt-gg-gct------gaccgcc-ctc-gcggaggactgcacttct-cccct-agtagaaacgtcgcgacccgttggg-tgccggcc-aaaggcccgggtgggcagaccgca--cgtcccgtggt--------gttcg---ccacgggcgtgcggacccccgttg-acccggccggctgcccgacggtatgaccagaggagtcgatccgctgaa---tgggaaacactgtgg--ttgtgaagcgtgcgg-cctggcgccgatacgtgtggggat-tgagg--tgtaaacc-gg---gggtg-cccgtgc-gaag-cacggtcccggccct---gctgcgttgtcgg--tcgccggtgtcctcgcacaggatcg-atactcccgtctgcg---acgccc-accttcggatggtctcccgatttcacatatcatttcaaatgaaagaggaaaaaaagaagtatttggaaacttaggaataatcttcgcaataggggctatcggattactaggattcgttgtatgggcacatcacatatttacagtaggtatagatgtagatacacgagcatattttacatcagcaactataattattgccgtgcccactggaattaaagtatttagatgattaacaacaatatacggatccaaaattacattcagaccatcatgtcaatgagctctaggattcgtatttttatttacaattggtggactaacaggaattattttatctaactcatcaattgatattactctccatgatacttattatgtagttgcacatttccattatgttctatcaataggtgcattgtttgctattatatctggatttattcaatgatatcctctaatatcaggaataactataaacccaacatgactaaaagtacaatttataacaacctttattggagttaatataacattttttccacaacattttttaggtctttcaggcataccacgacgttattcagacttccctgatatatttatcagatgaaatattatttcatctataggagcccttgtttcattaataagaacaataatatttataataatcatatgggaaagaatatcttcaatacgacaaacaatttttagatctaatataagaagatcaattgaatgaagtcataacttacccccatctgaacattcatataatgaattaccaataataattata----ttctaatatggcagat--------------------------------------------------------agaacaattaatatactttcacgatcatataataataattattataataattattacaatagtgagttatttaataattaatattataattaataataaaactaatttaaacttattagaaggtcaaacaattgaattaatctgaactatcgccccagcaataacactcttatttattgcaacaccatcgctgcgtctactatatttaatagatgaaatcaataaaccagtattaacaattaaagttattggacatcaatgatactgaacatatgaatattcagattttaaagaaaaagaactcgattcatacataataaactatgaaaa---aaccaacatacgattattagattcagataataaattaattctcccaacaaataacttaatccgattaataataacatcaacagatgttattcattcatgaaccctaccatcaacaggggtaaaaattgatgcaacacctggacgattaaatcaggctagattaatattataccgaagaggtgtgatttatggtcaatgctcagaaatctgtggtttgaaccacagattcatacctatttctgtagaaagtatacctatcaatatatttattataaaaatattataaacatcagatgactgaaagca--------gccacaaaagcagctcgtaagagcgcccctgcaactggtggagtgaagaagcctcaccgctaccgtcctggaacggttgccctgagagaaatcaggcgttaccagaagagcaccgagctgctgattcgaaagttgcctttccagcgacttgtgcgtgagattgcccaggacttcaagaccgacctccgcttccagagctctgcagtaatggcactgcaggaggcgagcgaggcctacctggtgggtctgtttgaggacaccaacctgtgtgccattcatgccaagagggtcaccatcatgcc-
>DZW09
ttatttaatggccgcggtattttgactgtgcaaaggtagcataatcattagctcattaattgtgagatggtatgaatggttggacgagatattggctgtcttcatattta--ttaattgaatttaatttttgagttaaaaagcttaaatttttttaaaggacgagaagaccctatagatctttatttataat-ttttt---at--taattttt---ggtttat---atatt--tatatatttat-ttatttattttgttggggcgacatttagata-tgataaactctttatt-ttt-t--tt--ttcatttatttttg-tttatattattttttattattt-ttacaagaaatagataccttagggataacagcgtaattctttttgagagttcttattgacacttgagattgcgacctcgatgttgaattaagattatatttt---ggtgtagtagctat-t-tt-tataggtctgttcgacctttaaattcttacatgatctgagttctcattaaatcagttatggttccttagatcgtaccaca-tgacttggataactgtggtaattctagagctaatacatgcaaacagagtcccgaccagaaatggaagggatgcttttattagatcaaaaccaatcgg-ccggctcgcccggtccgtttgctttggtgactctggataactttgagctgatcgcacggtcctcgtaccggcgacgcatctttcaaatgtctgccttatcaactgtcgatggtaggttctgcgcctaccatggttgtaacgggtaacggggaatcagggttcgattccggagagggagcctgagaaacggctaccacatccaaggaaggcagcaggcgcgcaaattacccactcccggcacggggaggtagtgacgaaaaataacgatacgggactcatccgaggccccgtaatcggaatgagcacactttaaacgctttaacgagtatccattggagggcaagtctggtgccagcagccgcggtaattccagctccaatagcgtatattaaagttgttgcggttaaaaagctcgtagttggacttgtgtcccacgctgtcggttcaccgttcgtcggtgtttaactggcatgcccgtgtggacgtcctgccggtggatgcggtcggccgtgggcct-ct--ggtctgcgcgtcggcggtccgatggaatcctaccgcggtgctcttcaccgagtgtcgaggtgggccggcacgtttactttgaacaaattagagtgctcaaagcaggcagtggttcgcctgaatattgtgtgcatggaataatggaataggacctcggttctattttgttggttttcggaacttgaggtaatgattaatagggacagacgggggcattcgtattgcgacgttagaggtgaaattcttggatcgtcgcaagacgaacctaagcgaaagcatttgccatgagtgttttcattaatcaagaacgaaagttagaggttcgaaggcgatcagataccgccctagttctaaccataaacgatgccagctagcgatccgccgaagttcctccgatgactcggcgggcagcttccgggaaaccaaagcttttgggttccgggggaagtatggttgcaaagctgaaacttaaaggaattgacggaagggcaccaccaggagtggagcctgcggcttaatttgactcaacacgggaaacctcaccaggcccggacaccggaaggattgacagattgagagctctttcttgattcggtgggtggtggtgcatggccgttcttagttggtggagcgatttgtctggttaattccgataacgaacgagactctggcctgctaactagtcgcttccggtatcccttcgtgctaccggcgac--aaatgatcttcttagagggacaggcggcttctagccgcacgagattgagcaataacaggtctgtgatgcccttagatgttctgggccgcacgcgcgctacactgaaggaatcagcgtgtcctcctagcccgaaagggccgggtaacccgttgaacctccttcgtgctagggattggggcttgcaattgttccccatgaacgaggaattcccagtaagcgcgagtcataagctcgcgttgattacgtccctgccctttgtacacaccgcccgtcgctactaccgattgaatgatttagtgaggtcttcggaccggtgcgcgacggct--cttcgcgagccgttgatgttgctggaaagatgaccaaacttgatcatttagaggaagtaaaagtcgtaacaaggtttccgtaggtgaacctcctgaattcgaaagggg---------------------------ttggattcatgtctc--tcc-gg-c-g---taataagga-cggtcacaccat-gatggtgctggtcgcccgc----ggcgattaatttcgtttgcggtgtcgtttctggcgtccacttggcag-tt-ggc------atgtcgc-ttc-gcggaggactgcacttct-cccct-agtagaaacgtcgcgacccgttggg-tgccggtc-aaaggcctgggtaggaagaccgcg--tttcctgtggt--------ggttg---ccacgggaatgcggactcctggtg-acccgaccggttgcccgacggtatgacccgaggagtcgatccgctaaa---tgggaaacactatgg--ttgtgaagcgtgcgg-cctggcaccgattcgtgtggggat-tgagg--tgtaaacc-gg---gggtg-cccgtgc-gaag-cacggtcccggccct---actgcgttgtcgg--ttgctggtgtcctcgcactggatcg-atactcccgtctgcg---acgccc-accttcggatggtctcccgatttcacacattattgcacaagagagaggtaaaaaggaagtatttggtaatataggaataatttttgcaatagccgcaattggattactagggtttattgtatgagctcatcacatatttacagtaggaatagatgttgatacacgggcctacttcacatcagcaacaataattattgcagtaccaacgggaattaaagtatttagttgattaacaactatatatgggtctaaaataacttttagaccatcttgcttatgaagtttaggattcgtatttttattcacgttagggggattaacaggaattgtactttcaaactcatctattgatattacactacatgatacttattatgtagtagcacatttccactacgtattatcaataggagcagtatttgccatcatatctggatttattcaatgatatcctttaattacaggaataacaataaatcctaaatgattaaaaatccaattcttcataacatttttaggggtaaacttaacattctttccccaacattttctaggtttagccggaataccacgacgatacattgattatccagatatattcttgctatgaaacatcatatcatctatgggggctataatctcaactctaagaatattagtattctttgcaataatttgagaaagtataatatctatacgacaagtagtaagaagattacaaacaagaagatcaaatgaatgaaatcaaaatttacctcctaatgaacacacttacaatgaattacctatcctaattaaa----ttctaatatggcagatttagaaataataaatctacctaaagcaataatacaagatagtattaccccaacaatagaacaattaatattcttccatgatcatatcataataatcctaatgataattataacagtagtgagatatataataattaacgtaataattaataaaaaaactaataaaaacttaatggatgggcaaataattgagttaatttgaacaatagcaccaactatgacactatttttcattgcagcaccatcgttacgactgctttacttaatagatgaaatcaatagaccaataataaccataaaaattattggaaaccaatgatactgaacttacgaatattctgatttcaaagaatcagaatttaattcatatatagataagtatataaa---aaaaaatctacgtctactagactcagataatcggataacaataccaacaaacgtgttcacccgaataatagtatcatcatcagatgtaattcactcttgaacactaccatcaacaggaattaaaattgatggaacaccagggcgattaaaccaagcaagaataataatcaatcgaacaggtattatttatggacaatgttcagaaatctgtgggacaaatcacagatttatacccattgtagttgaagcaattccaattaatgctttcataaaatgaataataaaatcatcagatgactgaaagcaagcagcttgccacaaaagcggcccgtaagagcgcccctgcaactggtggagtgaagaagcctcaccgctaccgtcctgggacagttgccctgagagaaatcaggcgttaccagaagagcaccgagctgctgattcgaaagttgcctttccagcgccttgtgcgtgagatcgcccaagacttcaagacggacctccgcttccagagctctgcggtaatggcactgcaggaggcgagcgaggcctacctggtgggtctgtttgaggacaccaacctgtgtgccattcacgccaagagggtcaccatcatgccc
>SB0346
taattaaatggccgcggtaatttgaccgtgcaaaggtagcataatcattagtcaattaattgttgacttgtatgaatggttgatcgaaatattgactgtctcaa-tttta--ttattagaatttaaaatttgagttaaaatgcttaaatttttttattggacgagaagaccctatagatctttattttttaa-ttttt---gt---ttatttt---ggttta----tgttt--tatatatttaaataaattattttgttggggtgacttaaggata-taattaactccttata-ttt-t--ta--tacatttatttatg-attaattgaccttttattattg-tattaagatttagataccttagggataacagcgtaattctttttgagagttcttatcgacaaatgagattgcgacctcgatgttggattaagataatagtta---ggtgtaggtgctta-a-ta-tttaggtctgttcgacctttaaaatcttacatgatctgagttctcattaaatcagttatggttccttngatcgtaccaca-agacttggataactgtggtaattctagagctaatacatgcaaacanagtcccgaccagaaatggaagggatgcttttattagatcaaagccgatcgg-ccggctcgtcggggccgtttgctttggtgactctggataactttgtgctgatcgcacggtcttcgcaccggcgacncacctttcaaatgtctgccttatcaactgtcgatggtaggttctgcgcctaccatggttgtaacgggtaacggggaatcagggttcgattccggagagggagcctganaaacggctaccacatccaaggaaggcagcaggcgcgcaaattacccactcccggcacggggaggtagtgacgaaaaataacgatacgggactcatccgaggccccgtaatcggaatgagtacactctaaatcctttaacgagtatccattggagggcaagtctggtgccagcagccgcggtaattccagctccaatagcgtatattaaagttgttgcggttaaaaagctcgtagttggacttgtgtcccacgctgtcggttcaccgttcgtcggtgtttaactggcatgcccgtgcggacgtcctgccggtggatgcggtcggccgcgggcct-ct--ggtctgcgcgtcggcggtccgaatgaatcctaccgcggtgctcttcaccgagtgtcgaggtgggccggcacgtttactttgaacaaattagagtgctcaaagcaggcagtttctcgcctgaatattgtgtgcatggaataatggaataggacctcggttctattttgttggttttcggaacttgaggtaatgattaataggaacagatgggggcattcgtattgcgacgttagaggtgaaattcttggatcgtcgcaagacgaacctaagcgaaagcatttgccatagatgttttcattaatcaagaacgaaagttagaggttcgaaggcgatcagataccgccctagttctaaccataaacgatgccagctagcgatccgccgaagttcctccgatgactcggcgggcagcttccgggaaaccaaagcttttgggttccgggggaagtatggttgcaaagctgaaacttaaaggaattgacggaagggcaccaccaggagtggagcctgcggcttaatttgactcaacacgggaaacctcaccaggcccggacaccggaaggattgacagattgagagctctttcttgattcggtgggtggtggtgcatggccgttcttagttggtggagcgatttgtctggttaattccgataacgaacgagactctggcctgctaactagtcgcttccggtat-ccggcgtgctaccggcgac--taatgatcttcttagagggacaggcggcttctagccgcacgagattgagcaataacaggtctgtgatgcccttagatgttctgggccgcacgcgcgctacactgaaggaatcagcgtgtcctcctagcccgaaagggccgggtaacccgttgaaactccttcgtgctagggattggggcttgcaattgttccccatgaacgaggaattcccagtaagcgcgagtcataagctcgcgttgattacgtccctgccctttgtacacaccgcccgtcgctactaccgattgaatgatttagtgaggtcttcggaccggtgcgcgatggctcgctcgtcgagccgttgatgttgctgggaagatgaccaaacttgatcatttagaggaagtaaaagtcgtaacaaggtttccgtaggtgaacct--------------------------------------------ttggattcaactgta--ccc-ggat-atg-ctcggg----ccgcctcctgccagatggcgtcggtcgcccgc----ggcgattcacttcgcttgcggtgtcgttcccgacgttcactcggctt-gcgggc-gtat-cgctccg-ggg-ccgggacagcgcacttcc-tccct-agtagaaacgtcgcgacccgttggg-tgtcggtc-aaaggcctgggatggcagaccgtg--cgtacggc-----------tttng---ggtcgtgcgcgcggactcccggtg-acccggccggctgcccgacggtatgaccagaggagtcgatccgctgaa---tgagaaacactatggttatgtgaagcgtccgg-cctcgcgccgacgcgtgcggggtg-gtgcc-gacctggtc-ggtgcgggtg-tccgtgc-tgcgtcacggccccggccct---gtctcgccgtcggt-agtcgggtgacctcggactggatcg-ctactcccgtccgcg---acgccc-accttcggatggtctcccgatctcccatattatttcacatgagagagggaaaaaagaagtatttggtaatctaggaataatctttgcaatagcagcaattggtttattaggatttgtagtatgagctcaccatatattcaccgtagggatagatgttgatacacgagcctacttcacatcagctacaataatcattgcagtaccaacaggaattaaagtatttagatgattagctactatatatggatctaaattaaccttcagaccctcttgcttatgatcaataggtttcgtattcttatttactataggaggattgacaggaattgtactatcaaactcatcaattgatattaccctacatgacacttactatgttgttgctcatttccattatgtcctatctataggagcagtatttgctattatagcaggatttgtccaatgattccccttgtttacaggattctcaataaatccactatgattaaaaattcaattcattgtaatatttattggagtaaatataacatttttcccacaacatttcctgggattagctggaataccgcgacgatactcagattatcctgatattttcacatcatgaaatattatctcatcaataggagccttaatttcaacactaagaataataatatttatcataattatatgagaaagattaacatctatacgacaaacaatttatagatctcatataataagatcattagaatgaaatcatgacttaccaccaacagaacatacttatagagaattacctatcctaattaaa----ttctaa----------ttagaaatagcaacatgaccaattattagattacaagatagatcatcaccaataatagaacaactaaatttcttccatgatcatattatatttatcctaataataattgttacaacagtaacatatacactaattatattaatctataataataacactgaccgaaacctattagaaggtcaaataattgaactaatttgaacaattacaccagctataacattattatttattgcgaccccatcactacgactactatatttaatagacgaaattaataatccagctataactgctaaagccgtaggtcatcaatgatattgatcatatgaatattcagattttaatgatatagaatttgattcatacataaataattatgaaat---aaattcattccgattattggatgtagataaccgaatagtattaccatcaaatacatttatccgaataattgttacatctatggacgtaattcactcatgaacactaccatcaacgggtgttaaaattgatggtacaccaggacgattaaatcaagctagattaatttttaatcgaaacggtttaatctttgggcaatgctctgaaatttgtggaactaaccacagatttataccaattgttgttgaaagagtacccatcaataaattcatcaaatgaataataaaatcatcagatgactgaaagc-agcagcttgccacaaaggctgcgcgcaagagcgcccctgcaacaggaggagtgaagaagccgcatcgctaccggcctggaacagtcgccctgagagaaatcaggcgataccagaagagcactgagctgctaatccgtaagctgcctttccagcgtctggtgcgagagatcgcccaagacttcaagacagacctgcgcttccagagttcggctgtgatggcgctgcaggaggctagcgaggcgtacctcgtgggactgtttgaggacaccaatttgtgtgccattcacgcaaagagggtcaccatcatg---
>SB0063
------------cgcggtatactgactgtgcaaaggtagcataatcattagcttattgattgtaagattgtatgaatggttggacganatattggctgtctcat-attta-tta-ttagaatttaatttcttagttaaaaagcttagatttttttaaaggacgagaagaccctatagatctttatttttttt-aattt--ata--tttttttg---aatttat---tttt-----------tta-tttaatttttggttggggtgactttgagata-taattaactctttatt-ttt-t--tt--ttcatttatttatg-tttaattgatctttttttattgcttaaaagattaanataccttagggataacagcgtaattcttcttgagagttcatattgacagganagattgcgacctcgatgttgaattaagattaatgttt---ggcgtaaaagttta-a-tt-attaggtctgttcgacctttaaaatcttacatgatctgagttc--------------------------------------------------------------------------------------------------------------------------------------------------------------------gactctggataactttgagctgatcgcacggtcctcgtaccggcgacgcatctttcaaatgtctgccttatcaactgtcgatggtaggttctgcgcctaccatggttgtaacgggtaacggggaatcagggttcgattccggagagggagcctgagaaacggctaccacatccaaggaaggcagcaggcgcgcaaattacccactcccggcacggggaggtagtgacgaaaaataacgatacgggactcatccgaggccccgtaatcggaatgagcacactttaaacgctttaacgagtatccattggagggcaagtctggtgccagcagccgcggtaattccagctccaatagcgtatattaaagttgttgcggttaaaaagctcgtagttggacttgtgtcccacgctgtcggttcaccgttcgtcggtgtttaactggcatgcccgtgtggacgtcctgccggtggatgcggtcggccgtgggcct-ct--ggtctgcgcgtcggcggtccgatggaatcctaccgcggtgctcttcaccgagtgtcgaggtgggccggcacgtttactttgaacaaattagagtgctcaaagcaggcagtggttcgcctgaatattgtgtgcatggaataatggaataggacctcggttctattttgttggttttcggaacttgaggtaatgattaatagggacagacgggggcattcgtattgcgacgttagaggtgaaattcttggatcgtcgcaagacgaacctaagcgaaagcatttgccatgagtgttttcattaatcaagaacgaaagttagaggttcgaaggcgatcagataccgccctagttctaaccataaacgatgccagctagcgatccgccgaagttcctccgatgactcggcgggcagcttccgggaaaccaaagcttttgggttccgggggaagtatggttgcaaagctgaaacttaaaggaattgacggaagggcaccaccaggagtggagcctgcggcttaatttgactcaacacgggaaacctcaccaggcccggacaccggaaggattgacagattgagagctctttcttgattcggtgggtggtggtgcatggccgttcttagttggtggagcgatttgtctggttaattccgataacgaacgagactctggcctgctaactagtcgcttccggtatcccttcgtgctaccggcgac--aaatgatcttcttagagggacaggcggcttctagccgcacgagattgagcaataacaggtctgtgatgcccttagatgttctgggccgcacgcgcgctacactgaaggaatcagcgtgtcctcctagcccgaaagggccgggtaacccgttgaacctccttcgtgctagggattggggcttgcaattgttccccatgaacgaggaattcccagtaagcgcgagtcataagctcgcgttgattacgtccctgccctttgtacacaccgcccgtcgctactaccgattgaatgatttagtgaggtcttcggaccggtgcgcgacggct--cctcgcgagccgttgatgttgctggaaagatgaccaaacttgatcatttagaggaagtaaaagtcgtaacaaggtttccgtaggtgaacctcctgaattcgaaagggg---------------------------ttggattcagatctt--acc-gttc-g---catactagg-cagccccactgcggatggtgccggtcgcccgc----ggcgattcatttcgtttgcggtgtcgtttctggcgtccactcggtgg-tg-gct------gaccaac-ttc-acggagggtcgcacttct-cccct-agtagaaacgtcgcgacccgttggg-tgccggcc-gaaggcctgggaaggaagcccgcg--cgtcccgtggc--------ggttg---ccacgggcgtgcggactcccggtg-acccggccggctgcccgacggtatgaccagaggagccgatccgctgaa---tgggaaacactgtggt-ttgtgaagcgtgcgg-cctggcgccgatacgtgcggggat-tgagg--tgtaaacc-gg---gggtg-cccgtgc-gaag-cacggtcccggcccc---gctgcgttgtcgg--ttgccggtgtcctcgcactggatcg-atactcccgtctgcg---acgccc-atcttcggatggtctcccg--------------------tgaaagaggtaaaaaagaagtttttggtaatttaggtataatttttgccatagcagcaattggcttattaggatttgttgtatgggcacatcatatatttactgtaggaatagatgttgatacacgagcttattttacttcggctacaataattattgcagtacccacaggtattaaagtatttagatgattaacaactatatatggatctaaactaacatttagaccatcgtgcttatgggctttaggatttgtatttctattcactttagggggattaacaggaattattttatcaaactcatcaattgatattacccttcatgacacatactacgtagtggcccatttccactatgtattatcaataggagcagtattcgcaattatagctggatttattcaatgatatcctttatttacaggattatcaataaatcctaaatgattaaaaatacaattcttcgccatatttattggtgtaaatataaccttcttccctcaacacttccttgggctagcggggataccacgacgatattctgactattcagatatatatacatcatgaaatattatttcatccataggggctatggtttcaacactaagaataataatatttattataattatttgagaaagaatatcttcaacacgaaaaactattttcagatcacatataacttcatctttagagtgatctcacaatataccacccaatgaacatacttatagagaattaccaattttaatcata----ttctaatatggcagat----------------------------------aggatagaaattcacctttaatagaacaattaacattctttcatgatcatattataataattttaataattattctaccaatagtaagatacataataattaatattataataaataacaaattaaatcggaatttattagaaggacaaataattgaattaatctgaacagtaacaccagcaataacactatttttcattgcagccccttcattgcgattactatatttaatagatgaaattaataaaccaataatgacaataaaagcagtaggccatcaatgatattgatcatatgaatattcagatttcattgatacagaatttgattcatatatagaaaattatataaa------taatattcgattattagattcagataatcgcttaaccctaccctcaaatatctttattcgaataatagtaacatctaatgatgttattcattcatgaactttgccatcaactggaattaaaattgatggaactcctggacgattaaatcaatcaagaataatatttaatcggagaggcctaatttacggacagtgttctgaaatttgtggaacaaatcatagatttatacctattgttgttgaaagagtacctattaattcatttattaaatgaataataaaatcatcagatgactgaaagc----agcttgccacaaaagcggctcgtaagagcgcccctgcaactggtggagtgaagaagcctcaccgctaccgtcctggaacagttgccctgagagaaatcaggcgttaccagaagagcaccgagctgctgattcgaaagttgccgttccagcgccttgtgcgtgagattgcccaggacttcaagacggacctccgcttccagagctctgcagtaatggcactgcaggaggcgagcgaggcctacctggtgggtctctttgaggacaccaacctgtgtgccattcacgccaagcgggtcaccatcatgccc
>SLT35
taatttaatggccgcggtattttgaccgtgcaaaggtagcataatcattagcttattaattgtaagattgtatgaatggttggacgaaatattgactgtctcgt-attaa-ttatttagaatttaatttttgagttaaaaagcttaaatttttttaaaggacgagaagaccctatagatctttattttcttt-gtttt---at--ttatattgtattttttat---ttat-----------tta-ttgaatttttggttggggtgattttgagata-tgattaactcttt-tt-ttt-t--tt--ttcatttttttttg------------------------------------------------------------------------------------------------------------------------------------------------------------------------------------------------?????????????????????????????????????????????????????????????????????????????????????????????????????????????????????????????????????????????????????????????????????????????????????????????????????????????????????????????????????????????????????????????????????????????????????????????????????????????????????????????????????????????????????????????????????????????????????????????????????????????????????????????????????????????????????????????????????????????????????????????????????????????????????????????????????????????????????????????????????????????????????????????????????????????????????????????????????????????????????????????????????????????????????????????????????????????????????????????????????????????????????????????????????????????????????????????????????????????????????????????????????????????????????????????????????????????????????????????????????????????????????????????????????????????????????????????????????????????????????????????????????????????????????????????????????????????????????????????????????????????????????????????????????????????????????????????????????????????????????????????????????????????????????????????????????????????????????????????????????????????????????????????????????????????????????????????????????????????????????????????????????????????????????????????????????????????????????????????????????????????????????????????????????????????????????????????????????????????????????????????????????????????????????????????????????????????????????????????????????????????????????????????????????????????????????????????????????????????????????????????????????????????????????????????????????????????????????????????????????????????????????????????????????????????????????????????????????????????????????????????????????????????????????????????????????????????????????????????????????????????????????????????????????????????????????????????????????????????????????????????????????????????????????????????????????????????????????????????????????????????????????????????????????????????????????????????????????????????????????????????????????????????????????????????????????????????????????????????????????????????????????????????????????????????????????????????????????????????????????????????????????????????????????????????????????????????????????????????????????????????????????????????????????????????????????????????????????????atttctcatattatttctcatgaaagagggaaaaaagaagtttttggcaatttaggaataatttttgctataatagcaattggtttattaggatttgtagtatgagcacaccatatatttacagtaggaatagatgttgatacacgagcatattttacttcagcaacaataattattgcagttccaactggaattaaagtatttagatgattaacaacaatatatggatctaaattaacttttagaccatcatgtttatgggcactgggatttgtattcttattcaccctgggtggattgacaggaattgttttatcaaattcatcaattgatattactcttcatgacacttactatgtagtagcacatttccattatgtattatcaataggagcagtatttgcaattatagccggtttcattcagtgatatcctttaattacaggactatcaataaaccctaaatgattaaaaattcaattctccaccatatttattggagtaaatataacattttttcctcaacactttctgggactagcaggaataccacgacgatattctgattatccagacatattcacatcatgaaacatcatttcatcaataggagcactaatttcaacattaagaataatattatttttaataattttatgagaaagaatatcatcaacaaaaaaaacaatattcagatcaaatataaacagatcattagaatgaattcataatataccccccaacgaacataattattcagaattaccaataataatcaaa----ttctaatatggcagat??????????????????????????????????????????????????????????????????????????????????????????????????????????????????????????????????????????????????????????????????????????????????????????????????????????????????????????????????????????????????????????????????????????????????????????????????????????????????????????????????????????????????????????????????????????????????????????????????????????????????????????????????????????????????????????????????????????????????????????????????????????????????????????????????????????????????????????????????????????????????????????????????????????????????????????????????????????????????????????????????????????????????????????????????????????????????????????????????????????????????????????????????????????????????????????????????????????????????????????????????????????????????????????????????????????????????????????????????????????????????????????????????????????????????????????????????????????????????????????????????????????????????????????????????????????????
>17-336
ttttttaatggccgcggtattttgaccgtgcaaaggtagcataatcattagttcattaattgtgggatggtatgaatggctggacgaaatattggctgtctctt-attaa--tttttagaatttaatttttgagtgaaaaagcttaaatttttttataggacgagaagaccctatagatctttatttttatt-tttat---ta--atttattt---agttta----tttta--tattgatttat-ttatttattttgttggggtgacattaagata-tttttaactcttaatt-ttt-t--tt--ttcattaatttatg-tttatatgatcttttattattgttcataagaaacagataccttagggataacagcgtaatttctattaagagttcatattgacatagaagattgcgacctcgatgttgaattaagattattatta---ggtgaagatgctta-a-tt-atttggtctgttcgaccattaaattcttacatgatctgagtca--------------------------------------------------------------------------------------------------------------------------------------------------------------------------------------------------------------------------------------------------------------------------------------------------------------------------------------------------------------------------------------------------------------------------------------------------------------------ctttaacgagtatccattggagggcaagtctggtgccagcagccgcggtaattccagctccaatagcgtatattaaagttgttgcggttaaaaagctcgtagttggacttgtgtcccacgctgtcggttcaccgttcgtcggtgtttaactggcatgcccgtgtggacgtcctgccggtggatgcggccggccgtgggcct-ct--ggtctgcgcgtcggcggtccgatggaatcctacagtcatgctcttcaccgagtgtcgaggtgggccggcacgtttactttgaacaaattagagtgctcaaagcaggcagtggttcgcctgaatattgtgtgcatggaataatggaataggacctcggttctattttgttggttttcggaacttgaggtaatgattaatagggacagacgggggcattcgtattgcgacgttagaggtgaaattcttggatcgtcgcaagacgaacctaagcgaaagcatttgccatgagtgttttcattaatcaagaacgaaagttagaggttcgaaggcgatcagataccgccctagttctaaccataaacgatgccagctagcgatccgccgaagttcctccgatgactcggcgggcagcttccgggaaaccaaagcttttgggttccgggggaagtatggttgcaaagctgaaacttaaaggaattgacggaagggcaccaccaggagtggagcctgcggcttaatttgactcaacacgggaaacctcaccaggcccggacaccggaaggattgacagattgagagctctttcttgattcggtgggtggtggtgcatggccgttcttagttggtggagcgatttgtctggttaattccgataacgaacgagactctggcctgctaactagtcgcttccggtatcccttcgtgctaccggcgac--aaatgatcttcttagagggacaggcggcttctagccgcacgagattgagcaataacaggtctgtgatgcccttagatgttctgggccgcacgcgcgctacactgaaggaatcagcgtgtcctcctagcccgaaagggccgggtaacccgttgaacctccttcgtgctagggattggggcttgcaattgttccccatgaacgaggaattcccagtaagcgcgagtcataagctcgcgttgattacgtccctgccctttgtacacaccgcccgtcgctactaccgattgaatgatttagtgaggtcttcggaccggtgcgcgacggct--cttcgcgagccgttgatgttgctggaaagatgaccaaacttgatcatttagaggaagtaaaagtcgtaacaaggtttccgtaggtgaacctcctgaattcgaaagggg---------------------------ttggattcaagtcct--gcc-gttt-g---taaactgtg-ccgtcccatcgtagatggtgccggtcgcccgc----ggcgattaatttcgtttgcggtgtcgtttctggcgtccactcggtgg-tg-gct------ggccgcc-ctc--cggaggattgcacttctccccct-agtagaaacgtcgcgacccgttggg-tgccggcc-aaaggcccgggtaggaagaccgcg--tgtcctgtggt--------tgtcg---ccacaggcgtgcggactcctggcg-acccggccggctgcccgacggtatgaccagaggagacgatccgctgaa---tgggaaacactgtgg--ttgtgaagcgtgcgg-cctggtgccgatacgtgcggggat-tgagg--tgtaaacc-gg---gggtt-cccgtgc-gaag-cacggtcccggcccc---gctgcgttgtcgg--tcgccggtgtcctcgcactggatcg-atactcccgtctgcg---acgccc-accttcggatggtctcccg---tctcatattatttcaaacgaaagaggaaaaaaagaagtatttggtaacataggaataattttagcaatagctgcaattggtttattaggatttatagtttgagcacatcatatattcacagtaggaatagatgttgatacacgagcatactttacatctgcaacaataattattgctgtaccaacaggtattaaagtatttagatgattaacaaccatatatggatcaaaattaactttcagcccttcttgcttatgagcactaggatttgtatttctatttacattaggaggattaactggaattgttttatcaaactcatcaattgacattaccctccatgacacttactacgtagtagcacattttcattatgtattatcaataggagccgtatttgctattatagcaagatttatccaatggtacccattatttacaggattaacaataaataccaaatgattaaaaattcaatttattacaatattcattggtgttaatttaactttcttcccacaacatttcttaggattagccggtatacctcgacgttattctgattatccagacatattcacaatatgaaatatattatcctctataggagccttaatatcaatattaagaataataatatttattataattatatgagaaagagcaatttcaatacgtcaaacaatctttagatctcacataaatagctcaattgaatgaaaccataaattacctcctactgaacacacttatagagaaactcctattttaattata----ttctaatatggcagatttagaaataacaacttgacctaatataatacttcaagatagaatatcacctttaatggaacaattaatgatatttcacgatcacattataatagttttaataataattattactttagtaagatacataataattaatattatttttaataaaaaaataaatctaaatttattagatggacaaataattgaattaatctgaacagtaaccccaacattaacattattcatcatcgcaaccccatccttacaactactatatctaatagatgaaatcaataaaccaataataacaataaaagtaattggtaatcaatgattttgaacatacgaatactcagattttaataataatcaatttgactcatatatactaccctataaaaa---taacaacctacgactactagagacagataatcgaacaacactaccaataaatattttcattcgaataatagtaacatcaaatgatgttattcactcatgagcactcccatctacaggaattaaaattgatggtacaccaggacgattaaatcaaacaagaataatattaaatcgaagaggattaatttatggacaatgttcagaaatttgtggattaaatcacagatttatacccattcttattgaaagaattccagtaaaaacatttattaaacacataataaattcatcagatgactgaaagca--------gccacgaaagctgctcgtaagagtgcccctgcaactggtggagtgaagaagcctcaccgctaccgccctggaacagttgccctgagagaaatcaggcgttaccagaagagcaccgagctgctgattcggaagttgcctttccagcgcctcgtgcgtgaaattgcccaggacttcaagacggacctccgcttccagagctctgcagtaatggcactgcaggaggcgagcgaggcctacctggtgggcctgtttgaggacaccaacctgtgtgccattcatgccaagagggtcaccatcatgccc
>PH21
??????????????????????????????????????????????????????????????????????????????????????????????????????????????????????????????????????????????????????????????????????????????????????????????????????????????????????????????????????????????????????????????????????????????????????????????????????????????????????????????????????????????????????????????????????????????????????????????????????????????????????????????????????????????????????????????????????????????????????????????????????????????????????????????????????????????????????????????????????????????????????????????????????????????????????????????????????????????????????????????????????????????????????????????????????????????????????????????????????????????????????????????????????????????????????????????????????????????????????????????????????????????????????????????????????????????????????????????????????????????????????????????????????????????????????????????????????????????????????????????????????????????????????????????????????????????????????????????????????????????????????????????????????????????????????????????????????????????????????????????????????????????????????????????????????????????????????????????????????????????????????????????????????????????????????????????????????????????????????????????????????????????????????????????????????????????????????????????????????????????????????????????????????????????????????????????????????????????????????????????????????????????????????????????????????????????????????????????????????????????????????????????????????????????????????????????????????????????????????????????????????????????????????????????????????????????????????????????????????????????????????????????????????????????????????????????????????????????????????????????????????????????????????????????????????????????????????????????????????????????????????????????????????????????????????????????????????????????????????????????????????????????????????????????????????????????????????????????????????????????????????????????????????????????????????????????????????????????????????????????????????????????????????????????????????????????????????????????????????????????????????????????????????????????????????????????????????????????????????????????????????????????????????????????????????????????????????????????????------------------------------------------------------gtcga--gcc-gcgt-g---caccggatg---catgcccgccagatggcgtcgggcgcccgc----agcgcaccattgagtctgcggtgtcgtttccggcgttcactgggtgtgagcagc---at-tggcctg-gca-ccggacggccgcacttcc-accct-agtagaagcgtcgcgacccgttggg-tgccggtc-taaggcccgggaaggcagaccct---tgtcctgagggga------gggtg---cctcaggcatgtggactcccggtg-acctggccggctgcccgacggtatgagcagaggagccggtccgctgaa---tgggaaacactgtgg---tgtgaagcgtccga-ctcggtagccgtatctgttcgccg-gggat--tcacagac-gg---tgtct-gtccttg-acag-cacggtctccccggg---gctgataggtttg----ccggaagatttcggacgggaccg-atactcctgtcggcg---acgatc-tccttcggatggtctcccg--------cattatttcacatgaaagagggaaaaaggaagtcttcgggaacctaggaataatctttgcaatagctgcaattggattattaggattcgtagtatgggcacaccacatatttacagtaggcatagacgtagatacacgggcatattttacctcagcaaccataattattgctgtaccaacaggaattaaagtatttagatggttagcaacaatatatggatcaaaattaaccttcagaccatcatgtctatggtcaataggatttgtatttttattcaccttaggtggtcttacaggaattgtattgtcaaattcatcaattgacattacactacatgatacatattatgttgttgctcactttcattatgtactatcaataggggcagtatttgctattatagcaggatttatccaatgatatcctttatttacaggaataacaataaacccattatggttaaaaattcaatttacatcaatatttattggagtaaacctaacattcttcccacagcattttttagggttggcaggaatgccacgacgatattctgattatccagacatatttacttcatgaaacattgtatcatcaataggagctattatttcgacagttagaataataatatttatcataatcatatgagaaagaatgtcttctatacgacaaacaatcttcagctcacatatatcaagttcaatagaatgaaatcataacataccacctacagaacatacatatagagagctacctattttaattaaa----ttctaa--------------------caacttggccgaatatcaatctacaggacagcagatccccgttaatagaacaattaatcttcttccatgaccatatcataataattttaataataattgtgacaacagtatcttatataataatcatattaaccttaaataaatcaactgaccaaaacatgttagaaggacaagcaattgaattaatttgaacagtaaccccagccataacactattctttatcgcaactccttctttacgactattatatttaatagatgaaattaacaacccaataataactactaaagcagtaggacatcaatgatactgaacatatgaatactccgatttcagtaatacagaatttgattcatatataattaaccaagacgaggttaatataatacggttattagatgtagataatcgaatagttctaccatctaatacctttattcgaataattgttacgtcaacagatgtaatccactcatgaactttaccttccaccggggtaaaagtagacggaacacctggacgattaaatcaagcaagactaatactaaaccgaaatggattgatattcggtcagtgctcagaaatctgtggaacaaatcatagatttataccaattgtagtagaaagtgtacctatcaatacatttattaaatgaataataaaatcatcaaatgactgaaagca--------------------------------------------------------------catcgataccgcccgggcacggtcgccttgcgagaaatcaggcgctaccagaagagcaccgaactgctcatccgtaagttgcccttccagcgcttggtgcgagagattgctcaagacttcaagacggacttacggttccagagttcggcggtgatggcactgcaggaggcaagcgaggcctacctcgtgggccttttcgaggacaccaacctgtgtgcaatccatgccaagagggtcaccatcatgccc
>SB0234
taatttaatggccgcggtattttgaccgtgcaaaggtagcataatcattagtctattaattgtaggcttgtatgaatggttggacgaaatatttactgtctcat-aatta--tttttagaacttaaatttttagttaaaatgcttaaatttttttattggacgagaagaccctatagatctttatttttatt-tttta---at--tttatttt---ggtttat---tttat--gattttattat-gtaaatatttggttggggtgactttgagata-tatttaactcttattt-ttt-a--ta--ttcatttatttatg-tatatttgaccttttattaatg-ttataagatatagataccttagggataacagcgttatttttttcgagagttcttatcgacgaaggagattgcgacctcgatgttggattaagattacatttatttggtgcagtagcttt-a-aa-tgtaggtctgttcgacctttaaattcttacatgatctgagt------------------------------------------------------------------------------------------------------------------------------------------------------------------------------------------------cacggtcctcgtaccggcgacgcatctttcaaatgtctgccttatcaactgtcgatggtaggttctgcgcctaccatggttgtaacgggtaacggggaatcagggttcgattccggagagggagcctgagaaacggctaccacatccaaggaaggcagcaggcgcgcaaattacccactcccggaacggggaggtagtgacgaaaaataacgatacgggactcatccgaggccccgtaatcggaatgagtacactttaaaccctttaacgagtatccattggagggcaagtctggtgccagcagccgcggtaattccagctccaatagcgtatattaaagttgttgcggttaaaaagctcgtagctggatttgtgtcccacgctgtcggttcaccgttcgtcggtgtttaactggcatgcccgtgtggacgtcctgccggtggatgcagtcggccgtgggctt-ct--ggtctgcgtgtcggcggtccgattcaatcctaccgcggtgctcttcaccgagtgtcgaggtgggccggcacgtttactttgaacaaattagagtgctcaaagcaggcagttgttcgcctgaatattgtgtgcatggaataatggaataggacctcggttctattttgttggttttcggaacttgaggtaatgattaatagggacagacgggggcattcgtattgcgacgttagaggtgaaattcttggatcgtcgcaagacgaacctaagcgaaagcatttgccatgagtgttttcattagtcaagaacgaaagttagaggttcgaaggcgatcagataccgccctagttctaaccataaacgatgccagctagcgatccgccgaagttcctccgatgactcggcgggcagcttccgggaaaccaaagcttttgggttccgggggaagtatggttgcaaagctgaaacttaaaggaattgacggaagggcaccaccaggagtggagcctgcggcttaatttgactcaacacgggaaacctcaccaggcccggacaccggaaggattgacagattgagagctctttcttgattcggtgggtggtggtgcatggccgttcttagttggtggagcgatttgtctggttaattccgataacgaacgagactctggcctgctaactagtcgcttccggtatcccttcgtgctaccggcgac--aaatgatcttcttagagggacaggcggcttctagccgcacgagattgagcaataacaggtctgtgatgcccttagatgttctgggccgcacgcgcgctacactgaaggaatcagcgtgtcctcctagcccgaaagggccgggtaacccgttgaacctccttcgtgctagggattggggcttgcaattgttccccatgaacgaggaattcccagtaagcgcgagtcataagctcgcgttgattacgtccctgccctttgtacacaccgcccgtcgctactaccgattgaatgatttagtgaggtcttcggaccggtgcgcgacggttcgcatactggaccgttgatgttgctggaaagatgaccgaacttgatcatttagaggaagtaaaagtcgtaacaaggtttccgtaggtgaacct--------------------------------------------ttggattcaagtccg--tcc-ggct-g---tacaggatg-cctggccccgccagatggcgccggtcgcccgc----ggcgattcatttcgcttgtggtgtcgttcccggcgatcactcggtga-ggtggc-ga---tgctctg-gca-ctggaggactgcacttcc-cccct-agtagaaacgtcgcgacccgttggg-tgccggtc-taaggcctgggaaggcagaccgcg--tgtcctgtggg--------ggttc---tcacaggcgtgcggactcctggtg-acccggccggctgctcgacggtatgaccagaggagtcgatccgctgaa---tgggaaacactttgg--atgtgtagcgtccgg-cccggcgccgatgcgtgcggggat-tgagg--tgcaaacc-gg---gggtg-tccgtgc-gaag-cacggccccggcccc---gctgcgttttcgga-ttgtcggtgtcctcggactggatcg-ttactcccgtctgcg---acgccc-accttcggatggtctcccg????????????????????????????????????????????????????????????????????????????????????????????????????????????????????????????????????????????????????????????????????????????????????????????????????????????????????????????????????????????????????????????????????????????????????????????????????????????????????????????????????????????????????????????????????????????????????????????????????????????????????????????????????????????????????????????????????????????????????????????????????????????????????????????????????????????????????????????????????????????????????????????????????????????????????????????????????????????????????????????????????????????????????????????????????????????????????????????????????????????????????????????????????????????????????????????????????????????????????????????????ttagaaataacaacatggcctaatatttatttacaagatagatcatcaccactaatagaacagttactattctttcatgaccatatcatatttattttaataacaattgtaacaacagttagttatataatgatcatattaatttcaaataaatttacaaaccgaaaccttctagaaagacaaataattgagttaatctgaacagtaactccagcaataactttattttttattgcaattccttcattacgattattgtatttaatagatgaaattaataatccaataataacaactaaaatcattggtcaccaatgatactgaacatatgaatactcagattttatagataaggaattcgattcatatataaaaagatgagaagaaaataacgaaatacgactactagatgtagataatcgaataatcatgccatctaaaacatttattcgattaatcgttacatcagctgatgtaattcactcatgaacattaccttccacaggagttaaaattgatggaacaccgggacgattaaatcaagctagaataatattaaaccgaaatggattaatatttggacaatgttcagaaatctgtggagcaaatcacagatttatgccaattgtagtagaaagagtacctataaaaaatttcattaaatgaataataaaatcatcagatgactgaaagc-agcagctcgccaccaaagcggctcgtaagagcgcgccggccacggggggagtgaagaagccacatcgctaccgacctggcaccgtcgccctgagagaaatcaggcgctaccagaaaagcaccgaactgcttattcgcaagctgccctttcaacgcctggtgcgagagattgcacaggacttcaagaccgatctgcgcttccagagctcggctgtgatggcattgcaggaggccagtgaggcctacctggttgggctattcgaggacaccaatctctgtgcaatccacgccaagagagtcaccatcatgcc-
>SLT14
atatttaatggccgcggtattttgaccgtgcgaaggtagcataatcattagctcatttattgtgggatagtatgaatggtttgacgaaatattatctgtctcat-tttaa-taatttaaaatttaattttttagttaaaaagcttaattttttttaaaggacgagaagaccctatagatctttatttttatt-atttt---ta--tatttttt---ggctta----ttttg--ttatatttata-tttattattttgttggggtgatattaggata-tatttaactcctttta-ttt-t--tt--atcatttatttttg-tttttttgatcttttattattgcttataagaataagataccttagggataacagcgtaattctttttgagagttcatatttacaatagagtttgcgacctcgatgttgaattaagattattatta---ggtgaagtagctta-a-tt-attaagtctgttcgacttttaatatcttacatgatctgagttc--------------------------------------------------------------------------------------------------------------------------------------------------------------------------------------------------------------------------------------------------------------------------------------------------------------------------------------------------------------------------------------------------------------------------------------------------------------------ctttaacgagtatccattggagggcaagtctggtgccagcagccgcggtaattccagctccaatagcgtatattaaagttgttgcggttaaaaagctcgtagttggacttgtgtcccacgctgtcggttcaccgttcgtcggtgtttaactggcatgcccgtgcggacgtcctgccggtggatgcggtcggccgtgggcct-ct--ggtctgcgcgtcggcggtccgatggaatcctaccgcggtgctcttcaccgagtgtcgaggtgggccggcacgtttactttgaacaaattagagtgctcaaagcaggcagtggttcgcctgaatattgtgtgcatggaataatggaataggacctcggttctattttgttggttttcggaacttgaggtaatgattaatagggacagacgggggcattcgtattgcgacgttagaggtgaaattcttggatcgtcgcaagacgaacctaagcgaaagcatttgccatgagtgttttcattaatcaagaacgaaagttagaggttcgaaggcgatcagataccgccctagttctaaccataaacgatgccagctagcgatccgccgaagttcctccgatgactcggcgggcagcttccgggaaaccaaagcttttgggttccgggggaagtatggttgcaaagctgaaacttaaaggaattgacggaagggcaccaccaggagtggagcctgcggcttaatttgactcaacacgggaaacctcaccaggcccggacaccggaaggattgacagattgagagctctttcttgattcggtgggtggtggtgcatggccgttcttagttggtggagcgatttgtctggttaattccgataacgaacgagactctggcctgctaactagtcgcttccggtatccnntcgtgctaccggcgac--aaatgatcttcttagagggacaggcggcttctagccgcacgagattgagcaataacaggtctgtgatgcccttagatgttctgggccgcacgcgcgctacactgaaggaatcagcgtgtcctcctagcccgaaagggccgggtaacccgttgaacctccttcgtgctagggattggggcttgcaattgttccccatgaacgaggaattcccagtaagcgcgagtcataagctcgcgttgattacgtccctgccctttgtacacaccgcccgtcgctactaccgattgaatgatttagtgaggtcttcggaccggtgcgcgacggct--cntcgcgagccgttgatgttgctggaaagatgaccaaacttgatcatttagaggaagtaaaagtcgtaacaaggtttccgtaggtgaaccttcctgattcgaaagggg---------------------------ttggattcaagtcct--gcc-gttt-g---taaactagg-ccgttccgctgtagatggtgccggtcgcccgc----ggcgattaatttcgtttgcggtgtcgtttctggcgtccactcggtgg-tg-gct------ggccacc-ctc-gcggaggactgcacttct-cccct-agtagaaacgtcgcgacccgttggg-tgctggcc-aaaggcctgggtaggcagcccgcg--tgtcctgtggt--------tgctg---ccacgggcgagcggactcctggtg-acccggccggctgcccgacggtacgaccagaggagtcgatccgctgaa---agcgaaacactgtgg--ttgtgaagcgtgtgg-cctggcaccgatacgtgtggggat-tgagg--tgtaaacc-gg---gggtt-cccgtgc-gaag-cacggtcccggccct---gctgcgttgtcgg--ttgccggtgtcctcgcactggatcg-atactcccgtctgcg---acgccc-a------------------atttcacatatcatttcaaatgaaagaggaaaaaaagaagtatttggaaatataggaataattttcgcaatagctgctattggattacttggattcctagtatgagcccatcacatattcactgtaggaatagatgtagatactcgagcatattttacatcagctacaataattattgcagtacccacaggaattaaagtattcagatgattaacaacaatatatggatcaaaattaacaataagaccatcatgcatatgagctctaggattcattttcctatttacactaggaggattaacaggaattattttatcaaactcatcaattgatattactcttcatgatacatattatgtagtagcccacttccattatgttttatctataggagcagtattcgcaattatagcaggatttattcaatggtacccacttatttcaagaataacaataaacccaaaatgattaaaaattcaattcacatcaatatttataggagtaaatataactttcttcccacaacactttttaggacttgctggaatacctcgacgatactcagattatccagacatatttactatatgaaacattatttcttcaataggagcaactatttcaaccctaagaataataatatttatcataattatttgggagagaatatctacaatacgacaaacaattttcagatcaaatataagaagatcacttgaatgaacacatgaattaccaccaaatgaacatacttatagagaattaccaataataattaaa----ttctaatatggcagatttagaaatatcaacatgaccaaatatatatttacaagatagaagatcgcctttaatagaacaattaatgttcttccatgatcatattataatagtattattaataatcataacaatagtaagttatataataatcaatattattttaaataaaaaaacaaaccaaaacttactagaagggcaaataattgaattaatttgaacaatttcacctacgataacactattatttattgcaacaccatcattacgaatcttatatttaatagatgaaattaataaaccaataataactataaaagcaataggaaatcaatgatactgaacttatgaatattcagattttaatgaagaagaaatagaatcttatatatcaagatataatatacaaaataatttacgattattagattcagataatcgattaacattaccatcaaatacatttatccgcataatagtaacatcatcggacgtaatccattcatgaactattccttcaacaggaattaaagttgatgcaacaccaggacgattaaatcaatcaagaataataattaatcgaagaggaattttatatggacaatgttcagaaatttgtggaataaatcatagatttataccaatcgttgtagaaagaattcctattaatgaattcattaaatg---aataaaatcatcagatgactgaaagca-----------------------------------------------ggagtgaagaagcctcatcgctaccgtcctggaacagtagccctgagagaaatcaggcgataccagaagagcaccgagctgctgattagaaagttgcctttccagcgtcttgtgcgtgagattgcacaggacttcaagacagacctccgcttccagagctctgcagtaatggcactgcaggaggcaagcgaggcctacctggtgggtctgtttgaggacaccaacctgtgtgcgattcacgccaagagggtcaccatcatgccc
>SB0002
gtattaaatggctgcggtattttgaccgtacaaaggtagcataatcattagtttattaattgtaagctcgtatgaatggtttgatgaaatattaactgtcttta-taata--tatttataatttaattttttggttaaaaagcctaaatttttttaagggacgagaagaccctatagatctttatttatata-aatat------ttaaatatt---aatttaca---------ttttattattt-aattaaatttagttggggtgacataaagata-taaaaaactctttaaa-att----tt--ttcatttatttatg-atatttaaaatttgtattatac-atttaataattagataccttagggataacagagtaatttaatttgagagttcatattgacaattaagattgctacctcgatgttggattaagaatagtattt---ggcgtagaagttaa-aata-atttggtctgttcgacctttaaattcttacatgatctgagtt-----------------------------------------------------gtggtaattctagagctaatacatgcaaacagagtcccgaccagaaatggaagggatgcttttattagatcaaaaccaatcgg-gcggctcgtccgttccgtttgctttggtgactctggataactttgagctgatcgcacggtcctcgtaccggcgacgcatctttcaaatgtctgccttatcaactgtcgatggtaggttctgcgcctaccatggttgtaacgggtaacggggaatcagggttcgattccggagagggagcctgagaaacggctaccacatccaaggaaggcagcaggcgcgcaaattacccactcccggcacggggaggtagtgacgaaaaataacgatacgggactcatccgaggccccgtaatcggaatgagcacactttaaaccctttaacgagtatccattggagggcaagtctggtgccagcagccgcggtaattccagctccaatagcgtatattaaagttgttgcggttaaaaagctcgtagttggatttgtgtcccacgctgtcggttcaccgttcgtcggtgtttaactggcatgtccgtgtggacgtcctgccggtggatgcggccggccgtgggctt-c---ggtctgcgtgtcggcggtccgatgcaatcctaccacggtgctctttgctgagtgtcgaggtgggccggcacttttactttgaacaaattagagtgctcaaagcaggcagtggttcgcctgaatattgtgtgcatggaataatggaataggacctcggttctattttgttggttttcggaacttgaggtaatgattaatagggacaaacgggggcattcgtattgcgacgttagaggtgaaattcttggatcgtcgcaagacgaacctaagcgaaagcatttgccatgagtgttttcattaatcaagaacgaaagttagaggttcgaaggcgatcagataccgccctagttctaaccataaacgatgccagctagcgatccgccgaagttcctccgatgactcggcgggcagcttccgggaaaccaaagcttttgggttccgggggaagtatggttgcaaagctgaaacttaaaggaattgacggaagggcaccaccaggagtggagcctgcggcttaatttgactcaacacgggaaacctcaccaggcccggacaccggaaggattgacagattgacagctctttcttgattcggtgggtggtggtgcatggccgttcttagttggtggagcgatttgtctggttaattccgataacgaacgagactctagcctgctaactagtcgc-tccggtatcccttcgtgctaccggcgac--acatgatcttcttagagggacaggcggcttctagccgcacgagattgagcaataacaggtctgtgatgcccttagatgttctgggccgcacgcgcgctacactgaaggaatcagcgtgtcctcctggctcgaaagagccgggtaacccgttgaacctccttcgtgctagggattggggcttgcaattgttccccatgaacgaggaattcccagtaagcgcgagtcataagctcgcgttgattacgtccctgccctttgtacacaccgcccgtcgctactaccgattgaatgatttagtgaggtcttcggaccggggcgcgacggct--cttcgcgagccgttgatgtttctggaaagatgaccaaacttgatcatttagaggaagtaaaagtcgtaacaaggtttccgtaggtgaacctcctgaattcgaatgggatt-------------------------taggattcatggtca--tcc-ggat-gt--gccaggctt-gcttgccctgccagatgttgctggtcgcccgc----tgcgattcgcgtcgtgtgcggtgtcgttcccggcgatcactcggtgg-ggtgct------tgctctg-ccatctggggtcctgcacttcc-tccct-agtagaaacgtcgcgacccgttggg-tgtcggtc-taaggcccgggaaggcagcccgcg--tgtcctgcgt---------tgtgt---acgcaggcgcacggactctcggtg-acccggccggctgctcgacggtatgaccagaggagtcgatccgctgaa---attgaagcattatgg--ttgtgtagcgtccgg-cccggcgccgacacgtgt-gggat-tgtgg--tctaggcc-tt---gggta-cccgtgc-tctg-cacggtcccggccct---gctgcgttgtcgga-atgctggtgtccttggactggatcg-ccactcccgtcagcg---acgcccaatcttcggatggtctcccg----------tcattttacaagaaagagggaaaaaagaagtatttggtaatttaggaataatttttgctataagagcaattggattattaggatttgttgtatgagcacatcatatatttacagtaggaatagatgttgatacacgagcatattttacatcagcaacaataattattgctgtgccaacaggtattaaagtatttagttgattaactactatatatggatcaaaattaactttcagcccgtcttgtttatgagcaataggatttgtattcttatttacactagggggtctaactggaattgttttatcaaattcttcaattgatattactttacatgacacatattatgttgtagcacacttccattatgtgctgtcaataggagctgtatttactattatagcaggatttattcaatgataccctttatttacaggaataacaataaatccattatgattaaaaattcaatttattacaatattcatcggtgttaatataacatttttcccacaacactttttaggattagcagggataccacgacgatattcagattatccagatatatttttaacatgaaatattatctcgtcattaggatcaattatttcaatattaagaatatttatatttattttaattatatgagaaagaataacatctatacgacaaactatttttagatctcatataattagatcagttgaatgaaatcataacttacccccaactgaacatacatatatagaattaccaattattattaaa----ttctaatatggcagatatagaaatatcaacatgaccaaatttatattttcaagatagaacatcttcattaatagaacagttaattatattccatgatcatattataataattttaacaattattgtaataacagtaatatatattatagtaatattaatatttaataaaatagtagatcgaaatgttttagaaggtcaaactattgaattagtatgaacaattactccagcattagttttaatctttattgcaaccccatctttaacattattatatttaatagatgaaatcaataaaccagtaataactaataaaattattggtcatcaatgatattgatcatatgaatattcagattttatagagacagaatttgattcatatataattaataaaaataataataatgaaatacgattattagatgtagataaccgattaattttaccattaaatacatttattcgattaattgtaacatcagaagatgtaattcactcatgaacattaccatcctctggagtaaaaattgatggtactccgggtcgacttaatcaaacaagattatttttgtacaaaacaggattaatttttgggcaatgttcagagatttgtggaataaatcatagatttataccaattgtagtagaaagaattccaattaataaattcattaaatgaataataaaattattagatgactgaaagc-???????????????????????????????????????????????????????????????????????????????????????????????????????????????????????????????????????????????????????????????????????????????????????????????????????????????????????????????????????????????????????????????????????????????????????????????????????????????????????
>18-058
ttatttaatggccgcggtattttgaccgtgcaaaggtagcataatcattagcttattaattgtaagattgtatgaatggttggacgaaatattagctgtctcat-ttgta-ttatttagaatttaatttttgggttaaaaagcttaaatttttttataggacgagaagaccctatagatctttattttcatt-gttat---tt--tatttttg---tatttat---ttat-----------ttt-ttgaatttttggttggggtgatttggggata-ttattaactccttata-ttt-t--tt--ttcatttatttatg-tttaattgatcttttattattgtttataagattaagataccttagggataacagcgtaattctttttgagagttcatattgacgatggagattgcgacctcgatgttgaattaagattaatatta---ggtgtagaagttta-t-tt-attaggtctgttcgacctttaagatcttacatgatctgagttctcattaaatcagttatggttccttagatcgtaccaca-tgacttggataactgtggtaattctagagctaatacatgcaaacagagtcccgaccagaaatggaagggatgcttttattagatcaaaaccaatcgg-ccggctcgcccggtccgtttgctttggtgactctggataactttgagctgatcgcacggtcctcgtaccggcgacgcatctttcaaatgtctgccttatcaactgtcgatggtaggttctgcgcctaccatggttgtaacgggtaacggggaatcagggttcgattccggagagggagcctgagaaacggctaccacatccaaggaaggcagcaggcgcgcaaattacccactcccggcacggggaggtagtgacgaaaaataacgatacgggactcatccgaggccccgtaatcggaatgagcacactttaaacgctttaacgagtatccattggagggcaagtctggtgccagcagccgcggtaattccagctccaatagcgtatattaaagttgttgcggttaaaaagctcgtagttggacttgtgtcccacgctgtcggttcaccgttcgtcggtgtttaactggcatgcccgtgtggacgtcctgccggtggatgcggtcggccgtgggcct-ct--ggtctgcgcgtcggcggtccgatggaatcctaccgcggtgctcttcaccgagtgtcgaggtgggccggcacgtttactttgaacaaattagagtgctcaaagcaggcagtggttcgcctgaatattgtgtgcatggaataatggaataggacctcggttctattttgttggttttcggaacttgaggtaatgattaatagggacagacgggggcattcgtattgcgacgttagaggtgaaattcttggatcgtcgcaagacgaacctaagcgaaagcatttgccatgagtgttttcattaatcaagaacgaaagttagaggttcgaaggcgatcagataccgccctagttctaaccataaacgatgccagctagcgatccgccgaagttcctccgatgactcggcgggcagcttccgggaaaccaaagcttttgggttccgggggaagtatggttgcaaagctgaaacttaaaggaattgacggaagggcaccaccaggagtggagcctgcggcttaatttgactcaacacgggaaacctcaccaggcccggacaccggaaggattgacagattgagagctctttcttgattcggtgggtggtggtgcatggccgttcttagttggtggagcgatttgtctggttaattccgataacgaacgagactctggcctgctaactagtcgcttccggtatccattcgtgctaccggcgac--aaatgatcttcttagagggacaggcggcttctagccgcacgagattgagcaataacaggtctgtgatgcccttagatgttctgggccgcacgcgcgctacactgaaggaatcagcgtgtcctcctagcccgaaagggccgggtaacccgttgaacctccttcgtgctagggattggggcttgcaattgttccccatgaacgaggaattcccagtaagcgcgagtcataagctcgcgttgattacgtccctgccctttgtacacaccgcccgtcgctactaccgattgaatgatttagtgaggtcttcggaccggtgcgcgacggct--ccttgcgtgccgttgatgttgctggaaagatgaccaaacttgatcatttagaggaagtaaaagtcgtaacaaggtttccgtaggtgaacctcctgaattcgaaagggg---------------------------ttggattcagatcct--acc-gttc-g---catactaggtcagccccgccgcggatggtgctggtcgcccgc----tgcgattcatttcgtttgcggtgtcgtttctggtgtccacccggcgg-tg-gtt------gaccacc-atc-gcggagggtcgcacttct-cccct-agtagaaacgtcgcgacccgttggg-taccggcc-aaaggcctgggaaggaggcccgcg--cgtcccgtggt--------gatcg---ccacgggcgtgcggactcccggtg-acccagccggctgcccgacggtatgaccagaggagccgatccgctgag---tgtgaaacactgtggt-ttgtgaagcgtgcgg-cccggcgccgatacgtgcggggat-tgagg--tgtaaacc-gg---gggtt-cccgtgc-acag-cacggtcccggcccc---gctgcgttgtcgg--ttgtcggtgtcctcgcactggatcg-atactcccgtctgcg---acgccc-atcttcggatggtctcccg--ctcacatattattttacatgagagaggaaaaaaagaggtatttggtaacttaggaataattttcgccatagcggcaatcgggttattagggtttattgtatgggcacatcacatatttaccgtaggaatagatgtagacactcgagcctactttacttcagcaacaataattattgcagtgcccacaggtattaaagtatttagatgattaacaactatatatggttcaaatctaaccttaaacccatcatgtttgtgggcaataggatttgtattcttattcacattagggggtctaacaggtatcgttttatcgaattcatcaattgatattacactccatgacacatactacgtggtggcccatttccactatgtattatctatgggggcagtgttcgcaatcatggctggatttgtccaatgataccccctgtttaccggaatgtcaataaatccaaaatgattgaaaattcaattcttcactatattcattggagtaaacataacctttttcccacaacacttcctaggattggcgggtatacctcgacgatattctgattatccagacatatttacatcatgaaacattatctcatcaataggagcacttatttcaacaataagaacaataatatttataataattatatgagagagattatcatcatcacgaaaggcccttttcagatcaaacataattagatcgctggaatgaactcaaattataccacctaatgaacacacttacagagaattacccgtactaattaaa----ttctaatatggcagat???????????????????????????????????????????????????????????????????????????????????????????????????????????????????????????????????????????????????????????????????????????????????????????????????????????????????????????????????????????????????????????????????????????????????????????????????????????????????????????????????????????????????????????????????????????????????????????????????????????????????????????????????????????????????????????????????????????????????????????????????????????????????????????????????????????????????????????????????????????????????????????????????????????????????????????????????????????????????????????????????????????????????????????????????????????????????????agcagcttgccacaaaagcggctcgtaagagcgcccctgcaactggtggagtgaagaagcctcaccgctaccgtcctggaacagttgccctgagagaaatcaggcgttaccagaagagcaccgaactgctgattcgaaagttgcctttccagcgccttgtgcgtgaaattgcccaggacttcaagacggacctccgcttccagagctctgcagtaatggcactgcaggaggcgagcgaggcctacctggtgggtctgtttgaggacaccaacctgtgtgccattcacgccaagagagtcaccatcatgcc-
>16-090
taatttaatggccgcggtattttgaccgtgcaaaggtagcataatcattagcttattaattgtaagattgtatgaatggttggacgaaatattagctgtctcat-attta-ttaattaaaatttaatttttgagttaaaaagcttaaatttttttataggacgagaagaccctatagatctttattttcatt-atttt-tatt--tttttttg---tatttat---taat-----------ttg-ttggatttttaattggggtgattttgagata-taattaactctttatt-ttt-t--tt--ttcatttatttatg-tttagttgaccttttattattgtttgtaagatttagataccttagggataacagcgtaattctccttgagagttcttattgacaggagagattgcgacctcgatgttgaattaagattaatatta---ggtgtagaagttta-a-tt-attaggtctgttcgacctttaaaatcttacatgatctgagttctcattaaatcagttatggttccttagatcgtaccaca-tgacttggataactgtggtaattctagagctaatacatgcaaacagagtcccgaccagaaatggaagggatgcttttattagatcaaaaccaatcgg-ccggctcgcccggtccgtttgctttggtgactctggataactttgagctgatcgcacggtcctcgtaccggcgacgcatctttcaaatgtctgccttatcaactgtcgatggtaggttctgcgcctaccatggttgtaacgggtaacggggaatcagggttcgattccggagagggagcctgagaaacggctaccacatccaaggaaggcagcaggcgcgcaaattacccactcccggcacggggaggtagtgacgaaaaataacgatacgggactcatccgaggccccgtaatcggaatgagcacactttaaacgctttaacgagtatccattggagggcaagtctggtgccagcagccgcggtaattccagctccaatagcgtatattaaagttgttgcggttaaaaagctcgtagttggacttgtgtcccacgctgtcggttcaccgttcgtcggtgtttaactggcatgcccgtgtggacgtcctgccggtggatgcggtcggccgtgggcct-ct--ggtctgcgcgtcggcggtccgatggaatcctaccgcggtgctcttcaccgagtgtcgaggtgggccggcacgtttactttgaacaaattagagtgctcaaagcaggcagtggttcgcctgaatattgtgtgcatggaataatggaataggacctcggttctattttgttggttttcggaacttgaggtaatgattaatagggacagacgggggcattcgtattgcgacgttagaggtgaaattcttggatcgtcgcaagacgaacctaagcgaaagcatttgccatgagtgttttcattaatcaagaacgaaagttagaggttcgaaggcgatcagataccgccctagttctaaccataaacgatgccagctagcgatccgccgaagttcctccgatgactcggcgggcagcttccgggaaaccaaagcttttgggttccgggggaagtatggttgcaaagctgaaacttaaaggaattgacggaagggcaccaccaggagtggagcctgcggcttaatttgactcaacacgggaaacctcaccaggcccggacaccggaaggattgacagattgagagctctttcttgattcggtgggtggtggtgcatggccgttcttagttggtggagcgatttgtctggttaattccgataacgaacgagactctggcctgctaactagtcgcttccggtatcccttcgtgctaccggcgac--aaatgatcttcttagagggacaggcggcttctagccgcacgagattgagcaataacaggtctgtgatgcccttagatgttctgggccgcacgcgcgctacactgaaggaatcagcgtgtcctcctagcccgaaagggccgggtaacccgttgaacctccttcgtgctagggattggggcttgcaattgttccccatgaacgaggaattcccagtaagcgcgagtcataagctcgcgttgattacgtccctgccctttgtacacaccgcccgtcgctactaccgattgaatgatttagtgaggtcttcggaccggtgcgcgacggct--cctcgcgagccgttgatgttgctggaaagatgaccaaacttgatcatttagaggaagtaaaagtcgtaacaaggtttccgtaggtgaacctcctgaattcgaaagggg---------------------------ttggattcagatcct--acc-gttc-g---catactagg-cagccccactgcggatggtgccggtcgcccgc----ggcgattaatttcgtttgcggtgtcgtttctggcgtccacccggtgg-tg-gct------gaccacc-ttc-gcggagggtcgcacttct-cccct-agtagaaacgtcgcgacccgttggg-tgccggcc-gaaggcccgggaaggaagcccgcg--catcctgtggt--------ggttg---ccacaggcgcgcggactcccggtg-acccggccggctgcccgacggtatgaccagaggagccgatccgctgaa---tgggaaacactgtggt-ttgtgaagcgtgcgg-cctggcgccgatacgtgcggggat-tgagg--tgtaaacc-gg---gggtg-cccgtgc-gaag-cacggtcccggcccc---gctgcgtcgtcgg--ttgccggtgtcctcgcactggatcg-atactcccgtctgcg---acgccc-atcttcggatggtctcccgatctcccatatcatttctcatgaaagaggaaaaaaagaagtttttggtaacctaggaataatctttgctatggctgcaattgggttattgggatttgtagtgtgggcacatcatatatttactgttggcatagatgtggatactcgggcttacttcacttcagcaacaataattattgcagtaccaactggaattaaggtatttagatgattaacaactatatatggttctaaattaacatttagaccatcatgcttatgggcattgggatttgtattactatttacgttagggggtctaacggggattgtattatcaaactcatcaattgatattaccctccacgatacatattatgtagtagcacatttccattatgtattatctataggagcagtttttgcaatcatagcaggattcattcaatggtacccattatttacaggaatgtcaataaatccaaaatgattaaaaatccaattctctattatatttattggggtaaatataactttcttcccccaacactttcttggactagcgggaatgccccgacgatattctgattatcctgacatatatagatcatgaaatattatttcatcaataggggcattaatctcaacattaagaataataatatttatcataattatttgagagagactatcatcagaacgaaagactatatttagatcacatataaatagatccttggagtgaactcataacaatcccccaaatgaacatacctatagagaattacctattataattaaa----ttctaatatggcagatttagaaataacaacatgacccagcttaactttacaagatagaatttcaccaataatagaacaattagtactatttcatgatcatatcataataattctaataataattgtaacaatagtaatatatataataattaacatcattataagaaaaaaattaaaccgaaatttactagaaggacaaataattgaactaatctgaactgttacacccacaataacactattttttattgctgcaccatccctacggttactatatttaatagatgaaattaataaacctatattaacaacaaaagcagttgggcatcaatgatactgatcatatgaatattcagattttattgatagagaatttgactcttacatagaaagttataa------taataacttacgactattagactcggataatcgattaacattaccgtctaatatatttatccgaataatagtgacatcaacagatgttattcattcatgaacactaccatcaacaggtatcaaaattgatggtactccagggcgactaaatcaatcaagaataataattaatcgaagagggttaatttatggtcaatgctcagaaatttgtggaacaaatcacagattcataccaattgtagttgaaagagttcccgttaatgaatttattaaatgaataataaaatcatcagatgactgaaagcaagcagctggccacaaaagcggctcgtaagagcgccccagcaactggtggagtgaagaaacctcaccgctaccgtcctggaacagttgccctgagagaaatcaggcgttaccagaagagcaccgagctgctgattcgaaagttgccattccagcgccttgtgcgtgagattgcccaggacttcaagacggacctccgcttccagagctctgcagtaatggcactgcaggaggcgagcgaggcctacctggtgggtctttttgaggacaccaacctgtgtgccattcacgccaagagggtcaccatcatgcc-
>16-048
????????????????????????????????????????????????????????????????????????????????????????????????????????????????????????????????????????????????????????????????????????????????????????????????????????????????????????????????????????????????????????????????????????????????????????????????????????????????????????????????????????????????????????????????????????????????????????????????????????????????????????????????????????????????????????????????????????????????????????????????????????????????????????????????????????????????????????????????????????????????????????????????????????????????????????????????????????????????????????????????????????????????????????????????????????????????????????????????????????????????????????????????????????????????????????????????????????????????????????????????????????????????????????????????????????????????????????????????????????????????????????????????????????????????????????????????????????????????????????????????????????????????????????????????????????????????????????????????????????????????????????????????????????????????????????????????????????????????????????????????????????????????????????????????????????????????????????????????????????????????????????????????????????????????????????????????????????????????????????????????????????????????????????????????????????????????????????????????????????????????????????????????????????????????????????????????????????????????????????????????????????????????????????????????????????????????????????????????????????????????????????????????????????????????????????????????????????????????????????????????????????????????????????????????????????????????????????????????????????????????????????????????????????????????????????????????????????????????????????????????????????????????????????????????????????????????????????????????????????????????????????????????????????????????????????????????????????????????????????????????????????????????????????????????????????????????????????????????????????????????????????????????????????????????????????????????????????????????????????????????????????????????????????????????????????????????????????????????????????????????????????????????????????????????????????????????????????????????????????????????????????????????????????????????????????????????????????????????????????????????????????????????????????????????????????????????????????????????????????????????????????????????????????????????????????????????????????????????????????????????????????????????????????????????????????????????????????????????????????????????????????????????????????????????????????????????????????????????????????????????????????????????????????????????????????????????????????????????????????????????????????????????????????????????????????????????????????????????????????????????????????????????????????????????????????????????????????????????????????????????????????atttcacatatcattgcacatgaaagaggaaaaaaggaagtatttggtaacataggaataattttcgcaatggctgctatcggattactaggatttattgtttgagctcatcatatatttacagtaggaatagatgtagatacacgagcatactttacatctgcaacaataattattgccgtacctacaggaatcaaagtttttagatgattaactaccatgtatgggtctaaaataacttttagaccatcatgcatatgaagattaggatttattttcctatttacactaggtgggttaacaggaatcgtactatcaaattcatcaattgatattacacttcatgacacatattatgtagtagcacactttcattatgtattatctataggagcagtatttgcaattatatcaggattcattcaatggtacccattaataacaggaataacaataaatccaacatgattaaaaatacaattctccacaatatttattggagttaatttaactttcttcccacaacactttctagggttagcaggaataccgcgacgatacattgactacccagatatatttctaatatgaaatattatatcatcaataggagctataatttcagctattagaataataatattcatcataattatttgagaaagtataacatcaatacgacaaacattaaatagttcccatacaagaagatcaaatgaatgaaatcaaaatttacctccaaatgaacattcatataaagaattaccagtcctaatcata----ttctaatatggcagat??????????????????????????????????????????????????????????????????????????????????????????????????????????????????????????????????????????????????????????????????????????????????????????????????????????????????????????????????????????????????????????????????????????????????????????????????????????????????????????????????????????????????????????????????????????????????????????????????????????????????????????????????????????????????????????????????????????????????????????????????????????????????????????????????????????????????????????????????????????????????????????????????????????????????????????????????????????????????????????????????????????????????????????????????????????????????????????????????????????????????????????????????????????????????????????????????????????????????????????????????????????????????????????????????????????????????????????????????????????????????????????????????????????????????????????????????????????????????????????????????????????????????????????????????????????????
>SB0533
??????????????????????????????????????????????????????????????????????????????????????????????????????????????????????????????????????????????????????????????????????????????????????????????????????????????????????????????????????????????????????????????????????????????????????????????????????????????????????????????????????????????????????????????????????????????????????????????????????????????????????????????????????????????????????????????????????????????????????????????????????????????????????????????????????????????????????????????????????????????????????????????????????????????????????????????????????????????????????????????????????????????????????????????????????????????????????????????????????????????????????????????????????????????????????????????????????????????????????????????????????????????????????????????????????????????????????????????????????????????????????????????????????????????????????????????????????????????????????????????????????????????????????????????????????????????????????????????????????????????????????????????????????????????????????????????????????????????????????????????????????????????????????????????????????????????????????????????????????????????????????????????????????????????????????????????????????????????????????????????????????????????????????????????????????????????????????????????????????????????????????????????????????????????????????????????????????????????????????????????????????????????????????????????????????????????????????????????????????????????????????????????????????????????????????????????????????????????????????????????????????????????????????????????????????????????????????????????????????????????????????????????????????????????????????????????????????????????????????????????????????????????????????????????????????????????????????????????????????????????????????????????????????????????????????????????????????????????????????????????????????????????????????????????????????????????????????????????????????????????????????????????????????????????????????????????????????????????????????????????????????????????????????????????????????????????????????????????????????????????????????????????????????????????????????????????????????????????????????????????????????????????????????????????????????????????????????????????????tctcccgtcgaaagggg---------------------------ttggattcagatctt--acc-gttc-g---catactagg-cagccccactgcggatggtgccggtcgcccgc----ggcgattaatttcgtttgcggtgtcgtttctggcgtccactcggtgg-tg-gct------tgccaac-ttc-acggagggtcgcacttct-cccct-agtagaaacgtcgcgacccgttggg-tgccggcc-gaaggcctgggaaggaagcccgcg--catcctgtggt--------ggttg---ccacaggcgtgcggactcccggtg-acccggccggctgcccgacggtatgaccagaggagccgatccgctgaa---tgggaaacactgtggt-ttgtgaagcgtgcgg-cctggcgccgatacgtgcggggat-tgagg--tgtaaacc-gg---gggtg-cccgtgc-gaag-cacggtcccggcccc---gctgcgttgtcgg--ttgccggtgtcctcgcactggatcg-atactcccgtctgcg---acgccc-atcttcggatggtctcccg???????????????????????????????????????????????????????????????????????????????????????????????????????????????????????????????????????????????????????????????????????????????????????????????????????????????????????????????????????????????????????????????????????????????????????????????????????????????????????????????????????????????????????????????????????????????????????????????????????????????????????????????????????????????????????????????????????????????????????????????????????????????????????????????????????????????????????????????????????????????????????????????????????????????????????????????????????????????????????????????????????????????????????????????????????????????????????????????????????????????????????????????????????????????????????????????????????????????????????????????????????????????????????????????????????????????????????????????????????????????????????????????????????????????????????????????????????????????????????????????????????????????????????????????????????????????????????????????????????????????????????????????????????????????????????????????????????????????????????????????????????????????????????????????????????????????????????????????????????????????????????????????????????????????????????????????????????????????????????????????????????????????????????????????????????????????????????????????????????????????????????????????????????????????????????????????????????????????????????????????????????????????????????????????????????????????????????agcagcttgccacaaaagcggctcgtaagagcgcccctgcaactggtggagtgaagaagcctcaccgctaccgtcctggaacagttgccttgagagaaatcaggcgttaccagaagagcaccgagctgctgattcgaaagttgcctttccagcgccttgtgcgtgaaattgcccaggacttcaagacggacctccgcttccagagctctgcagtaatggcactgcaggaggcgagcgaggcctacctggtgggtctttttgaggacaccaacctgtgtgccattcacgccaagagggtcaccatcatgccc
>SB0318
ttattaaatggccgcggtaatttgaccgtgcaaaggtagcataatcattagtctattaattgtggacttgtatgaatggttggacgaaatatttactgtctcat-ttata--ttatttgaatttaaattttgagttaaaatgcttaaatttttttattggacgagaagaccctatagatctttattatttat-ttttt---at--agtttttt---agttta----taaat--tttatattatg-ttaataattttgttggggtgacataaggata-taattaactccttata-tta-t--ta--tacatttatttatg-attagttgaccttttattattg-ttataagatatagataccttagggataacagcgtaattctttttgagagttcatatcgacaagggagattgcgacctcgatgttggattaagattataatta---ggtgtaggtgctta-a-ta-tttaggtctgttcgacctttaaaatcttacatgatctgagtcatcattaaatcagttatggttcactagatcgtaccaca-agacttggataactgtggtaattctagagctaatacatgcaaacagagtcccgaccagaaatggaagggatgcttttattagatcaaaaccaatcgg-tcggctcgtccggtccgtttgctttggtgactctggataacttt-tgctgatcgcacggtctccgtaccggcgacgcatcttacaaatgtctgccttatcaactagcgatggtaggctctgcgcctaccatggttgtaacgggtaacggggaatcagggttcgattccggagagggagcctgagaaacggctaccacatccaaggaaggcagcaggcacgcaaattacccactcccggcacggggaggtagtgacgaaaaataacgatacgggactcatccgaggccccgtaatcggaatgagaacactttaaaccctttactgagtatccattggagggcaagtctggtgccagcagccgcggtaattccagctccaatagcgtatattaaaattgttgcggttaaaaagctcgtagttggacttgtgtcccacgctgtcggttcaccgctcgtcggtgtttaactggcatg-ccgtgcggacgtcctgccggtggatgcggtcggccgtgggccc-ct-gggtctgcgtgtcggcggtccaatagaatcctaccgcggtgctcttcaccgagtgtcgaggtgggccggcacatttactttgaacaaattagagtgctcaaagcaggcagttgcaagcctgaatattgtgtgcatggaataatggaataggacctcggttctattttgttggttttctgaaccagaggtaatgattaaaagggacaaacgggggcattcgtattgcgacgttagaggtgaaattcttggatcgtcgcaagacggacataagcgaaagcatttgccaagggtgttttcattaatcaagaacgaaagttagaggttcgaaggcgatcagataccgccctagttctaaccataaacgatgccagccagcgatccgccgaagttcctcctatgactcggtgggatgcttccgggaaaccaaagcttttgggttccgggggaagtatggttgcaaagctgaaacttaaaggaattgacggaagggcaccaccaggagtggagcctgcggcttaatttgactcaacacggggaacctcaccaggcccggacaccggaaggattgacagactgagagctctttcttgattcggtgggtggtggtgcatggccgttcttagttggtggagtgatttgtctggttaattccgataacgaacgagactctggcctactaactagtcgctctcggtat-ccggcgtgctaccggcgac--caataatcttcttagagggacaggcggcttctagtcgcacgagattgagcaataacaggtctgtgatgcccttagatgtcctgggccgcacgcgcgctacactgaaggaatcagcgtgtcctcctagcccgaaagggccgggtaacccgttgaaactccttcgtgctagggattggggcatgcaattgttacccatgaacgaggaattcccagtaagcgcgagtcataagctcgcgttgattacgtccctgccctttgtacacaccgcccgtcgctactaccgattgaatgatttagtgaggtcttcggaccggtgcgcggcggct--ctc--cgagccgttgatgttgctgagaagatgaccgaacttgatcatttagaggaagtaaaagtcgtaacaaggtttccgtaggtgaacctccagaattcgaaagggg----------------------------tggattcaactgca--tcccggcctg---tcctgg----ctgtcctccgcgagatggtgctggccgcccgg----ggcgatttatttcgcttgcggtgtcgtaaccggtgctgactctgcgg-tgtggc-gtgt-atctcag-gcgcacggggcagcgcacttcc-cccct-agtagaaacgtcgcgacccgttggg-tgccggtc-taaggcctggagtggagcacgcgt--tgcccacggcg--gtgtcaagcca---ccgtggtttcgcggacctccggtg-acctggctggctgcccgacggtatgacaagaggagccgatccgctatt---tggaaagcattatgag-ttgtgaagcgtccgg-ccctgcgacggcgcgcgcgag-------------------------------------------------------ctct---gtctcgccgtcgt--acgtaggtgtcctcggactggatcg-atactcctgtctgcg---gcgccc-accttcggatggtctcccgatttcacatattatttctcatgaaagaggaaaaaaagaagtatttggtaatttagggataatttttgcaatagccgcaattggtttattaggatttgtagtatgagcgcaccatatatttacagtaggaatagatgttgatacacgagcctattttacatcagctactataattattgctgttcccacaggaattaaagtatttagatgactagctactatatatggatctaaattaactttcagaccatcttgtctttgatcaataggttttgtctttctatttaccttagggggtttaacaggtattgtattatcaaattcatcaattgacattactttacatgatacatattatgttgtagctcactttcattatgttctctcaataggagcagtatttgcaattatagctggttttattcaatgattccctttatttacaggattaacaataaatccattatgattaaaaattcaatttattactatatttattggagtaaacttaactttctttccacaacacttcttagggttagccggaataccacgacgatattcagactatcctgatatatttacttcatgaaatattatttcatctataggtgcattaatctcaacattaagaataataatattcatcataatcatatgagaaagattaacatcaatacgacaaactatttttagatcccatataacaagatctttagaatgaagtcatgatcttcctccaactgaacatacatacacagaacttcctattttaattaag----ttctaatatggcagat-----aataacaacatggcccaatattatcttacaagatagagcctcccctttaatagaacaattaaacttctttcatgatcatattatattaattttaataataattgtaactactgtaagatatacaataattatattaatctttaataaaaatatagatcgaaatttgttagaaggacaaataattgaactaatttgaactattacacctgcaataacactattatttattgcaaccccctcattacgattattatatctaatagatgaaattaataatccaacaataacaactaaagcagtaggtcatcaatgatattgaacttatgaatattcagattttaataatatagaatttgattcatacataattaatcaagaaataccaaataattttcgactattagatgtagataaccgaacagtattacctataaatacttttattcgaataattgtaacatctacagatgttattcattcatgaacattaccttcaacaggagtaaaaattgatggaacaccaggacgactaaatcaagcaagattaatacttaatcgtagaggattagttttcggacaatgttccgaaatttgtggtacaaatcatagatttataccaattgttgtagaaagaattccaattaattcattcatcaaatgagtaataaattcatcagatgactgaaagc-----gctcgccacgaaggcggctcgtaagagtgctcctgcaacaggaggagtgaagaagccacatcgctaccggcctggaaccgtcgccctgagagaaatcaggcgataccagaagagcaccgagctgctgatccgtaagctgccgttccagcgcctggtgcgagagatcgcccaggacttcaanacanacctgcgtttccagagttcggctgtgatggcnntgcaggaagctagcgaggcgtacctggtgggattgtttgaagacaccantttgtgtgccattcacgcaaagagagtcaccatcatgcc-
>BAE1
????????????????????????????????????????????????????????????????????????????????????????????????????????????????????????????????????????????????????????????????????????????????????????????????????????????????????????????????????????????????????????????????????????????????????????????????????????????????????????????????????????????????????????????????????????????????????????????????????????????????????????????????????????????????????????????????????????????????????????????????????????????????????????????????????????????????????????????????????????????????????????????????????????????????????????????????????????????????????????????????????????????????????????????????????????????????????????????????????????????????????????????????????????????????????????????????????????????????????????????????????????????????????????????????????????????????????????????????????????????????????????????????????????????????????????????????????????????????????????????????????????????????????????????????????????????????????????????????????????????????????????????????????????????????????????????????????????????????????????????????????????????????????????????????????????????????????????????????????????????????????????????????????????????????????????????????????????????????????????????????????????????????????????????????????????????????????????????????????????????????????????????????????????????????????????????????????????????????????????????????????????????????????????????????????????????????????????????????????????????????????????????????????????????????????????????????????????????????????????????????????????????????????????????????????????????????????????????????????????????????????????????????????????????????????????????????????????????????????????????????????????????????????????????????????????????????????????????????????????????????????????????????????????????????????????????????????????????????????????????????????????????????????????????????????????????????????????????????????????????????????????????????????????????????????????????????????????????????????????????????????????????????????????????????????????????????????????????????????????????????????????????????????????????????????????????????????????????????????????????????????????????????????????????????????????????????????????????????????????????????????????????????????????????????????????????????????????????????????????????????????????????????????????????????????????????????????????????????????????????????????????????????????????????????????????????????????????????????????????????????????????????????????????????????????????????????????????????????????????????????????????????????????????????????????????????????????????????????????????????????????????????????????????????????????????????????????????????????????????????????????????????????????????????????????????????????????????????????????????????????????????????????????????????????????????????????????????????????????????????????????????????????????????????????????????????????????????????????????????????????????????????????????????????????????????????????????????????????????????????????????????????????????????????????????????????????????????????????????????????????????????????????????????????????????????????????????????????????????????????????????????????????????????????????????????????????????????????????????????????????????????????????????????????????????????????????????????????????????????????????????????????????????????????????????????????????????????????????????????????????????????????????????????????????????????????????????????????????????????????????????????????????????????????????????????????????????????????????????????????????????????--------------------------------------------------attaatagaacagataatcttcttccatgaccatatcatattaattttaataataatcgtaacaacagtcttttatactataactatattaatttacaataaatacacaaatcaaaatctacttgaaggacaaataattgaattaatttgaactgttacaccagcaataactttattttttattgcaacaccatcattacgattattatatttaatagatgaaattaataaaccaataataacaattaaagctgtaggacatcaatgatactgaacatatgaatattcagattttcaagaaatagaatttgattcttatataattaaccaagaaga---caataacttacgtttattagatgttgataatcgaacagtattaccaaccaatacctttattcgaataattattacatcaactgatgtaattcattcatgaactttaccatcaacaggagtaaaaattgacggtacacctggacgacttaatcaagcaagacttctattaaatcgaaatggattaatatttggtcaatgttctgaaatttgtggtacaaaccacagatttataccaattgtagttga------------------------------------------------------------agcagctcgcgacgaaagcagctcgtaagagcgcgccagccaccgggggagtgaagaaaccgcatcgataccgccctggcactgtcgccctgagagagatcaggcggtatcagaaaagcactgaactactgatccgcaagttgcccttccagcgcctggtgcgtgagattgcacaggacttcaagactgacctgcgcttccagagctctgctgtgatggcactgcaagaggccagtgaagcgtacctggtggggctgttcgaggacacnaatctctgcgccatccacgccaagagg---------------
>PH02
??????????????????????????????????????????????????????????????????????????????????????????????????????????????????????????????????????????????????????????????????????????????????????????????????????????????????????????????????????????????????????????????????????????????????????????????????????????????????????????????????????????????????????????????????????????????????????????????????????????????????????????????????????????????????????????????????????????????????????????????????????????????????????????????????????????????????????????????????????????????????????????????????????????????????????????????????????????????????????????????????????????????????????????????????????????????????????????????????????????????????????????????????????????????????????????????????????????????????????????????????????????????????????????????????????????????????????????????????????????????????????????????????????????????????????????????????????????????????????????????????????????????????????????????????????????????????????????????????????????????????????????????????????????????????????????????????????????????????????????????????????????????????????????????????????????????????????????????????????????????????????????????????????????????????????????????????????????????????????????????????????????????????????????????????????????????????????????????????????????????????????????????????????????????????????????????????????????????????????????????????????????????????????????????????????????????????????????????????????????????????????????????????????????????????????????????????????????????????????????????????????????????????????????????????????????????????????????????????????????????????????????????????????????????????????????????????????????????????????????????????????????????????????????????????????????????????????????????????????????????????????????????????????????????????????????????????????????????????????????????????????????????????????????????????????????????????????????????????????????????????????????????????????????????????????????????????????????????????????????????????????????????????????????????????????????????????????????????????????????????????????????????????????????????????????????????????????????????????????????????????????????????????????????????????????????????????????????????????-------tcgaaagggg---------------------------ccggattcaagtcca--tcctgatt-g---ttcaggccg-ctcggccccgccagatggtgccggtcgcccgc----ggcgattcatttcgcttgcggtgtcgttcccggtgctcactcggcgg-ggtggc-gt---tgctctg-gca-tcggaggagtgcacttcc-accct-agtagaaacgtcgcgacccgttggg-tgccggtc-taaggcccgggatggcagaccacg--tgtcctgcggg--------ggctc---tcgcaggcgcgcggactcctggtg-tcccggccggctgcccgacggtaagaccagaggggtcgatccgctact---tgggaaacactgtgg---tgtgtagcgtccgg-cccggtgccgacacgtgcggggat-taagg--tgcaagcc-gt---gggtg-tccgtgc-gaag-cacggcccctgcccc---gccgcgtcgtcggatttgccggtgtcctcggactggatcg-caacccccgtctgcg---acgccc-accttcggatggtctcccg-----------tatttcaaacgaaagaggaaaaaaagaagtattcggaaatttaggaataatcttcgcaataatagcaattgggtttctaggtttcgtagtatgagcacatcatatatttactgtaggaatagatgtagatacacgagcatacttcacatcagcaacaataattattgctgtacctacaggaattaaagtatttagatgattagcaacaatatatggatccaaattaacatttagaccatcatgtttatgatcaataggatttatatttctatttacactaggaggattaacaggtattgtattatctaactcatcaattgatattactctacatgacacatactatgtagtagctcattttcattacgttttatcaataggagcagtatttgctattatagcaggaataattcattgatatcctatatttacaggaataaatataaatccaatatgattaaaaatacaattcatttcaatatttattggagtaaatttaactttttttccacaacactttttaggattagctggtataccacgacgatattcagattatccagacatatttatatcttgaaatattatttcatcaataggagcgttaatttcaacaattagagtaataatattaatcataattatatgagaaagtatatcatcaatacgaaaaacaatatttagatcacatataataacatcattagaatgaaataataaattacccccaacagatcacacatataatgaagtaccaatattaattaa-------------------------------acacttgaccaaatatatctttacaagatagattttcacccctaatagaaaaaataatttcatttcatgatcatacaataataattcttataattattataaccacagtaacatatataataactaagttaataataacaaaatcaattaacttaaacctaatagaagggcaaatattagaattattatgaactatcacaccagccataattctaattacaattgctaccccatcattaaaattactatatctaatagatgaaattaataatcctatactcacaattaagactattggtcatcaatgatattgatcttacgaatattcagacttaaaaaataaagaattaaactcatatataatagaatataataa---aaacaatttacgattattagatgtggataatcgaacaattataccatcaaacacaatcattcgtataattattacatcaatagatgtaattcattcatgaacgttaccatcnacaggaattaaaattgacggtacaccaggacgattaaaccaatcaagaatagtattaacacgaaatggattantat---------------------------------------------------------------------------------------------------------------------------------acaaaagctgctcgcaagagtgcgccggcaaccggaggggtgaagaagcctcaccgctaccgtcctggcaccgttgccctgagagaaatcaggcgctaccagaaaagcacagagttgcttattcgcaagctgcccttccaacgcctggtgcgagaaatagctcaggatttcaagacggacctgcgatttcagagctcggccgtgatggctctgcaggaggccagcgaggcgtacctggtgggactgtttgaggacaccaacctgtgcgccatccacgccaaaagggtcaccatcatgccc
>17-256
-attttaatggccgcagtatattgactgtgcaaaggtagcataataattagcttattgattgtaagatagtatgaatggttggacgagatattgactgtctcat-attga-ttatttagaatttaatttttgagttaaaaagcttaaattttgttaaaggacgagaagaccctttagatctttattattata-tattt---ta--ttttattt---agattat---ttatt--ttttaatatat-atattttttttattggggtgatatttagata-taattaactctttttt-ttt-a--tt--ttcattaatttatg-tttagaagattttttattatttattttaaga-ttagatacctaagggataacagcgttatttcttttgaaagttcatattgacaatgaanattgcgacctcgatgttgaattaanattattttta---ggtgaagttactta-a-tt-attaggtctgttcgacctttaaattcttacatgatctgagttc???????????????????????????????????????????????????????????????????????????????????????????????????????????????????????????????????????????????????????????????????????????????????????????????????????????????????????????????????????????????????????????????????????????????????????????????????????????????????????????????????????????????????????????????????????????????????????????????????????????????????????????????????????????????????????????????????????????????????????????????????????????????????????????????????????????????????????????????????????????????????????????????????????????????????????????????????????????????????????????????????????????????????????????????????????????????????????????????????????????????????????????????????????????????????????????????????????????????????????????????????????????????????????????????????????????????????????????????????????????????????????????????????????????????????????????????????????????????????????????????????????????????????????????????????????????????????????????????????????????????????????????????????????????????????????????????????????????????????????????????????????????????????????????????????????????????????????????????????????????????????????????????????????????????????????????????????????????????????????????????????????????????????????????????????????????????????????????????????????????????????????????????????????????????????????????????????????????????????????????????????????????????????????????????????????????????????????????????????????????????????????????????????????????????????????????????????????????????????????????????????????????????????????????????????????????????????????????????????????????????????????????????????????????????????????????????????????????????????????????????????????????????????????????????????----------aaagggg---------------------------ttggattcatgtccg--tcc-gatc-g---taaactagg-ccgatctgctgtagatggtgccgggcgcccgc----ggcgattaacttcgcttgcggtgtcgtttctggcgtccactcggtgg-tg-gcc------ggctaac-ttc-gcggaggaccgcacttct-cccct-agtagaaacgtcgcgacccgttggg-tgacggcc-gaaggcccgggaaggaagcccgcg--cgtcccgtggt--------gttcg---ccacgggcgcgcggactcctggtg-acccggccgtttgcccgacggtatgaccagaggagtcgatccgctgaa---tgggaaacactgtgg--ttgtgaagcgtgcgg-cctggcgccgatacgtgtggggat-tgagg--tgtaaacc-gg---gggtg-tccgtgc-gaag-cacggtcccggccct---gctgcgttgtcgg--ttgctggtgtcctcgcactggatcg-atactcccgtctgcg---acgccc-accttcggatggtctcccgatttcacatatcatctctcatgaaagaggaaaaaaagaagttttcggaaatctaggtataatttttgcaatagctgcaattggtttattaggatttgttgtttgggctcatcatatatttactgttggtatagatgttgatacacgggcttattttacatcagcaaccataatcattgcaattcctacagggattaaaatcttcagatgactaacaactatatatggatcaaaattgaccataagtccatcatgtttatgagcactaggttttgtatttttatttaccttaggtggtttaactggtattattttatcaaattcatcaattgatatcaacttacatgacacatactacgtagtagctcactttcactatgttttatcaataggagcagtatttgctattatatccggatttattcaatgatacccattacttacaggaatatcaataaatccaaaatgattaaaaattcaattcttctccatatttattggagtaaatttaaccttttttcctcaacacttcctaggattagctggaatacctcgacggtattctgattacccagacatatttactttatgaaatattgtatcatcaataggatcactcatttcaacaataagaataataatatttattatcattatttgagaaagattattgtctattcgacaaacaatatttaattcacacactacaagtgcattagaatgatcattcataataccaccatctgaacatacatatagagaattaccaatattaattaaa----ttctaatatggcagatttagaaataacctcatgaccaaatacatcattacaagatagatcctccccattaatggaacaacttatattttttcatgatcatataataattattttatctataattgtaattttggtttcctatataataactaatattttcataaataaaaaattaaatcgaaacctccttgaaggtcaaataattgaattaatttgaacagtaacacccacaatagcattattctttattgcagcaccatcattacgattactatacttaatagatgaaattaataaaccaataataaccatgaaagtaattggccaccaatgatactgaacatatgaatattctgattttataaattcagaatttgactcatatatagcaaactatgaaaa---taataacctccgattacttgattctgattcacgattaacattaccctcaaacatttttatccgtataataattacatctaatgatgtaattcattcatgaacattaccatctactggtattaaaattgatggaactcctggtcgtttaaatcaagcaagactaatatttaatcgaagaggtgtaatttatgggcaatgttcagaaatttgtggaacaaatcacagatttataccaattgttgttgaaagaattccaattaataacttcattaaatgaataataaaatcatcagatgactgaaagca-------------------ggctcataagagcgcccctgcaactggtggagtgaagaagcctcaccgctatcgtcctggaacagttgctctgagagaaatcaggcgttaccagaagagcaccgagctgcttattcgaaagttgcctttccagcgcctcgtgcgtgagattgcccaggacttcaagactgacctgcgcttccagagctctgcagtaatggcactgcaggaggcgagcgaggcctacctggtgggtctgtttgaggacaccaacctgtgtgccattcacgccaagagggtcaccatcatgccc
>16-232
---tttaatggccgcggtatattgaccgtgcaaaggtagcataatcattagtttattaattgttagcttgaatgaatggttttacgaaatattagctgtctcat-tttta--ttgttagaatttaaattttgagttaaaaggcttaaatttctttaaaggacgagaagaccctatagatcttcatttttgta-attat---at--attttttt---agattatta-ttat-----------ttt-atgaatttttagttggggtgacgttaggata-taattaactccttttt-tta-t--tt--ttcatttgtttatg-tttaattgaccttttattattgtttataagataaagataccttagggataacagcgtaatttttattgagagttcatattgacatagaagattgcgacctcgatgttgaattaagattattattt---ggtgtagaagctta-a-tt-ataaggtctgttcgacctttaaaatcttacatgatctgagttctcattaaatcagttatggttccttggatcgtaccaca-tgacttggataactgtggtaattctagagctaatacatgcaaacagagtcccgaccagaaatggaagggatgcttttattagatcaaaaccaatcgg-ccggctcgcccggtccgtttgctttggtgactctggataactttgagctgatcgcacggtcctcgtaccggcgacgcatctttcaaatgtctgccttatcaactgtcgatggtagattgtgcgcctaccatggttgtaacgggtaacggggaatcagggttcgattccggagagggagcctgagaaacggctaccacatccaaggaaggcagcaggcgcgcaaattacccactcccggcacggggaggtagtgacgaaaaataacgatacgggactcatccgaggccccgtaatcggaatgagcacactttaaacgctttaacgagtatccattggagggcaagtctggtgccagcagccgcggtaattccagctccaatagcgtatattaaagttgttgcggttaaaaagctcgtagttggacttgtgtcccacgctgtcggttcaccgttcgtcggtgtttaactggcatgcccgtgtggacgtcctgctggtggatgcggtcggccgtgggcct-ct--ggtctgcgcgtcggcggtccgatggaatcctaccgcggtgctcttcaccgagtgtcgaggtgggccggcacgtttactttgaacaaattagagtgctcaaagcaggcagtggttcgcctgaatattgtgtgcatggaataatggaataggacctcggttctattttgttggttttcggaacttgaggtaatgattaagagggacagacgggggcattcgtattgcgacgttagaggtgaaattcttggatcgtcgcaagacgaacctaagcgaaagcatttgccatgagtgttttcattaatcaagaacgaaagttagaggttcgaaggcgatcagataccgccctagttctaaccataaacgatgccagccagcgatccgccgaagttcctccgatgactcggcgggcagcttccgggaaaccaaagcttttgggttccgggggaagtatggttgcaaagctgaaacttaaaggaattgacggaagggcaccaccaggagtggagcctgcggcttaatttgactcaacacgggaaacctcaccaggcccggacaccggaaggattgacagattgagagctctttcttgattcggtgggtggtggtgcatggccgttcttagttggtggagcgatttgtctggttaattccgataacgaacgagactctggcctgctaactagtcgcttccggtatcctatcgtgctaccggcgac--aaatgatcttcttagagggacaggcggcttctagccgcacgagattgagcaataacaggtctgtgatgcccttagatgttctgggccgcacgcgcgctacactgaaggaatcagcgtgtcctcctagcccgaaagggccgggtaacccgttgaacctccttcgtgctagggattggggcttgcaattgttccccatgaacgaggaattcccagtaagcgcgagtcataagctcgcgttgattacgtccctgccctttgtacacaccgcccgtcgctactaccgattgaatgatttagtgaggtcttcggaccggtgcgcgacggct--cctcgcgagccgttgatgttgctggaaagatgaccaaacttgatcatttagaggaagtaaaagtcgtaacaaggtttccgtaggtgaacct--------------------------------------------ttggattcagatcct--gccggctc-g---cacattagg-cagccccgctgcagatggtgccggtcgcccgc----ggcgattaatttcgtttgcggtgtcgtttctggcgtccactcggcgg-cgtgct------gaccacc-gca-gcggaggttcgcacgtct-cccct-agtagaaacgtcgcgacccgttggg-tgccggcc-gaaggcctgtgaaggaagcccgcg--tgtcccgtggc--------ggtcg---ccacgggcgtgcggactcacggtg-acccggcaggctgcccgacggtatgaccagaggagccgatccgctgaa---tgggaaacactgtggt-ttgtgaagcgtgcgg-cctggcgccgatgcgtgcggggat-tgagg--tgtaaacc-gg---gggtg-cccgtgc-gaag-cacggtcccggccct---gctgcgtcgttgg--ttgccggtgtcctcgcacaggatcg-atactcccgtctgcg---acgccc-atcttcggatggtctcccg------------------------------------------------------------------------------------------------------------------------------------gacgtagatacacgagcatatttcacttcagcaactataattattgctgtaccgacaggaattaaagtatttagatgactttctaccatgtatggtagaaaaattacatttagtccattatgtctatgatcactaggattcgtatttttatttacattagggggtttaacaggaattgtattatcaaattcgtcaattgatattacattacatgatacctactatgtagtagctcattttcattatgtattatcaataggagcagtatttgcaattatagctggatttatccaatgatatcctttaattacaggtctatctataagacccaaatgattaaaaattcaatttttaacaatatttattggagtaaacttaactttctttccacaacatttcctaggattagcaggaatacctcgacgatattctgactatccagatatatttacttcatgaaatattatttcatcaataggagcactaatctcaacattaagaataatgatatttattataattttatgagaaagattatcatcaatacgccaagcaatatttagatcacatataattagatcattagaatgaatccataatataccccctaatgaacacacatatatagaattacctatactaattaaa----ttctaatatggcagatttagaaataacatcttgaccaaatttaacattacaaaatagaatctcacctttaatagaacaattaataatatttcatgatcacattataataatcctaacaatagttgtaattctagtaagatacataataataaatattataataacaaataaaatagatcataacctattagaaggtcaaataattgaattaatttgaactataacgcccgcaataacattattttttattgccgcaccatctctacgattactatacttaatagatgaaattaatagacctataataactataaaagcagtaggacatcaatgatattgaacttatgaatattcagattttagtgaaatagaattagattcatatatagaaactttcaaaaa---aaataaattacgattacttgatacagatatacgaataacattaccatcaaacacttttatccggataatagtaacatccactgacgtaattcattcatgaaccttaccgtcaacaggtattaaaattgatgctaccccaggccgattaaatcaaataagaataatatttaatcgaacaggagtaatttatgggcaatgctcagaaatctgtggtacaaaccacagattcataccaatcgttgttgaaagagtacctatcaacaaattcattaaatgaataactaaatcaccagatgactgaaagcaagcagcttgccacaaaagctgctcgtaagagcgcccctgcaactggtggagtgaagaagcctcaccgctaccgtcctggaacagtcgccctgagagaaatcaggcgttaccagaagagcaccgagctgctgattcgaaagttgccgttccagcgccttgtgcgtgagattgcccaggacttcaagacggatctccgcttccagagctctgcagtgatggcactgcaggaagcaagcgaggcctacctggtgggtctttttgaggacaccaacctgtgtgccattcacgccaagagggtcaccatcatgccc
>SB0157
---------tgccgcggtattttgaccgtgcaaaggtagcataatcattagtctattaattgtggacttgtatgaatggttggacgaaatattgactgtctcat-tatta--tagtttgaaattaaattttaagttaaaatgcttaaattatattataggacgagaagaccctatagatctttatttattat-atttt---tt--attatttt---ggtttt----tattt--tgttgatttta-taatattttttgttggggtgacatggagata-tatttaactctttatt-ttt-t--tt--ctcatttatttttg-tttatttgaccttatattattg-ttataagatatagataccttagggataacagcgtaattctttttgagagttcatattgacaattgagattgcgacctcgatgttggattaagattatagtta---ggtgtagttgctta-a-tc-attaggtctgttcgacctttaaattcttacatgatctgagttc-----------------------------------------------------------ttctagagctaatacatgcaaacagagtcccgaccagaaatggaagggatgcttttattagatcaaaaccaatcgg-tcggcttgtccggtccgtttgctttggtgactctggataactttcagctgatcgcacggtccttgtaccggcgacgcatctttcaaatgtctgccttatcaactgtcgatggtaggttctgcgcctaccatggttgtaacgggtaacggggaatcagggttcgattccggagagggagcctgagaaacggctaccacatccaaggaaggcagcaggcgcgcaaattacccactcccggcacggggaggtagtgacgaaaaataacgatacgggactcatccgaggccccgtaatcggaatgagtacactttaaaccctttaacgagtatccattggagggcaagtctggtgccagcagccgcggtaattccagctccaatagcgtatattaaagttgttgcggttaaaaagctcgtagttggatttgtgtcccacgctgtcggttcaccgttcgtcggtgtttaactggcatgcccgtgcggacgtcctgccggtggatgcggtcggccgtgggcct-tt--ggtctgcgtgtcggcggtccgatgcaatcctaccgcggtgctcttcaccgagtgtcgaggtgggccggcacgtttactttgaacaaattagagtgctcaaagcaggcagtggttcgcctgaatattgtgtgcatggaataatggaataggacctcggttctattttgttggttttcggaacttgaggtaatgattaatagggacagacgggggcatccgtattgcgacgttagaggtgaaattcttggatcgtcgcaagacgaacctaagcgaaagcatttgccatgagtgttttcattaatcaagaacgaaagttagaggtttgaaggcgatcagataccgccctaattctaactgtaaactatgtcggctagtgatccgccgaagttcctccgatgactcggcgggcaacttccgggaaaccaaagcttttggattccgggggaagtatggttgcaaagctgaaacttaaaggaattgacggaagggcaccaccaggagtggagcctgcggcttaatttgactcaacacgggaaacctcaccaggcccggacaccggaaggattgacagattgagagctctttcttgattcggtgggtggtggtgcatggccgttcttagttggtggagcgatttgtctggttaattccgataacgaacgagactctggcctgctaactagtcgcttccagtatcccttcgtgctactggcgac--aaatgatcttcttagagggacaggcggcttctagccgcacgagattgagcaataacaggtctgtgatgcccttagatgttctgggccgcacgcgcgctacactgaaggaatcagcgtgtcctcctagcccgaaagggccgggtaacccgttgaacctccttcgtgctagggattggggcttgcaattgttccccatgaacgaggaattcccagtaagcgcgagtcataagctcgcgttgattacgtccctgccctttgtacacaccgcccgtcgctactaccgattgaatgatttagtgaggtctccggaccggtgcgcgatggct--cctcgtgagccgttgatgttgctggaaagatgaccaaacttgatcatttagaggaagtaaaagtcgtaacaaggtttccgtaggtgaacct--------------------------------------------------tcaagtctg--tcc-ggtttt---ttcaggtca-cctggccccgccagatgttgctggtcgcctgc----ggtgattcatttcgcttgcagtgtcgttcccagtgatcactcggcag-ggtggt------gtctctg-cgg-ccgggggagtgcacttcc-tccct-agtagaaacgtcgcgacccgctggg-tgccggtc-aaaggccygggatggcagcccgtg--tgtcctgtggg--------ggctc---ccacaggcatgcggactcctggtg-acccaaccggctgctcggcggtaggaccagaggagtcgatccgctgaa---tgagaaacactttgg--ttgtgcagcgtccag-cccggtgccactgtgtgtggggat-tgagg--tgcaaacc-gg---gggtg-tccgtgc-gaag-catggccccggcccc---actgcgctgttgg--ttgctggtgtccttggactggatcg-agactcccgtctgcg---acgccc-attttcggatggtctcccgatttcacatatcatttctcaagaaagaggaaaaaaagaagtttttggaaatttaggaataatttttgcaatagctgctattggattattaggttttgtagtatgagcacatcacatatttacagtaggaatagatgtagatacacgagcatattttacttcagctacaataattattgcagttcccactggaattaaagtatttagatgattagctactatatatggatcaaaattaacatttagcccatcctgtttatgagcaataggatttgtatttttatttacactaggaggtttaacaggaatcgtcttatcaaattcatcaattgatattacattacatgatacttattatgtagtagcccattttcattatgttttatcaataggtgctgtttttgctattataggaggttttattcaatgatatccattatttacagggataactataaatccattatgattaaaaattcaatttattacaatatttattggagtaaatttaacattcttcccacaacattttttaggattagctggaataccacgacgatactcagattatccagatatatttacatcatgaaatattatttcatcaataggagcattaatttcaacaattagaataataatatttattataattttatgagaaagattaacatcaatacgacaaacaatttttagatcacatataataagaatattagaatggaatcaaaatataccaccaacagaacatacatatagtgaattacctattataattaaa----ttctaatatggcagat-----aataataacatgacctaatttatatttacaagatagttcatctcctttaatagaacagttaatcttttttcatgatcacattatattaattttaataataattgttactacagtaacatatataataataatattaattttaaataaaaatacagatttaaatatattagaaggtcaaataattgaattaatttgaacagtaaccccggctataacattattctttattgccacaccatctcttcggctattatatttaatagatgaaattaataatcctacaataactattaaagctattgggcaccaatgatattgaacttatgaatactccgattttaatgatatagaatttgattcttatataatagaatttaatga---aaataacttccgattattagatgtagataatcgagtagtattaccatcaaatacttttattcgtataattgttacatcaactgatgtaattcactcatgaacattaccatccacaggagtaaaaattgatggtacaccagggcgattaaatcaagcaagcatatttttaaatcgaaatggattaatatttggtcaatgttcagaaatttgtggaacaaatcatagatttatacctattgtagtagaaagaatcccaataaataaatttattaaatgaataaataaatcatcagatgactgaaagc-----------------------------------------------------gaagaagccacatcgctaccggcctggtaccgttgccctgagagaaatcaggcggtatcagaaaagtactgagctgctgatccgcaagttgcctttccagcgactggtgcgtgaaatagcccaggaattcaagactgacctacgcttccagagctcagctgtcatggcactgcaggaggccagtgaggcctacttggtaggtctgttcgaggacaccaatctgtgtgccatccacgccaagagggtcaccatcatgcc-
>21-004
??????????????????????????????????????????????????????????????????????????????????????????????????????????????????????????????????????????????????????????????????????????????????????????????????????????????????????????????????????????????????????????????????????????????????????????????????????????????????????????????????????????????????????????????????????????????????????????????????????????????????????????????????????????????????????????????????????????????????????????????????????????????????????????????????????????????????????????????????????????????????????????????????????????????????????????????????????????????????????????????????????????????????????????????????????????????????????????????????????????????????????????????????????????????????????????????????????????????????????????????????????????????????????????????????????????????????????????????????????????????????????????????????????????????????????????????????????????????????????????????????????????????????????????????????????????????????????????????????????????????????????????????????????????????????????????????????????????????????????????????????????????????????????????????????????????????????????????????????????????????????????????????????????????????????????????????????????????????????????????????????????????????????????????????????????????????????????????????????????????????????????????????????????????????????????????????????????????????????????????????????????????????????????????????????????????????????????????????????????????????????????????????????????????????????????????????????????????????????????????????????????????????????????????????????????????????????????????????????????????????????????????????????????????????????????????????????????????????????????????????????????????????????????????????????????????????????????????????????????????????????????????????????????????????????????????????????????????????????????????????????????????????????????????????????????????????????????????????????????????????????????????????????????????????????????????????????????????????????????????????????????????????????????????????????????????????????????????????????????????????????????????????????????????????????????????????????????????????????????????????????????????????????????????????????????????????????????????????????cctgaattcgaaagggg---------------------------ttggattcagatctt--acc-gttc-g---catactagg-cagccccactgcggatggtgccggtcgcccgc----ggcgattaatttcgtttgcggtgtcgtttctggcgtccactcggtgg-tg-gct------tgccaac-ttc-acggagggtcgcacttct-cccct-agtagaaacgtcgcgacccgttggg-tgccggcc-gaaggcctgggaaggaagcccgcg--catcctgtggt--------ggttg---ccacaggcgtgcggactcccggtg-acccggccggctgcccgacggtatgaccagaggagccgatccgctgaa---tgggaaacactgtggt-ttgtgaagcgtgcgg-cctggcgccgatacgtgcggggat-tgagg--tgtaaacc-gg---gggtg-cccgtgc-gaag-cacggtcccggcccc---gctgcgttgtcgg--ttgccggtgtcctcgcactggatcg-atactcccgtctgcg---acgccc-atcttcggatggtctcccgatttctcatattatttctcatgaaagagggaaaaaagaagtttttggcaatttaggaataatttttgctataatagcaattggtttattaggatttgtagtatgagcacaccatatatttacagtaggaatagatgttgatacacgagcatattttacttcagcaacaataattattgcagttccaactggaattaaagtatttagatgattaacaacaatatatggatctaaattaacttttagaccatcatgtttatgggcactgggatttgtattcttattcaccctgggtggattgacaggaattgttttatcaaattcatcaattgatattactcttcatgacacttactatgtagtagcacatttccattatgtattatcaataggagcagtatttgcaattatagccggtttcattcagtgatatcctttaattacaggactatcaataaaccctaaatgattaaaaattcaattctccaccatatttattggagtaaatataacattttttcctcaacactttctgggactagcaggaataccacgacgatattctgattatccagacatattcacatcatgaaacatcatttcatcaataggagcactaatttcaacattaagaataatattatttttaataattttatgagaaagaatatcatcaacaaaaaaaacaatattcagatcaaatataaacagatcattagaatgaattcataatataccccccaacgaacataattattcagaattaccaataataatcaaa----ttctaatatggcagatttagaaataacaacttgaccaaatttaattttacaggacagaatctcacccttaatagaacaattagtattctttcatgatcatattataataattttaataataattgtaacaatagtaacgtacataataatcaatattatattaagaaataggttaaataaaaatatactagaaggtcaaataattgaattaatttgaacagtaacaccagcagtaacattattttttattgcagcaccatcactacgactactatatctaatagatgaaatcaacaaaccaatattaacaataaaagcagttggacatcaatgatattgatcctatgaatattcagatttcattgaaaaagagttagattcatatatagaaaattatgtaaaaaacataaatctacgattattagatactgacaatcgattaacccttccatccaatatatttattcgaataatagtaacatcaacagatgttattcattcatgaaccattccctcttcaggagttaaaattgatggaactccaggtcgattgaatcagtcaagaataatatttaatcgaagaggattagcctatggtcaatgctctgaaatctgtgggacaaatcatagatttatgcctattgttattgaaagagttccaattaatatttttattaaatgaataacaaaatcaccagatgactgaaagcaagcagcttgccacaaaagcggctcgtaagagcgcccctgcaactggtggagtgaagaagcctcaccgctaccgtcctggaacagttgccttgagagaaatcaggcgttaccagaagagcaccgagctgctgattcgaaagttgcctttccagcgccttgtgcgtgaaattgcccaggacttcaagacggacctccgcttccagagctctgcagtaatggcactgcaggaggcgagcgaggcctacctggtgggtctttttgaggacaccaacctgtgtgccattcacgccaagagggtcaccatcatgcc-
>PH01
??????????????????????????????????????????????????????????????????????????????????????????????????????????????????????????????????????????????????????????????????????????????????????????????????????????????????????????????????????????????????????????????????????????????????????????????????????????????????????????????????????????????????????????????????????????????????????????????????????????????????????????????????????????????????????????????????????????????????????????????????????????????????????????????????????????????????????????????????????????????????????????????????????????????????????????????????????????????????????????????????????????????????????????????????????????????????????????????????????????????????????????????????????????????????????????????????????????????????????????????????????????????????????????????????????????????????????????????????????????????????????????????????????????????????????????????????????????????????????????????????????????????????????????????????????????????????????????????????????????????????????????????????????????????????????????????????????????????????????????????????????????????????????????????????????????????????????????????????????????????????????????????????????????????????????????????????????????????????????????????????????????????????????????????????????????????????????????????????????????????????????????????????????????????????????????????????????????????????????????????????????????????????????????????????????????????????????????????????????????????????????????????????????????????????????????????????????????????????????????????????????????????????????????????????????????????????????????????????????????????????????????????????????????????????????????????????????????????????????????????????????????????????????????????????????????????????????????????????????????????????????????????????????????????????????????????????????????????????????????????????????????????????????????????????????????????????????????????????????????????????????????????????????????????????????????????????????????????????????????????????????????????????????????????????????????????????????????????????????????????????????????????????????????????????????????????????????????????????????????????????????????????????????????????????????????????????????????????????--------------------------------------------ttggattcaaaccct--acc-gaga-t---gttgggcca-----cccgagccagatggcgtcggtcgcccgc----agcgattcatttcgttcgcggtgtcgttcccggcgatcactcggctc-cgcggtagg---atacctg-gct-ccggaggagtgcacttcc-tccct-agtagaaacgtcgcgacccgttggg-tgccggtc-taaggcccgggatggcagcccgtg--tgtcctgtggg--------ggttc---tcacaggcatgcggactcctggtg-acccggccggctgcccggcggcaagaccagaggaggcgatccgctaaa---tgtggaacactgtgg--ttgtgtagcgtccgg-cccgacgccgaggcgtgtggggat-tgagg--tgtaaacc-gg---gggtg-tccgtgc-gaag-cacggccccggcccc---actgcgttttcggatacgttggtgtcctcggactggatca-gcactcccgtctgcg---acgccc-accttcggatggtctcccg--ttcacatattatttcacaagaaagaggaaaaaatgaagtattcggaaatctagggataatttttgctatagcagcaattggtttattagggtttgtagtatgggcacaccatatatttacagtaggaatagatgtagacacccgagcatacttcacttcggctacaataattattgcagtacctacaggaattaaagtatttagatgattagctactatatatgggtctaaattaaccttaagtccatcgtgcttatggtcattaggattcgtatttctattcacattagggggattaacaggaattgtattgtcaaactcatcaattgatattacattacacgacacgtattatgtagtagctcacttccattatgtattatccataggagcagttttcgctattatagctggctttattcattgatttccaatatttacaggactaacaataaatcccctatgattaaaaactcaattcatcacaatatttatcggagtaaatataacattcttccctcaacatttcctaggattagcaggaatacctcgacgatactcagattaccctgatatattcacatcgtgaaatattatttcatctataggagctattatatcaacaattagaataataatatttattagaattttatgagaaagattatcaactatacgaaccacaatttttagatcaaatataacaagatcattagaatgaaataataatatacctccaacagatcataattataaggaattacctatactaatta----------------------???????????????????????????????????????????????????????????????????????????????????????????????????????????????????????????????????????????????????????????????????????????????????????????????????????????????????????????????????????????????????????????????????????????????????????????????????????????????????????????????????????????????????????????????????????????????????????????????????????????????????????????????????????????????????????????????????????????????????????????????????????????????????????????????????????????????????????????????????????????????????????????????????????????????????????????????????????????????????????????????????????????????????????????????????????????????????????-----------accaaggctgctcgcaagagcgccccagccactggtggagtgaagaagccacatcgttaccgccctgggactgtagccctgagagagatcaggcgataccaaaagagtactgaactgttgatccgcaagctccccttccagcggttggtgcgagagattgctcaggacttcaagacagatctgcgctttcagagctctgcagtgatggcgctgcaggaggccagcgaggcatacctggtgggattattcgaggacacgaatctatgtgccatccatgccaagagggtcaccatcatgccc
>SB0097
ttatttaatggccgcggtattttgaccgtgcaaaggtagcataatcattagtctattaaatgtggacttgtatgaatggttggacgagatatatactgtctcat-ttaaa-atacatagaatttaaattttgagttaaaatgcttaagtttttttattggacgagaagaccctatagatctttattatttat-ttatt---tt--tataattt---anatta----ttttg--tttaaattaaa-taacttattttgttggggtgacatggagata-taattaactctttatt-ttg-t--tt--tacaaagatttttg-gttatttgaccttttatt-----------------------------------------------------------------------------------------------------------------------------------------------------------------------------------------------------------------------------------------------------------------------------------------------------------------------------------------------------------------------------------------------------------------------------------------------------------------------------------------------------------------------------------------------------------------------gggaggtagtgacgaaaaataacgatacgggactcatccgaggccccgtaatcggaatgagtacactttaaaccctttaaagagtatccattggagggcaagtctggtgccagcagccgcggtaattccagctccaatagcgtatattaaagttgttgcggttaaaaagctcgtagttggatttgtgtcccacgctgtcggttcaccgttcgtcggtgtttaactggcatgcccgtgcggacgtcctgccggtggatgcggtcggccgtgggcctcct--ggtctgcgtgtcggcggtccgatgcaatcctaccgcggtgctcttcaccgagtgtcgaggtgggccggcacgtttactttgaacaaattagagtgctcaaagcaggcagtggttcgcctgaatattgtgtgcatggaataatggaataggacctcggttctattttgttggttttcggaacttgaggtaatgattaatagggacagacgggggcattcgtattgcgacgttagaggtgaaattcttggatcgtcgcaagacgaacctaagcgaaagcatttgccatgagtgttttcattaatcaagaacgaaagttagaggttcgaaggcgatcagataccgccctagttctaaccataaacgatgccagctagcgatccgccgaagttcctccgatgactcggcgggcagcttccgggaaaccaaagcttttgggttccgggggaagtatggttgcaaagctgaaacttaaaggaattgacggaagggcaccaccaggagtggagcctgcggcttaatttgactcaacacgggaaacctcaccaggcccggacaccggaaggattgacagattgagagctctttcttgattcggtgggtggtggtgcatggccgttcttagttggtggagcgatttgtctggttaattccgataacgaacgagactctggcctgctaactagtcgcttccggtatcccttcgtgctaccggcgac--aaatgatcttcttagagggacaggcggcttctagccgcacgagattgagcaataacaggtctgtgatgcccttagatgttctgggccgcacgcgcgctacactgaaggaatcagcgtgtcctcctagcccgaaagggccgggtaacccgttgaacctccttcgtgctagggattggggcttgcaattgttccccatgaacgaggaattcccagtaagcgcgagtcataagctcgcgttgattacgtccctgccctttgtacacaccgcccgtcgctactaccgattgaatgatttagtgaggtcttcggaccggtgcgcgacggctcgcttactgagccgttgatgttgctggaaagatgaccaaacttgatcatttagaggaagtaaaagtcgtaacaaggtttccgtaggtgaacctcctgaattcgaaagggg---------------------------ttggattcaagtcct--gcc-ggtt-g---ttcaggccg-tcttgccctgccagatggcgtcggaagcccgc----ggcgattcacgtcgcttgcggtgtctttcccggcggtcactcggcgc-ggtggc-gt---tgctctg-gcg-ccggaggagtgcacttcc-cccct-agtagaaacgtcgcgacccgttggg-tgccggtc-taaggcccgggatggcagcccgca--tgtcctgtggg--------ggttctcctcacaggcgtgcggacacctggtg-acccgaccggctgctcgacggtatgaccagaggagtcgatccgctgct---tgggaaacactttgg--ttgtgcagcgtccgg-ctcggcgccgatgcgtgt-gggat-tgagg--tgcaaacc-gg---gggtg-tccgtgc-gaag-cacggccccggcccc---actgcgttttcgga-tggccggtgacctcggactggatcg-ttactcccgtcggcg---acgccc-accttcggatggtctcccg------------atctcacatgaaagaggaaaaaaagaagtatttggtaatttaggtataatttttgctatagcagcaattggtttattaggttttgttgtatgagctcaccatatattcaccgtaggtatagatgtagatacacgagcctatttcacttcagcaacaataatcattgcggtgccaaccggaattaaagtatttagttgattagcaactatatatggatctaaactaactataagtccttcatgcttatgagctataggtttcgttttcttattcacattaggtggtttaactggtatcgttctatctaattcatcaattgatattaccttacatgatacttactatgtagtagctcactttcattatgtattatcaataggtgcagtatttgctattatagctggttttattcaatgatatcctttatttacaggaatatcaataaatcccttatgattaaaaatccaatttattactatatttattggggtaaacctaacttttttcccccaacacttcttaggattagcaggaataccccgacgatattcagactatcctgacatatttacatcatgaaatatcatttcaactataggagcaattatctcaactgtaagaataataatattcattataattatttgagaaagaatgtcaactatacgacaaacagtatttagatctcatataacaagatctcttgaatgaaatcataatttacccccaactgaacatacatataatgaactacccattctaattaaa----ttctaatatggcagat------------------------------------------------------atagaacaattaatcttctttcatgatcacattataataatcttaataataattgtaaccaccgttagttacacaataatcatantagtaatcaacattgatactaatcgaaatatacttgaaggacangtaattgaattaatctgaacagtaacaccagcaataacattaatttttattgctactccatcactacgactactatacttaatggatgaaattaataatccaataataactataaaaactgttggtcaccaatgatactgaacatatgaatattcagattttaatgatacagaatttgantcctatataggngatgataatgaaataantaaattacgattattagatgttgataaccgcatantattaccatcaaataccttcatccgaataa---------------------------------------------------------------------------------------------------------------------------------------------------------------------------------------------------------------------------------------------------------accaaagcggctcgcaagagtgcaccggcgacaggtggagtgaagaagccacatcgctatcgacctggcaccgttgctctgagagagatcaggcgctaccagaagagcaccgaactgcttattcgaaagctgcccttccagcgcctggttcgtgagattgctcaggatttcaagacggacctgcggtttcagagctctgctgtgatggcactgcaggaagccagcgaggcatacctggtggggctgttcgaggacaccaatctgtgtgcaatccatgccaagagagtcaccatcatgccc
>SLT28
????????????????????????????????????????????????????????????????????????????????????????????????????????????????????????????????????????????????????????????????????????????????????????????????????????????????????????????????????????????????????????????????????????????????????????????????????????????????????????????????????????????????????????????????????????????????????????????????????????????????????????????????????????????????????????????????????????????????????????????????????????????????????????????????????????????????????????????????????????????????????????????????????????????????????????????????????????????????????????????????????????????????????????????????????????????????????????????????????????????????????????????????????????????????????????????????????????????????????????????????????????????????????????????????????????????????????????????????????????????????????????????????????????????????????????????????????????????????????????????????????????????????????????????????????????????????????????????????????????????????????????????????????????????????????????????????????????????????????????????????????????????????????????????????????????????????????????????????????????????????????????????????????????????????????????????????????????????????????????????????????????????????????????????????????????????????????????????????????????????????????????????????????????????????????????????????????????????????????????????????????????????????????????????????????????????????????????????????????????????????????????????????????????????????????????????????????????????????????????????????????????????????????????????????????????????????????????????????????????????????????????????????????????????????????????????????????????????????????????????????????????????????????????????????????????????????????????????????????????????????????????????????????????????????????????????????????????????????????????????????????????????????????????????????????????????????????????????????????????????????????????????????????????????????????????????????????????????????????????????????????????????????????????????????????????????????????????????????????????????????????????????????????????????????????????????????????????????????????????????????????????????????????????????????????????????????????????????????????????????????????????????????????????????????????????????????????????????????????????????????????????????????????????????????????????????????????????????????????????????????????????????????????????????????????????????????????????????????????????????????????????????????????????????????????????????????????????????????????????????????????????????????????????????????????????????????????????????????????????????????????????????????????????????????????????????????????????????????????????????????????????????????????????????????????????????????????????????????????????????????????????atttctcatattattgcacaggagagaggaaaaaaagaagtattcggaaatataggaataatctttgcaataacagctattgggttactagggtttattgtatgagcccatcatatattcactgtaggaatagatgtagatacacgagcatattttacatcagctactataattattgcaattcctacaggaatcaaagttttcagatgactaaccacaatatacgggtctaaaataacttttagaccttcatgtttatgaagactaggattcgtattcttatttacattagggggactaacaggaattgtactatcaaactcttcaattgacattacactacacgacacatactatgtagtagcacatttccactacgtcctatctataggagcggtattcgctattatatccgggtttattcaatgataccctttattcacaggaataacaataaatccaacatgattaaaaatccaattcttcactatatttgtgggagtaaatttaactttcttcccacaacacttcctaggtcttgcaggaatacctcgacgatacattgattatccagatatatttttattatgaaatacaatttcatcaataggggccataatctcaactttaagaataatagcatttatcataataatttgagaaagaataatatcaatacgacaagtagtaagtagatcccacataagaagatcaaatgaatgaaaccaaaaactacccccaactgaacacacctataatgaactgccaattctaattaaa----ttctaatatggcagat??????????????????????????????????????????????????????????????????????????????????????????????????????????????????????????????????????????????????????????????????????????????????????????????????????????????????????????????????????????????????????????????????????????????????????????????????????????????????????????????????????????????????????????????????????????????????????????????????????????????????????????????????????????????????????????????????????????????????????????????????????????????????????????????????????????????????????????????????????????????????????????????????????????????????????????????????????????????????????????????????????????????????????????????????????????????????????????????????????????????????????????????????????????????????????????????????????????????????????????????????????????????????????????????????????????????????????????????????????????????????????????????????????????????????????????????????????????????????????????????????????????????????????????????????????????????
>17-257
????????????????????????????????????????????????????????????????????????????????????????????????????????????????????????????????????????????????????????????????????????????????????????????????????????????????????????????????????????????????????????????????????????????????????????????????????????????????????????????????????????????????????????????????????????????????????????????????????????????????????????????????????????????????????????????????????????????????????????????????????????????????????????????????????????????????????????????????????????????????????????????????????????????????????????????????????????????????????????????????????????????????????????????????????????????????????????????????????????????????????????????????????????????????????????????????????????????????????????????????????????????????????????????????????????????????????????????????????????????????????????????????????????????????????????????????????????????????????????????????????????????????????????????????????????????????????????????????????????????????????????????????????????????????????????????????????????????????????????????????????????????????????????????????????????????????????????????????????????????????????????????????????????????????????????????????????????????????????????????????????????????????????????????????????????????????????????????????????????????????????????????????????????????????????????????????????????????????????????????????????????????????????????????????????????????????????????????????????????????????????????????????????????????????????????????????????????????????????????????????????????????????????????????????????????????????????????????????????????????????????????????????????????????????????????????????????????????????????????????????????????????????????????????????????????????????????????????????????????????????????????????????????????????????????????????????????????????????????????????????????????????????????????????????????????????????????????????????????????????????????????????????????????????????????????????????????????????????????????????????????????????????????????????????????????????????????????????????????????????????????????????????????????????????????????????????????????????????????????????????????????????????????????????????????????????????????????????????????????????????????????????????????????????????????????????????????????????????????????????????????????????????????????????????????????????????????????????????????????????????????????????????????????????????????????????????????????????????????????????????????????????????????????????????????????????????????????????????????????????????????????????????????????????????????????????????????????????????????????????????????????????????????????????????????????????????????????????????????????????????????????????????????????????????????????????????????????????????????????????????????????---tcacaaattatcgcccacgaaagtggtaaaagggaagtatttggtaacataggaataatctttgcaatagctgcaattggtttactaggtttcattgtatgagcccaccatatatttacagtaggtatagacgttgacacacgagcatatttcacatcagcaacaataattattgctgtaccaacaggaattaaagtatttagatgactaactaccatgtacggttctaaaataacttttagaccttcatgtttatggagattagggtttgtattcctatttacattggggggattaacaggaattgtactctcaaactcatcgattgatatcacactacacgacacatactacgtagtagctcacttccattacgtgttatctataggagcagtatttgccatcatatcagggtttatccaatgataccctttattaacaggaataacaataaatccaacatgattaaaaatccaattctttactatattcgtaggggtaaatctaactttctttcctcaacattttctaggtttagctggaatacctcgacgatacattgattatcccgatatgtttttactatgaaacatcacatcatcaataggggccacaatctcggcgctaagaataataatattctttactattatttgagaaagaataatatctatgcgacaaacaataataagatcacatacaagaagatcaaatgaatgaaaccaaaatttaccaccaaatgaacatacctataatgaattacctattttaattaaa----ttctaatatggcagat??????????????????????????????????????????????????????????????????????????????????????????????????????????????????????????????????????????????????????????????????????????????????????????????????????????????????????????????????????????????????????????????????????????????????????????????????????????????????????????????????????????????????????????????????????????????????????????????????????????????????????????????????????????????????????????????????????????????????????????????????????????????????????????????????????????????????????????????????????????????????????????????????????????????????????????????????????????????????????????????????????????????????????????????????????????????????????????????????????????????????????????????????????????????????????????????????????????????????????????????????????????????????????????????????????????????????????????????????????????????????????????????????????????????????????????????????????????????????????????????????????????????????????????????????????????????
>SB0074
----------gccgcggtattttgactgtgcaaaggtagcataatcattagtctattaattgtaggatggtatgaatggttggacgaaatattgactgtcttcatgttta--tttatagaaattaatttttgagttaaaaagcttaaatttttttgtaggacgagaagaccctatagatctttattaatcta-atttt---ac--ttattttt---ggtttat---ttctt-ttcatgaatttt-tgattttttttgttggggtgacatttagata-taattaactctttttt-ttc-t--tt--ttcattgatttttg-tttatatgattttttactattt-ctttaagatatagataccttagggataacagcgtaattctttttgagagttcatattgacactggagattgcgacctcgatgttgaattaagattatatttt---ggtgtagtagcttt-t-ta-tataggtctgttcgacctttaaattcttacatgatctgagttc----------------------------------------------------------------------------------------------------------------------------------------------------gtccgtttgctttggtgactctggataactttgagctgatcgcacggtcctcgtaccggcgacgcatctttcaaatgtctgccttatcaactgtcgatggtaggttctgcgcctaccatggttgtaacgggtaacggggaatcagggttcgattccggagagggagcctgagaaacggctaccacatccaaggaaggcagcaggcgcgcaaattacccactcccggcacggggaggtagtgacgaaaaataacgatacgggactcatccgaggccccgtaatcggaatgagcacactttaaacgctttaacgagtatccattggagggcaagtctggtgccagcagccgcggtaattccagctccaatagcgtatattaaagttgttgcggttaaaaagctcgtagttggacttgtgtcccacgctgtcggttcaccgttcgtcggtgtttaactggcatgcccgtgtggacgtcctgccggtggatgcggtcggccgtgggcct-ct--ggtctgcgcgtcggcggtccgatggaatcctaccgcggtgctcttcaccgagtgtcgaggtgggccggcacgtttactttgaacaaattagagtgctcaaagcaggcagtggttcgcctgaatattgtgtgcatggaataatggaataggacctcggttctattttgttggttttcggaacttgaggtaatgattaatagggacagacgggggcattcgtattgcgacgttagaggtgaaattcttggatcgtcgcaagacgaacctaagcgaaagcatttgccatgagtgttttcattaatcaagaacgaaagttagaggttcgaaggcgatcagataccgccctagttctaaccataaacgatgccagctagcgatccgccgaagttcctccgatgactcggcgggcagcttccgggaaaccaaagcttttgggttccgggggaagtatggttgcaaagctgaaacttaaaggaattgacggaagggcaccaccaggagtggagcctgcggcttaatttgactcaacacgggaaacctcaccaggcccggacaccggaaggattgacagattgagagctctttcttgattcggtgggtggtggtgcatggccgttcttagttggtggagcgatttgtctggttaattccgataacgaacgagactctggcctgctaactagtcgcttccggtatcccttcgtgctaccggcgac--aaatgatcttcttagagggacaggcggcttctagccgcacgagattgagcaataacaggtctgtgatgcccttagatgttctgggccgcacgcgcgctacactgaaggaatcagcgtgtcctcctagcccgaaagggccgggtaacccgttgaacctccttcgtgctagggattggggcttgcaattgttccccatgaacgaggaattcccagtaagcgcgagtcataagctcgcgttgattacgtccctgccctttgtacacaccgcccgtcgctactaccgattgaatgatttagtgaggtcttcggaccggtgcgcgacggct--cttcgcgagccgttgatgttgctggaaagatgaccaaacttgatcatttagaggaagtaaaagtcgtaacaaggtttccgtaggtgaacctcctgaattcgaaagggg---------------------------ttggattcatgtctc--tcc-ga-c-g---taa-cagta-cggtcacaccat-gatggtgctggtcgcccgc----ggcgattaatttcgcttgcggtgtcgtttctggcgtccacttggcag-ct-ggc------atgtcac-ttc-gcggaggactgcacttct-cccct-agtagaaacgtcgcgacccgttggg-tgccggtc-aaaggcctgggtaggaagaccgcg--tgtcctgt-gt--------gggtt---ccatgggcatgcggactcctggtg-acccggccggctgcccgacggtatgacccgaggagtcgatccgctaaa---tgggaaacactatgg--ttgtgaagcgtgcgg-cctggcgccgatgcgtgtggggat-tgtgg--tgtaaacc-gg---gggtg-cccgtgc-gaag-cacggtcccggccct---actgcgttgtcgg--ttgctggtgtcctcgcacaggatcg-atactcccgtctgcg---acgccc-atcttcggatggtctcccg------------------------------------------------------------------------------------------------------------------------acagttggaatagatgtagatacacgagcttattttacatcagcaacaataattattgccgttccaactggaattaaagtatttagttgattaacaactatgtatggatccaaaataacttttagaccctcatgcttatgaagattgggattcgtgttcctgttcacattagggggaataacaggaattgtactttcaaattcatccattgatattacactacacgatacttattatgtagtagcacatttccattatgttctatcaataggagcagtatttgctattatatctggatttatccagtgataccctttgttgacaggattgacaataaatccaaaatgattaaaaattcaattcattacaatatttgtaggagtaaacttaacattttttccacaacatttcctaggacttgctggtataccacgacgatacattgattatccagatatatttttaatatgaaacatcttatcatcaataggggctataatttcagccctaagaataatagcattttttactataatttgagaaagaataatatctctacgacaagtagtaagagggtcacaaacaagaagatcaaatgaatgaaaacaaaatataccaccaaaggaacacacctataatgaactacctatcctaattaaa----ttctaatatggcagat???????????????????????????????????????????????????????????????????????????????????????????????????????????????????????????????????????????????????????????????????????????????????????????????????????????????????????????????????????????????????????????????????????????????????????????????????????????????????????????????????????????????????????????????????????????????????????????????????????????????????????????????????????????????????????????????????????????????????????????????????????????????????????????????????????????????????????????????????????????????????????????????????????????????????????????????????????????????????????????????????????????????????????????????????????????????????????---------------aagcggcccgtaagagcgcccctgcaactggtggagtgaagaagcctcaccgctaccgtcctgggacagttgccctgagagaaatcaggcgttaccagaagagcaccgagctgctgattcgaaagttgcctttccagcgccttgtgcgtgagatcgcccaagacttcaagacggacctccgcttccagagctctgcagtaatggcactgcaggaggcaagcgaggcctacctggtgggtctgtttgaggacaccaacctgtgtgccattcacgccaagagggtcaccatcatgccc
>19-054
taatttaatggccgcggtattatgaccgtgcaaaggtagcataatcattagcttattaattgtgagattgtatgaatggttggacgaaatattaactgtctcat-tatta-ttatttagaatttaacttttgagttaaaaggcttaaatttatttataggacgagaagaccctatagatctttattttcatt-atttt---at--ttattttt---gtattattt-ttat-----------tta-atggatttttagttggggtgattttgagata-tatttaactctttatt-tta-t--tt--ttcatttatttatg-tttatctgaccttttattattgtttataaga-aaagataccttagggataacagcgtaattctttctgagagttcatattgacgttggagattgcgacctcgatgttgaattaagattaatttta---ggtgaagtagctta-a-tt-attaggtctgttcgacctttaaaatcttacatgatctgagtca--------------------------------------------------------------------------------------------------------------------------------------------------------------------------------------------------------------------------------------------------------------------------------------------------------------------------------------------------------------------------------------------------------------------------------------------------------------------ctttaacgagtatccattggagggcaagtctggtgccagcagccgcggtaattccagctccaatagcgtatattaaagttgttgcggttaaaaagctcgtagttggacttgtgtcccacgctgtcggttcaccgttcgtcggtgtttaactggcatgcccgtgtggacgtcctgccggtggatgcggtcggccgtgggcct-ct--ggtctgcgcgtcggcggtccgatggaatcctaccgcggtgctcttcaccgagtgtcgaggtgggccggcacgtttactttgaacaaattagagtgctcaaagcaggcagtggttcgcctgaatattgtgtgcatggaataatggaataggacctcggttctattttgttggttttcggaacttgaggtaatgattaatagggacagacgggggcattcgtattgcgacgttagaggtgaaattcttggatcgtcgcaagacgaacctaagcgaaagcatttgccatgagtgttttcattaatcaagaacgaaagttagaggttcgaaggcgatcagataccgccctagttctaaccataaacgatgccagctagcgatccgccgaagttcctccgatgactcggcgggcagcttccgggaaaccaaagcttttgggttccgggggaagtatggttgcaaagctgaaacttaaaggaattgacggaagggcaccaccaggagtggagcctgcggcttaatttgactcaacacgggaaacctcaccaggcccggacaccggaaggattgacagattgagagctctttcttgattcggtgggtggtggtgcatggccgttcttagttggtggagcgatttgtctggttaattccgataacgaacgagactctggcctgctaactagtcgcttccggtatcccttcgtgctaccggcgac--aaatgatcttcttagagggacaggcggcttctagccgcacgagattgagcaataacaggtctgtgatgcccttagatgttctgggccgcacgcgcgctacactgaaggaatcagcgtgtcctcctagcccgaaagggccgggtaacccgttgaacctccttcgtgctagggattggggcttgcaattgttccccatgaacgaggaattcccagtaagcgcgagtcataagctcgcgttgattacgtccctgccctttgtacacaccgcccgtcgctactaccgattgaatgatttagtgaggtcttcggaccggtgcgcgacggct--cctcgcgagccgttgatgttgctggaaagatgaccaaacttgatcatttagaggaagtaaaagtcgtaacaaggtttccgtaggtgaacctcctgaattcgaaagggg---------------------------ttggattcagatcct--acc-gatt-g---catactagg-cagccccactgcggatggtgccggtcgcccgc----ggcgattaatttcgtttgcggtgtcgtttctggcgtccacccggtgg-tcagct------gaccacc-atc-tcggaggttcgcacttct-cccct-agtagaaacgtcgcgacccgttggg-tgccggcc-gaaggcccgggaaggaagcccgtg--catcctgtggt--------ggttg---ccacaggcgtgcggactcccggtg-acccggccggctgcccgacggtatgaccagaggagccgatccgctgaa---tgggaaacactgtggt-ttgtgaagcgtgcgg-cctggcgccgatacgtgcggggat-tgagg--tgtaaacc-gg---gggtg-cccgtgc-gaag-cacggtcccggccct---gctgcgtcgtcgg--ttgccggtgtcctcgcactggatcg-atactcccgtctgcg---acgccc-atcttcggatggtctcccg-----------catctcccatgaaagaggaaaaaaagaagtatttggtaacttaggtataatttttgcaatagcagcaattgggttattaggttttatagtatgagcacatcatatatttacagttggtatggatgtagatacacgagcttacttcacttcagcaactataattattgcagtacctacaggaattaaagtatttagatgattaacaactatatatggatcaaaattaacctttagaccaagatgtttatgaactataggatttgtattcttatttacgctggggggtttaacaggaatcgttttatcaaattcatcaattgatattactcttcatgatacttattatgtagtagctcacttccactacgttctatctataggagcagtatttgcaattaaagcgggatttattcaatgatacccattatttacaggaatatcaataaaccctaaatgactaaaaattcaattcttcacaatatttattggagtaaacataaccttcttccctcaacatttccttgggttagctggaataccacgacgatattcagattatcctgatatattcacatcatgaaatattgtttcatcaataggagcattaatttcaacactaagaataataatattcattataattatttgagaaagattatcaacaaaacgaaaaaccctttttagatcccatataattagatcattagaatgatcacataatatgccccctaatgaacacacttatacagaattacctattataattaaa----ttctaatatggcagat--agaaatatcaacttgacctaatttatatttacaagacagattttctcctataatagaacaattaatatttttccatgaccatattataataatcttaattattattattactatagtaagatatataataatcaatatcacaataagaaataaaataaaccgaaatctattagaaggacaaataatcgaaatagtttgaacaattacacccgctataacattatttttcattgcggccccctcccttcgactactatacttaatagatgaaatcaacaaaccaataataactataaaagcagttggtcaccaatggtattgatcttacgaatattcagattttattgaaacggaatttgactcatttatagaaaaccctgaaaccaattcaaatatacgtttattagaatctgataaccgacttacattaccatgtaatatttttattcgaataatagtaacatccactgatgttattcacgcatgaacattaccatcatcaggaattaaaattgatggaacccctggacggctaaaccaatcaagaataataattaatcgaagaggattaatatatgggcaatgttcagaaatctgtggtataaatcatagatttataccaatcgttattgaaagaattcctattaataattttattaaatgaataataaaatcatcagatgactgaaagcaagcagcttgccacaaaagcggctcgtaagagcgcccctgcaactggtggagtgaagaagcctcaccgctaccgtcctggaacagttgccctgagagaaatcaggcgttaccagaagagcaccgagctgctgattcgaaagttgccgttccagcgccttgtgcgtgagattgcccaggacttcaagacggacctccgcttccagagctctgcagtaatggcactgcaggaggcaagcgaggcctacctggtgggtctttttgaggacaccaacctgtgtgccattcacgccaagagggtcaccatcatgccc
>SB0232
ttattaaatggctgcggtattttgaccgtgcaaaggtagcataatcattagttcatttattgtgaactggaatgaatggtttgacgaaacattaactgtctcat-ttatt--tatatataatttaaattttgagttaaaatgcttaaatttttttatgggacgagaagaccctatagatctttattttagtt-tattt---at--attatttt---tgttta----ttatg--tgtatatatat-attattgttttattggggtgatattgagata-taaataactcttgatt-ttt-t--ta--ttcattgatttttg-tataagtgattttttattattg-ttaaaagatatagataccttagggataacagcgtaattctttttgagagttcatatcgacaatagagattgcgacctcgatgttggattaagatatttatta---ggtgtaggagctta-a-tt-aatgagtctgttcgacttttaaaatcttacatgatctgagttc-----------------------------------------------taactgtggtaattctagagctaatacatgcaaacagagccccgaccagaaatggaaggggtgcttttattagatcaaaaccaatcgg-ccggctcgtctggtccgtttgctttggtgactctggataactttgtgctgatcgcacggtcttcgaaccggcgacgcatctttcaaatgtctgccttatcaactgtcgatggtaggttctgcgcctaccatggttgtaacgggtaacggggaatcagggttcgattccggagagggagcctgagaaacggctaccacatccaaggaaggcagcaggcgcgcaaattacccactcccggcacggggaggtagtgacgaaaaataacgatacgggactcatccgaggccccgtaatcggaatgagaacactttaaaccctttaacgagtatccattggagggcaagtctggtgccagcagccgcggtaattccagctccaatagcgtatattaaagttgttgcggttaaaaagctcgtagttggacttgtgtcccacgctgtcggttcaccgttcgtcggtgtttaactggcatgatcgtgcggacgtcctgccggtggatgcggtcggccgtgggcct-ct--ggtctgcgcgtcggcggtccgatgcaatcctaccgcggtgctcttcaccgagtgtcgaggtgggccggcacgtttactttgaacaaattagagtgctcaaagcaggcagtggttcgcctgaatattgtgtgcatggaataatggaataggacctcggttctattttgttggttttcggaacttgaggtaatgattaatagggacagacgggggcattcgtattgcgacgttagaggtgaaattcttggatcgtcgcaagacgaacctaagcgaaagcatttgccatgagtgttttcattaatcaagaacgaaagttagaggttcgaaggcgatcagataccgccctagttctaaccataaacgatgccagctagcgatccgccgaagttcctccgatgactcggcgggcagcttccgggaaaccaaagcttttgggttccgggggaagtatggttgcaaagctgaaacttaaaggaattgacggaagggcaccaccaggagtggagcctgcggcttaatttgactcaacacgggaaacctcaccaggcccggacaccggaaggattgacagattgagagctctttcttgattcggtgggtggtggtgcatggccgttcttagttggtggagcgatttgtctggttaattccgataacgaacgagactctggcctgctaactagtcgcttccggtatccctgagtgctaccggcgac--aaatgatcttcttagagggacaggcggcttctagccgcacgagattgagcaataacaggtctgtgatgcccttagatgttctgggccgcacgcgcgctacactgaaggaatcagcgtgtcctcctagcccgaaagggccgggtaacccgttgaacctccttcgtgctagggattggggcttgcaactattccccatgaacgaggaattcccagtaagcgcgagtcataagctcgcgttgattacgtccctgccctttgtacacaccgcccgtcgctactaccgattgaatgatttagtgaggtcttcggaccggtgcgcgacggtttgcttgtcgagccgttgatgttgctgggaagatgaccaaacttgatcatttagaggaagtaaaagtcgtaacaaggtttccgtaggtgaacct---------------------------------------------tggattcaatgcct--acc-ggta-t---gttgggaca-----cctttgccagatggcgtcggtcgcccgc----agcgattcacttcgtttgcggtgtcgttcccggcgatcactcggcct-tgtggt-gg---atacctg-gct-ccggaggagtgcacttcc-tccct-agtagaaacgtcgcgacccgctggg-tgccggtc-caaggcccaggatggcagcccgcg--tgtcctgtggg--------ggttc---tcacaggcttgcggacacttggtg-acccggccggctgcccggcggtatgatcagaggagtcgatccgctgaa---agttaaacactatgg--ttgtgtggcgtccgg-cccggcgccgaggcgtgcggggat-atagg--tgcaaacc-gg---gggtg-tccgtgc-gaag-cacggccccggcccc---gctgcgtcctcggatacgtcggtgacctcggactggatca-gcactcctgtctgcg---acgccc-accttcggatggtctcccg-------------------------------------------------------gaataatttttgcaatatctgcaattgggttacttggttttgttgtatgagcacatcatatattcactgtaggaatagatgtagatacacgagcttattttacctcagcaacaataattattgcagtacccacaggaattaaagtatttagatgattagcaaccatatatgggtcaaaattaactttaagcccatcttgcctatgatcattaggttttgtattcctatttactttaggaggattaacaggaattattttatcaaattcatctatcgacattacattacatgacacatattatgtagttgcacatttccattatgtattatcgataggggccgtatttgcaatcatatcagggtttattcattgataccccttattcactggactatctataaatacactttgattaaaaattcaatttattactatatttgtaggagtaaacttaacatttttccctcaacattttctaggtctagctggaatacctcgtcgatactcagactatcccgatatatacgtttcatgaaatattatttcatcaataggggcattaatttcaacaatcagaataataatatttattattattatttgagaaagaataacatcaataaaacaaacattatttagttctcatataataaattcactagaatggaatcataatttacctccgacagaacataattataaagaattaccaacattaattatg----ttctaatatggcagat-------------------------------------------------------------------------------------------------------------------------------------------------------------------------------------aaataattgaattaatttgaacaattacaccaaccataattttaatattaattgctacaccatcactacgactactatatctaatagatgaaattaataaccccataataacaactaaagcaattgggcatcaatgatattgaacctatgaatactcagatttcaataataaagaaatagaatcatatataattaaccaacaaaataataatcatttacgtttattagatgttgataatcgaataaccctaccatctaatacatttattcgaataattgtcacatcaactgatgtaattcattcatgaacaatcccatcaacaggagtaaaaattgatggaacaccaggacgacttaatcaatcaagattactattgaatcgaaacggattattatatggacagtgttcggaaatttgtggaatgaatcatagatttatacctattgttgtagaaagagttcctattaattattttatcaaatgaataataaaatcatcagatgactgaaagc-agcagctagcgaccaaggccgctcgcaagagcgccccggccacaggtggagtgaagaagccccatcgctaccgccctggcactgtagccttgagagaaatcaggcgataccagaagagtactgaactactgatccgcaagctccccttccaacggttggtgcgagagattgcccaggacttcaagacagacctgcgttttcagagctctgcagtgatggcgctgcaggaggccagcgaggcatacctggtgggactgtttgaggacaccaatctctgtgccatccatgccaagagggtcaccatcatgccc
>SLT09
ttttttaatggccgcggtattttgaccgtgcaaaggtagcataatcattagtctattaattatggaatagtatgaatggttggacgaaatattggctgtctcat-ttgta-tttatttgaatttaacattttagttaaaaggcttaaattttattataggacgagaagaccctatagatctttatttatgat-ttgtt---tt--attttttt---agttta----ttttt--attaaattaat-ttatttattttgttggggcgatgttgagata-taattaactctttttt-ttt----tt--ttcatta-------------------------------------------------------------------------------------------------------------------------------------------------------------------------------------------------------tcattaaatcagttatggttccttagatcgtaccaca-tgacttggataactgtggtaattctagagctaatacatgcaaacagagtcccgaccagaaatggaagggatgcttttattagatcaaaaccaatcgg-ccggctcgcccggtccgtttgctttggtgactctggataactttgagctgatcgcacggtcctcgtaccggcgacgcatctttcaaatgtctgccttatcaactgtcgatggtaggttctgcgcctaccatggttgtaacgggtaacggggaatcagggttcgattccggagagggagcctgagaaacggctaccacatccaaggaaggcagcaggcgcgcaaattacccactcccggcacggggaggtagtgacgaaaaataacgatacgggactcatccgaggccccgtaatcggaatgagcacactttaaaccctttaacgagtatccattggagggcaagtctggtgccagcagccgcggtaattccagctccaatagcgtatattaaagttgttgcggttaaaaagctcgtagttggacttgtgtcccacgctgtcggttcaccgttcgtcggtgtttaactggcatgcccgtgtggacgtcctgccggtggatgcggtcggccgtgggcct-ct--ggtctgcgcgtcggcggtccgatggaatcctaccgcggtgctcttcaccgagtgtcgaggtgggccggcacgtttactttgaacaaattagagtgctcaaagcaggcagtggttcgcctgaatattgtgtgcatggaataatggaataggacctcggttctattttgttggttttcggaacttgaggtaatgattaatagggacagacgggggcattcgtattgcgacgttagaggtgaaattcttggatcgtcgcaagacgaacctaagcgaaagcatttgccatgagtgttttcattaatcaagaacgaaagttagaggttcgaaggcgatcagataccgccctagttctaaccataaacgatgccagccagcgatccgccgaagttcctccgatgactcggcgggcagcttccgggaaaccaaagcttttgggttccgggggaagtatggttgcaaagctgaaacttaaaggaattgacggaagggcaccaccaggagtggagcctgcggctt-atttgactcaacacgggaaacctcaccaggcccggacaccggaaggattgacagattgagagctctttcttgattcggtgggtggtggtgcatggccgttcttagttggtggagcgatttgtctggttaattccgataacgaacgagactctggcctgctaactagtcgcttccggtatcccttcgtgctaccggcgac--aaatgatcttcttagagggacaggcggcttctagccgcacgagattgagcaataacaggtctgtgatgcccttagatgttctgggccgcacgcgcgctacactgaaggaatcagcgtgtcctcctagcccgaaagggccgggtaacccgttgaacctccttcgtgctagggattggggcttgcaattgttccccatgaacgaggaattcccagtaagcgcgagtcataagctcgcgttgattacgtccctgccctttgtacacaccgcccgtcgctactaccgattgaatgatttagtgaggtcttcggaccggtgcgcgacggct--cctcgcgagccgttgatgttgctggaaagatgaccaaacttgatcatttagaggaagtaaaagtcgtaacaaggtttccgtaggtgaacct----------aaagggg---------------------------ttggattcatgtcct--tcc-gttt-g---taaacagtg-tcgtcccgccacagatggtgctggtcgcccgc----ggcgattcatttcgtttgcggtgtcgtttctggcttccacttggttg-ag-ggc------gtccg-c-ctc-gcggaggactgcacttct-cccct-agtagaaacgtcgcgacccgttggg-tgcctgcc-aaaggcctgggtaggcagaccgcg--tgtcctgtggc--------gatag---tcacaggcgtgcggactcctggtg-acccggcaggctgcccgacggtatgaccagaggagtcgatccgctgaa---tgggaaacactttgg--ttgtgaagcgtgcgg-cccggcgccgatacgtgcggggat-tgagg--tgtaaacc-gg---gggtg-cccgtgc-gaag-cacggtcccggccct---gctgcgttgtcgg--ttgttggtgtcctcgcactggatcg-atactcccgtctgcg---acgccc-atcttcggatggtctcccgatctcacatgttatctcaaatgaaagaggaaaaaaagaagtatttggaaatctaggaataattttcgcaatagctgctattggtcttttaggttttgtagtatgggctcatcatatatttacagtaggaatagatgtggacacacgagcatactttacatcagctacaataattattgcagtacccacaggaattaaagtatttagatgattaacaacattatacggttctaaattaacactcagaccttcatgtttatgggccttaggatttgtattcttatttacattggggggattgactggaattattttatcaaattcatctattgatatcaccctacatgatacatattatgtagtggcacacttccactatgtcctatccataggagcagtatttgctattatatctggaattatccaatgataccctttattttcgggaacaaccttaaattcattatggataaaaattcaattcatatcaatatttattggagtaaacataactttcttcccacaacatttcctaggattagctggaatgccacgacgatattctgattatccagacatatatactacatgaaatattatttcatcaataggagcattgatttcaacattaagaattatattatttataataattatttgagaaagaataacatcttcacgtcaaacaatatttagatcaagtttaataatagcaattgaatgaagacataatataccaccaaatgaacattcatatatagaattacccattttaatcaaa----ttctaatatggcagat------atatcaacctgaccaaacttaatccttcaagatagattttcgccactaatagaacaattaattttctttcacgatcacattataataatcttaattattattgtaataatagtaacgtacatattaattattattatccttaataataaaaaaaatttaattatattagaaggacaagtaattgaattaatttgaacagttacaccaactttaacactattttttattgcaacaccatcattgcgattactatacttaatagacgaaattaataaacccataataaccgtcaaagtattaggtcatcaatgatattgaacttatgaatattcagattttaaagaaacagaatttgattcatatataaacaattttaataa---aagtaatgtacgattaatagactcagataaccgaacaactttaccattaaatatttttattcgaataatagtaacatcaactgatgttattcattcatgagctcttccatcatcaggagtaaaaattgatggaacacctggacgactaaatcaatcaagattaatgtttagtcgtccgggtattacatttggacaatgttcagagatttgtggaacaaatcacagtttcataccaattaccgtagagagagtaccaattaactcatttatcaaatgaataaaaaaatcatcagatgactgaaagcaagcagctggccacgaaagctgctcgtaagagcgcccctgcgactggcggtgtgaagaagcctcaccgctaccgtcctggaacggtagccctgagagaaatcaggcgttaccagaagagcaccgagctgcttattcggaagttgcctttccagcgccttgtgcgtgagattgcccaggacttcaagaccgaccttcgcttccagagctctgcagtaatggcactgcaggaggcaagcgaggcctacctggtgggtctgttcgaggacaccaacctgtgtgccattcacgccaagagggtcaccatcatgcc-
>16-157
????????????????????????????????????????????????????????????????????????????????????????????????????????????????????????????????????????????????????????????????????????????????????????????????????????????????????????????????????????????????????????????????????????????????????????????????????????????????????????????????????????????????????????????????????????????????????????????????????????????????????????????????????????????????????????????????????????????????????????????????????????????????????????????????????????????????????????????????????????????????????????????????????????????????????????????????????????????????????????????????????????????????????????????????????????????????????????????????????????????????????????????????????????????????????????????????????????????????????????????????????????????????????????????????????????????????????????????????????????????????????????????????????????????????????????????????????????????????????????????????????????????????????????????????????????????????????????????????????????????????????????????????????????????????????????????????????????????????????????????????????????????????????????????????????????????????????????????????????????????????????????????????????????????????????????????????????????????????????????????????????????????????????????????????????????????????????????????????????????????????????????????????????????????????????????????????????????????????????????????????????????????????????????????????????????????????????????????????????????????????????????????????????????????????????????????????????????????????????????????????????????????????????????????????????????????????????????????????????????????????????????????????????????????????????????????????????????????????????????????????????????????????????????????????????????????????????????????????????????????????????????????????????????????????????????????????????????????????????????????????????????????????????????????????????????????????????????????????????????????????????????????????????????????????????????????????????????????????????????????????????????????????????????????????????????????????????????????????????????????????????????????????????????????????????????????????????????????????????????????????????????????????????????????????????????????????????????????????????????????????????????????????????????????????????????????????????????????????????????????????????????????????????????????????????????????????????????????????????????????????????????????????????????????????????????????????????????????????????????????????????????????????????????????????????????????????????????????????????????????????????????????????????????????????????????????????????????????????????????????????????????????????????????????????????????????????????????????????????????????????????????????????????????????????????????????????????????????????????????????????????????------------------cacgaaagtggtaaaagggaggtatttggtaacataggaataatctttgcaatagctgcaattggtttactaggtttcattgtatgggcccaccatatatttacagtaggtatagatgttgacacacgggcatatttcacatcagcaacaataattattgcagtaccaacaggaattaaagtatttagatgactaactaccatatacggttctaaaataacttttagaccttcatgtttatggagattagggtttgtattcctatttacattggggggattaacaggaattgtactctcaaactcatcaattgatatcacactacacgacacatactacgtagtagcccacttccactacgtgctatctataggagcagtatttgccatcatatcaggatttatccaatgataccctttattaacaggaataacaataaatccaacatgattaaaaatccaattctttactatattcgtaggggtgaatctaactttctttccccaacattttcttggcttagctggaatacctcgacgatacattgattaccccgatatatttttactgtgaaacatcacatcatcaataggggccacaatctcagcgctaagaataataatattctttactattatttgagaaagaataatatctatacgacaaacaataataagatcacatacaagaagatcaaatgaatgaaaccaaaatttaccaccaaatgaacatacctataatgaattacctattttaattaaa----ttctaatatggcagat??????????????????????????????????????????????????????????????????????????????????????????????????????????????????????????????????????????????????????????????????????????????????????????????????????????????????????????????????????????????????????????????????????????????????????????????????????????????????????????????????????????????????????????????????????????????????????????????????????????????????????????????????????????????????????????????????????????????????????????????????????????????????????????????????????????????????????????????????????????????????????????????????????????????????????????????????????????????????????????????????????????????????????????????????????????????????????????????????????????????????????????????????????????????????????????????????????????????????????????????????????????????????????????????????????????????????????????????????????????????????????????????????????????????????????????????????????????????????????????????????????????????????????????????????????????????
>WS061
ttatttaatggccgcggtattttgaccgtgcaaaggtagcataataattagtctattaattgtggactggaatgaatggtttgacgaaatattaactgtctcat-attta--tttattgaacttaatttctttgtgaaaaagcttagatttaattggaggacgagaagaccctatagatctttagttatatt-tttat---aa--tttatttt---ggttta----ttgtt--tatttatattg-atataattttagttggggtgactgggggataatcattaactccctctt-ttt-g--tg--taca-ttttatatg-ataatttgaccttattttattg-ttataagataaagataccttagggataacagcgtaatcctttttgagagtccttatcgacaagaggggttgcgacctcgatgttgaattaagaatacttcta---ggtgaagaagctta-g-gt-ag-----------------------------------------tcattaaatcagttatggttccttggatcgtaccaca-tgacttggataactgtggtaattctagagctaatacatgcaaacagagtcccgaccagaaatggaagggatgcttttattagatcaaaaccaatcgg-ccggctcgtccggtccgtttgctttggtgactctggataacttggagctgatcgcacggtctccgtaccggcgacgcatctttcaaatgtctgccttatcaactgtcgatggtagattctgcgcctaccatggttgtaacgggtaacggggaatcagggttcgattccggagagggagcctgagaaacggctaccacatccaaggaaggcagcaggcgcgcaaattacccactcccggcacggggaggtagtgacgaaaaataacgatacgggactcatccgaggccccgtaatcggaatgagaacactttaaaccctttaacgagtatccattggagggcaagtctggtgccagcagccgcggtaattccagctccaatagcgtatattaaagttgttgcggttaaaaagctcgtagttggatctgtgtcccacgctgtcggttcaccgttcgtcggtgtttaactggcatgcccgtgcggacgtcctgctggtggatgcggtcggccgtgggcct-tc--ggtctgcgcgtcggcggtccgattcaatcctaccgcggtgctcttcaccgagtgtcgaggtgggccggcacgtttactttgaacaaattagagtgctcaaagcaggcagtggttcgcctgaatattgtgtgcatggaataatggaataggacctcggttctattttgttggttttcggaacttgaggtaatgattaatagggacaaacggaggcatccgtattgcgacgttagaggtgaaattcttggatcgtcgcaagacgaacttaagcgaaagcatttgccgagcgtgttttcactaatcaagaacgaaagttagaggttcgaaggcgatcagataccgccctagttctaaccataaacgatgccagctagcgatccgtcgaagttcctccgatgactcggcgggcagcttccgggaaaccaaagcttttgggttccgggggaagtatggttgcaaagctgaaacttaaaggaattgacggaagggcaccaccaggagtggagcctgcggcttaatttgactcaacacgggaaacctcaccaggcccggacaccggaaggattgacagattgagagctctttcttgattcggtgggtggtggtgcatggccgttcttagttggtggagcgatttgtctggttaattccgataacgaacgagactctggcctgctaactagtcgttcccggtatcccttcgtgctaccggcgac--aaatgatcttcttagagggacaggcggcttctagccgcacgagattgagcaataacaggtctgtgatgcccttagatgttctgggccgcacgcgcgctacactgaaggaatcagcgtgtcctcctagcccgaaagggccgggtaacccgttgaacctccttcgtgctagggattggggcttgcaattgttccccatgaacgaggaattcccagtaagcgcgagtcataagctcgcgttgattacgtccctgccctttgtacacaccgcccgtcgctactaccgattgaatgatttagtgaggtcttcggaccggtgcgcgacggct--cttcgcgagccgttgatgttgctggaaagatgaccaaacttgattatttaga---------------------------------------cctgaattcgaaagggg---------------------------ccggattccagtccg--tcc-gggt-tt--atcgggccg-tcttgccccgccagatggtgtcggtcgcccgc----ggcgattcatttcgcttgcggtgtcgttcccggcgatcactcggcgg-ggtggc-gc---gtctccg-gtt-ccggagggccgcatttccaccctt-tgtagaaacgtcgcgacccgttggg-tgccggtc-taaggctcgggttggcagaccgtg--cgttccgcggg--------ggctc---ccgcgggcgtgcggactctcggtg-tcccggccggctgcccgacggtgtgaccagaggagacgatccgctact---tgtgaaacactctgg--atgtgtagcgttcgg-cccggcgccgatgtgcgggaggacatgagg--tgatgcctcgg---gagaa-cccgtgt-tgat-cacggtccctacctc---tctgcgcgttcggttgtgtcggtgtcctcggactggatcg-atactcccgtcggcg---acgccc-accttcggatggtctcccg????????????????????????????????????????????????????????????????????????????????????????????????????????????????????????????????????????????????????????????????????????????????????????????????????????????????????????????????????????????????????????????????????????????????????????????????????????????????????????????????????????????????????????????????????????????????????????????????????????????????????????????????????????????????????????????????????????????????????????????????????????????????????????????????????????????????????????????????????????????????????????????????????????????????????????????????????????????????????????????????????????????????????????????????????????????????????????????????????????????????????????????????????????????????????????????????????????????????????????????????------------------------------------------------------atagaacaactcatcatattatatgatcatattataataatcctaataataattgtaacaacaattacgtacattttattgatactcattatgggcaaccacctagatcgaaatctactagaagggcaaataattgaacttatttgaacagttactccagtaataaccctagcttttattgtcacaccatctctgcgactattatatctaatagatgaaatcaataatcccataataacagtcaaggcagttggtcaccaatgatactggacttatgaatattcggattttaataaatatgaattcgactcatacataattaatgattatagaccaaaatcaattcgactattagatgtagacaatcacactgtattaccatcaaatacatttatccgaataattattacatcaactgatgtaatccattcatgaaccctcccaccaacaggagtaaaaattgatggtaccccaggacgactaaatcaagctagaatactcttaaaccgtaatggaattatatatggacaatgttcagaaatctgcggtacaaaccatagatttatgccaattaccattgaaagcgtaccaatcaattcatttattaaatgaatg--------------------------agcagctcgccaccaaggcggcccgcaagagcgcgcccgccacagggggggtgaagaagccacatcgctaccgtcctggcaccgtcgccctgagagaaatcaggcgctaccagaagagcaccgagctcctgatccgcaagctgcccttccagcgcctggtgcgagagattgcccaggacttcaagacagacctgcgctttcagagttctgctgtgatggctctgcaagaggccagcgaggcctacctggtgggcttgttcgaggacacgaacctgtgcgccatccatgccaagcgc---------------
>R4
-----------------------------------------------------------------------------------------tttattctgtctctt-tttta--ttgctagaatttaatttttgagttaaaaagcttaaattttcttataggacgagaagaccctatagatctttattattatt-attat---tt--tgtttttt---ggttatttatttttg--attttatttta-tttatttttttgttggggtgacatttagata-ttattaactcttttt--ttt-t--tc--ttcatttatttttg-tttaattgaccttttattattgtttataanaattanataccttagggataacagcgtgattcttttttanagttcttattaacaggggagattgcgacctcgatgttgaattaagataattatta---ggtgtagaagctta-a-tt-ttttggtctgttcgaccattanattcttacatgatctgagttc--------------------------------------------------------------------------------------------------------------------------------------------------------------------------------------------------------------------------------------------------------------------------------------------------------------------------------------------------------------------------------------------------------------------------------------------------------------------ctttaacgagtatccattggagggcaagtctggtgccagcagccgcggtaattccagctccaatagcgtatattaaagttgttgcggttaaaaagctcgtagttggacttgtgtcccacgctgtcggttcaccgttcgtcggtgtttaactggcatgcccgtgtggacgtcctgccggtggatgcggtcggccgcgggcct-ct--ggtctgcgcgtcggcggtccgattgaatcctaccgcggtgctcttcaccgagtgtcgaggtgggccggcacgtttactttgaacaaattagagtgctcaaagcaggcagtggttcgcctgaatattgtgtgcatggaataatggaataggacctcggttctattttgttggttttcggaacttgaggtaatgattaatagggacagacgggggcattcgtattgcgacgttagaggtgaaattcttggatcgtcgcaagacgaacctaagcgaaagcatttgccatgagtgttttcattaatcaagaacgaaagttagaggttcgaaggcgatcagataccgccctagttctaaccataaacgatgccagctagcgatccgccgaagttcctccgatgactcggcgggcagcttccgggaaaccaaagcttttgggttccgggggaagtatggttgcaaagctgaaacttaaaggaattgacggaagggcaccaccaggagtggagcctgcggcttaatttgactcaacacgggaaacctcaccaggcccggacaccggaaggattgacagattgagagctctttcttgattcggtgggtggtggtgcatggccgttcttagttggtggagcgatttgtctggttaattccgataacgaacgagactctggcctgctaactagtcgcttccggtatcccttcgtgctaccggcgac--aaatgatcttcttagagggacaggcggcttctagccgcacgagattgagcaataacaggtctgtgatgcccttagatgttctgggccgcacgcgcgctacactgaaggaatcagcgtgtcctcctagcccgaaagggccgggtaacccgttgaacctccttcgtgctagggattggggcttgcaattgttccccatgaacgaggaattcccagtaagcgcgagtcataagctcgcgttgattacgtccctgccctttgtacacaccgcccgtcgctactaccgattgaatgatttagtgaggtcttcggaccggtgcgcgacggct--cttcgcgagccgttgatgttgctggaaagatgaccaaacttgatcatttagaggaagtaaaagtcgtaacaaggtttccgtaggtgaacctcctgaattcgaaagggg---------------------------ttggattcatgtcct-ttcc-gtta-g---caaaccggg-ttgcctcgctacggatggtgccggtcgcccgc----ggcgattcatttcgcttgcggtgtcgtttctggcgtccacctggcgt-cg-gct------gaccgcc-ctc-gcggaggactgcacttct-cccct-agtagaaacgtcgcgacccgttggg-tgccggcc-aaaggcccgggtgggcagaccgct--cgtcccgtggt--------gttcg---ccacgggcgtgcggacccctgttg-acccggccggctgcccgacggtatgaccagaggagtcgatccgctgaa---tgggaaacactgtgg--ttgtgaagcgtgcgg-cctggcgccgatacgtgtggggat-tgagg--tgtaaacc-gg---gggtg-cccgtgc-gaag-cacggtcccggccct---gctgcgttgtcgg--tcgccggtgtcctcgcacaggatcg-atactcccgtctgcg---acgccc-accttcggatggtctcccgatttcacacattatttcacatgaaagaggtaaaaaagaggtattcggaaatttaggaataatcttcgcaataggagctattggattattagggtttgtagtatgagcacatcacatatttactgtaggaatagatgtagatacacgagcatattttacatcagcaaccataattatcgcagtacccactggaattaaagtatttagatgattaacaacaatatatggatccaaaatcacgttcagcccatcatgtcagtgagctctcgggttcgtattcttatttacaatcggtggattaacaggaattattttatctaactcatcgattgacattactcttcatgatacttattatgtagtagcacattttcattacgtactatcaataggtgcagtgtttgctattatatccggattcattcaatgatttcccctaatatcaggaataactataaatccgaaatgattaaaaatacaatttataactaccttcattggagttaatataacattttttccacaacattttttaggtctttcaggcatgccacgacgttattccgacttccccgatatatttatcacatgaaatattatttcatctataggggcccttatttcattaacaagaacaataatattcacaataatcatgtgagaaagaatatcttcgatacgacaaacaatttttagatctaatataagaagatcaatagaatgaaatcatgacttaccaccatctgaacattcatataatgaattaccgataataattata----ttctaatatggcagat------ataacaacatggccaaattcatactttcaagatagaaattcaccactaatagaacaattaatatattttcatgatcatataataataattattataataattgtcacaatagtgagttatttaataattaatattataattaataataaaactaacttaaacttattagaaggtcaagtaattgaattaatctgaactattattcctacattaacactattatttattgcaacaccatcactgcgcctgctttacttaatagacgaaatcaataaaccagttataacaattaaagttacaggacatcaatgatactgaacatatgaatactcagattttaaagaaaacgaatttgattcatacataataagctatgaaaa---aaataatagccgattattagaatcagataataaactaacacttccaataaacaacttaatccgattaatagtaacatcaactgatgttattcactcgtgaactttaccatcaacaggagtaaagattgatgcgacacccggacgattaaatcagggcagattaatattatatcgaagaggcataatttatggccaatgttcagaaatttgtggtacaaaccatagatttatacctatttctgtagaaagtacacctatcaatgtatttatcaaaaaaatattataaacatcagatgactgaaagca----------------agcagctcgtaagagcgcccctgcaactggtggagtgaagaagcctcaccgctaccgtcctggaacagttgccctgagagaaatcaggcgttaccagaagagcaccgaactgctgattcgaaagttgcctttccagcgccttgtgcgtgaaattgcccaggacttcaagacggacctccgcttccagagctctgcagtaatggcactgcaggaggcgagcgaggcctacctggtgggtctgtttgaggacaccaacctgtgtgccattcangccaagagngtcaccatcatgccc
>S7
ttatttaatggccgcggtattttgactgtgcaaaggtagcataatcattagtttattaattgtgaaatagtatgaatggttggacgaaatattgactgtcttcatattta--tttatagaaattaatttttgagttaaaaagcttaaatttttttaaaggacgagaagaccctatagatctttatttatatt-atttt--tat--ttattttt---ggtttat---ttttt--ttataaaaatt-tatttttttttgttggggtgacatttagata-aaattaactcttttt--ttt-t--tt--ttcattgatttttg-ttt--------------------------------------------------------------------------------------------------------------------------------------------------------------------------------------------tcattaaatcagttatggttccttagatcgtaccaca-tgacttggataactgtggtaattctagagctaatacatgcaaacagagtcccgaccagaaatggaagggatgcttttattagatcaaaaccaatcgg-ccggctcgcccggtccgtttgctttggtgactctggataactttgagctgatcgcacggtcctcgtaccggcgacgcatctttcaaatgtctgccttatcaactgtcgatggtaggttctgcgcctaccatggttgtaacgggtaacggggaatcagggttcgattccggagagggagcctgagaaacggctaccacatccaaggaaggcagcaggcgcgcaaattacccactcccggcacggggaggtagtgacgaaaaataacgatacgggactcatccgaggccccgtaatcggaatgagcacactttaaacgctttaacgagtatccattggagggcaagtctggtgccagcagccgcggtaattccagctccaatagcgtatattaaagttgttgcggttaaaaagctcgtagttggacttgtgtcccacgctgtcggttcaccgttcgtcggtgtttaactggcatgcccgtgtggacgtcctgccggtggatgcggtcggccgtgggcct-ct--ggtctgcgcgtcggcggtccgatggaatcctaccgcggtgctcttcaccgagtgtcgaggtgggccggcacgtttactttgaacaaattagagtgctcaaagcaggcagtggttcgcctgaatattgtgtgcatggaataatggaataggacctcggttctattttgttggttttcggaacttgaggtaatgattaatagggacagacgggggcattcgtattgcgacgttagaggtgaaattcttggatcgtcgcaagacgaacctaagcgaaagcatttgccatgagtgttttcattaatcaagaacgaaagttagaggttcgaaggcgatcagataccgccctagttctaaccataaacgatgccagctagcgatccgccgaagttcctccgatgactcggcgggcagcttccgggaaaccaaagcttttgggttccgggggaagtatggttgcaaagctgaaacttaaaggaattgacggaagggcaccaccaggagtggagcctgcggcttaatttgactcaacacgggaaacctcaccaggcccggacaccggaaggattgacagattgagagctctttcttgattcggtgggtggtggtgcatggccgttcttagttggtggagcgatttgtctggttaattccgataacgaacgagactctggcctgctaactagtcgcttccggtatcccttcgtgctaccggcgac--aaatgatcttcttagagggacaggcggcttctagccgcacgagattgagcaataacaggtctgtgatgcccttagatgttctgggccgcacgcgcgctacactgaaggaatcagcgtgtcctcctagcccgaaagggccgggtaacccgttgaacctccttcgtgctagggattggggcttgcaattgttccccatgaacgaggaattcccagtaagcgcgagtcataagctcgcgttgattacgtccctgccctttgtacacaccgcccgtcgctactaccgattgaatgatttagtgaggtcttcggaccggtgcgcgacggct--cttcgcgagccgttgatgttgctggaaagatgaccaaacttgatcatttagaggaagtaaaagtcgtaacaaggtttccgtaggtgaacctcctgaattcgaaagggg---------------------------ttggattcatgtctc--tcc-gg-c-g---taa-acgga-cggtcacaccat-gatggtgctggtcgcccgc----ggcgattaatttcgtttgcggtgtcgtttctggcatccacttggcag-ct-ggc------atgtcac-ttc-gcggaggactgcacttct-cccct-agtagaaacgtcgcgacccgttggg-tgccggtc-aaaggcctgggtaggaagcccgcg--tgtcctgtggt--------ggttg---ccatgggcatgcggactcctggtg-acccggccggctgcccgacggtatgacccgaggagtcgatccgctaaa---tgggaaacactatgg--ttgtgaagcgtgcgg-cctggcaccgatgcgtgtggggat-tgtgg--tgtaaacc-gg---gggtg-cccgtgc-gaag-cacggtcccggccct---actgcgttgtcgg--ttgctggtgtcctcgcactggatcg-atactcccgtctgcg---acgccc-accttcggatggtctcccgatttcacatattattgcacatgaaagaggtaaaaaagaagtatttggtaatataggaataattttcgcaatagcagccattggattactaggttttatcgtatgagcacaccatatatttacagtaggaatagatgtagatacacgagcttacttcacatcagccacaataattattgctgttccaacaggaattaaggtatttagatgattgacaactatatatggatctaaaataacattaagtccttcatgcttatgaagcctagggtttgtgttcctatttacactagggggactaacaggaattgtactttcaaactcatctattgacatcacattacatgatacttattatgtagtagcacacttccattacgtattatcgataggagcagtatttgccatcatatctggatttatccaatgatatccaatattaacaggaataacaataaaccctaaatgattaaaaattcaattcttcacaatatttgtaggggtaaacttaacatttttcccccaacatttcctgggacttgctggcatgccacgccgatacattgattacccagatatatttctattatgaaatattatatcatcaataggggcaataatttcaaccttaagaataatagcattctttactataatttgagaaagtataatatctatacggcaagtaataagagggtctaatacaagaagagcaaatgaatggaaccaaaacctaccgccaaatgaacacacctataatgaattacccatcttaattaaa----ttctaatatggcagatttagaaataataaatctacctatatcaataatacaagacagaactactccaacaatagaacaactaatatttttccatgatcatattataataatcctaataataattataacattagtaagatatataataattaatgtaataattaataaaaaaacaaacaaaaacctactagatggacaaataattgagctaatctgaacagttacacccactataacattatttttcattgcagcaccatcattacgactactctatttaatagacgaaattaatagaccaataataactataaaaatcattggaaatcagtgatactgaacatatgaatattcagattttaaagaatctgaatttaattcatatatagatatatacaaaga---acaaggaatacgactactagattcagattcacgaataacactaccaataaatgtattcactcgaataatagtatcctcagctgatgtaattcactcctgaactctaccttcgacaggaattaaaattgacgggacaccaggacgattaaatcaagcgagaataataattaatcgaaatggtattatttatggacaatgctcagaaatctgcggaacaaaccacagattcatacccattgtagtagaaacagtacctattaatgcatttataaaatgaataatgaaatcatcagatgactgaaagcaagcagcttgccacaaaagcggcccgtaagagcgcccctgcaactggtggagtgaagaagcctcaccgctaccgtcctgggacagttgccctgagagaaatcaggcgttaccagaagagcaccgagctgctgattcgaaagttgcctttccagcgccttgtgcgtgagatcgcccaagacttcaagacagacctccgcttccagagctctgcagtaatggcactgcaggaggcgagcgaggcctacctggtgggtctgtttgaggacaccaacctgtgtgccattcacgccaagagggtcaccatcatgcc-
>SLT15
???????????????????????????????????????????????????????????????????????????????????????????????????????????????????????????????????????????????????????????????????????????????????????????????????????????????????????????????????????????????????????????????????????????????????????????????????????????????????????????????????????????????????????????????????????????????????????????????????????????????????????????????????????????????????????????????????????????????????????????????????????????????????????????????--------------------------------------------------------------------------------------------------------------------------------------------------------------------------------------------------------------------------------------------------------------------------------------------------------------------------------------------------------------------------------------------------------------------------------------------------------------------ctttaacgagtatccattggagggcaagtctggtgccagcagccgcggtaattccagctccaatagcgtatattaaagttgttgcggttaaaaagctcgtagttggacttgtgtcccacgctgtcggttcaccgttcgtcggtgtttaactggcatgcccgtgtggacgtcctgccggtggatgcggtcggccgtgggcct-ct--ggtctgcgcgtcggcggtccgatgacgacctacnnnnntgctcttcaccgagtgtcgaggtgggccggcacgtttactttgaacaaattagagtgctcaaagcaggcagtggttcgcctgaatattgtgtgcatggaataatggaataggacctcggttctattttgttggttttcggaacttgaggtaatgattaatagggacagacgggggcattcgtattgcgacgttagaggtgaaattcttggatcgtcgcaagacgaacctaagcgaaagcatttgccatgagtgttttcattaatcaagaacgaaagttagaggttcgaaggcgatcagataccgccctagttctaaccataaacgatgccagcnagcgatccgccgaagttcctccgatgactcggcgggcagcttccgggaaaccaaagcttttgggttccgggggaagtatggttgcaaagctgaaacttaaaggaattgacggaagggcaccaccaggagtggagcctgcggcttaatttgactcaacacgggaaacctcaccaggcccggacaccggaaggattgacagattgagagctctttcttgattcggtgggtggtggtgcatggccgttcttagttggtggagcgatttgtctggttaattccgataacgaacgagactctggcctgctaactagtcgcttccggtatccnntcgtgctaccggcgac--aaatgatcttcttagagggacaggcggcttctagccgcacgagattgagcaataacaggtctgtgatgcccttagatgttctgggccgcacgcgcgctacactgaaggaatcagcgtgtcctcctagcccgaaagggccgggtaacccgttgaacctccttcgtgctagggattggggcttgcaattgttccccatgaacgaggaattcccagtaagcgcgagtcataagctcgcgttgattacgtccctgccctttgtacacaccgcccgtcgctactaccgattgaatgatttagtgaggtcttcggaccggtgcgcgacggct--cttcgcgagccgttgatgttgctggaaagatgaccaaacttgatcatttagaggaagtaaaagtcgtaacaaggtttccgtaggtgaacct??????????????????????????????????????????????????????????????????????????????????????????????????????????????????????????????????????????????????????????????????????????????????????????????????????????????????????????????????????????????????????????????????????????????????????????????????????????????????????????????????????????????????????????????????????????????????????????????????????????????????????????????????????????????????????????????????????????????????????????????????????????????????????????????????????????????????????????????????????????????????????????????????????????????????????????????????????????????????????????????????????????????????????????????????????????????????????????????????????????????????????????????????????????????????????????????????????????????????????????????????????????????????????????????????????????????????????????????????????????????????????????????????????????????????????????????????????????????????????????????????????????????????????????????????????????????????????????????????????????????????????????????????????????????????????????????????????????????????????????????????????????????????????????????????????????????????????????????????????????????????????????????????????????????????????????????????????????????????????????????????????????????????????????????????????????????????????????????????????????????????????????????????????-----------------------------------------------------------------------------tgatcacatcataatagtactaataataatcataataatagtaacatatataatattaataattatacttaataaaaaaaaaaatctaaacctactagagggacaaataattgaaataatttgaactgtaacaccaacaattacattatttttcattgcaacaccatcattacgaattttatatttaatagatgaaattaataaacctataataactattaaaacaataggtcatcaatgatattgaacatatgaatattcagatttcgaaagaacagaatttgattcttacataaataataa---------caacaatatacgactattaaattctgataatcatgtgttaataccactaaacacattcattcgtttagttgttacatctgcagatgtaattcattcatgaaccctaccttctgtaggaataaaaattgatggaaccccaggtcgtcttaatcaatcaagattattattaaatcgcacaggaataatttatggtcaatgttcagaaatctgtggaacaaatcacagatttataccaatcacagtagaaagaataccaataaactcatttattaaatgaattataaaatcatcagatgactgaaagca--------gccacgaaagctgctcgtaagagcgcccctgcaactggaggtgtgaagaagcctcaccgctaccgtcctggaacagtagccctgagagaaataaggcgttaccagaagagcaccgagctgcttattcggaagttgcctttccagcgccttgtgcgtgagattgcccaggacttcaagaccgaccttcgcttccagagctctgcagtaatggcgctgcaggaggcgagcgaggcctacctggtgggtctgtttgaggacaccaacctatgtgccattcacgccaagagggtcaccatcatgcc-
>WS067
ttatttaatggccgcggtattatgaccgtgcaaaggtagcataatcattagtttattaattgtaaacttgtatgaatggttggacgaaatattaactgtctcat-aatta--aatataaaaattaaatttttagttaaaatgcttaaatttttttgttggacgagaagaccctgtagatctttattaattaa-tattt--taa--ttttattt---ggttta----tttat-tattaatttttt-atttttttttggttggggtgatttggagatt-aaaataactctttatt-tta-t--tt--tacaataatttttg-tataattgatcttttattaatgtttataagatatagatacctcagggataacagcgtaattctttttgagagttcatattgacaaaggagattgcgacctcgatgttgaattaagattattatta---ggtgtaggtgctta-a-tt-attaggtctgttcgacctttaaattcttaca------------tcattaaatcagttatggttccttagatcgtaccaca-acacttggataactgtggtaattctagagctaatacatgcaaaccgagtcccgaccagaaatggaagggatgcttttattagatcaaaaccaatcgg-ccggctcgtccggtccgtttgctttggtgactctggataactttcagctgatcgcacggtccccgtaccggcgacgcatctttcaaatgtctgccttatcaactgtcgatggtaggttctgcgcctaccatggttgtaacgggtaacggggaatcagggttcgattccggagagggagcctgagaaacggctaccacatccaaggaaggcagcaggcgcgcaaattacccactcccggcacggggaggtagtgacgaaaaataacgatacgggactcatccgaggccccgtaatcggaatgagtacactttaaaccctttaacgagtatccattggagggcaagtctggtgccagcagccgcggtaattccagctccaatagcgtatattaaagttgttgcggttaaaaagctcgtagttggatttgtgtcccacgctgtcggttcaccgttcgtcggtgtttaactggcatgcccgtgcggacgtcctgccggtggatgcggtcggccgtgggcct-ct--ggtctgcgtgtcggcggtccgatgcaatcctaccgcggtgctcttcaccgagtgtcgaggtgggccggcacgtttactttgaacaaattagagtgctcaaagcaggcagtggttcgcctgaatattgtgtgcatggaataatggaataggacctcggttctattttgttggttttcggaacttgaggtaatgattaatagggacagacgggggcattcgtattgcgacgttagaggtgaaattcttggatcgtcgcaagacgaacctaagcgaaagcatttgccatgagtgttttcactaatcaagaacgaaagttagaggttcgaaggcgatcagataccgccctagttctaaccataaacgatgccagctagcgatccgccgaagttcctccgatgactcggcgggcagcttccgggaaaccaaagcttttgggttccgggggaagtatggttgcaaagctgaaacttaaaggaattgacggaagggcaccaccaggagtggagcctgcggcttaatttgactcaacacgggaaacctcaccaggcccggacaccggaaggattgacagattgagagctctttcttgattcggtgggtggtggtgcatggccgttcttagttggtggagcgatttgtctggttaattccgataacgaacgagactctagcctgctaactagtcgcttccggtatcccttcgtgctaccggcgac--aaatgatcttcttagagggacaggcggcttctagccgcacgagattgagcaataacaggtctgtgatgcccttagatgttctgggccgcacgcgcgctacactgaaggaatcagcgtgtcctcctagcccgaaagggccgggtaacccgttgaacctccttcgtgctagggattggggcttgcaattgttccccatgaacgaggaattcccagtaagcgcgagtcataagctcgcgttgattacgtccctgccctttgtacacaccgcccgtcgctactaccgattgaatgatttagtgaggtcttcggaccggtgcgcgacggctcgcatactgagccgttgatgttgctggaaagatgaccaaacttgatcatttaga---------------------------------------cctgaattcgaaagggg---------------------------tcggattcaagtccg--ccc-ggct-g---ttcaggcca-cctggccccgccagatgttgctggtcgcccgc----ggcgattcatttcgcttgcggtgtcgttcccggcgatcactcggcga-ggtggt-gc---cgctctg-gct-ccggaggagtgcacttcc-cccct-agtagaaacgtcgcgacccgttggg-tgccggtc-taaggcctgggatggcagcccgcg--tgtcccgtgtg--------gtttc---tcacgggtgcgcggactctcggtg-tcccggccggctgcccgacggtatgaccagaggagtcgatccgctgaa---tgggaaacactttgg--ctgtgtagcgtccgg-cccggcgacgatgctcgtggggat-tgagg--tgcaaacc-gg---gggtg-tccgtgc-gaag-cacggccccggcccc---acgtcgctgtcgaatctgtcggtgtcctcggactggatcg-tcactcccgtctgcg---acgccc-accttcggatggtctcccg-tctctcatattatttcccatgaaagaggtaaaaaagaagtatttggaaatctaggaataatttttgcaatggctgccattggtttactaggatttgtagtttgagcacatcatatatttacagtaggtatagatgttgatacacgagcttattttacatcagcaacaataattattgcagtacctacaggtattaaagtatttagatgaatagcaacaatatatggatctaaaataacatttagaccatcctgtctttgatcaataggctttgtatttctattcacattaggtggtttaactggtattatcttatccaactcatcaattgatattacattacatgacacatattatgtagtagcacatttccattatgttctatcaataggagcagtatttgctatcatagcaggattcattcaatgatatcctttattcactggaataacaataaacccaacatgattaaaaattcaatttacatcaatatttattggggtaaatataacatttttcccacaacactttttaggattagcaggaataccacgacgatattcagattacccagatatatttacatcatgaaatattatytcatcaataggagctttaatttcaacgattagaataataatattcattataattatatgagaaagaataagttctacacgacaatcaatttttagatcacattcaacaaattcattagaatga-----------------------------------------------------------------------------------------------------------------------------------atagaacaattaatcttctttcatgatcatatcataataattctaataataattgtaaccacagtagcttatattataattatactaataataaataaattttatgatcgtaatttactagaaggacaaataattgaattaatttgaacagtaacaccagcaataacattattctttattgcgacaccatcattacgattactttatttaatagatgaaattaataacccaactatgactataaaagctgtaggacatcaatgatattgaacttatgaatactcaaattttaataatatagaatttgattcatatataataaatcaagaaaacccagataatttacgattattagatgtagataaccgaataatcttaccttcaaatacatttattcgaataattgttacatctgcagatgtaattcattcatgaacattaccatcagtaggggtaaaaattgatggaacacctggtcgactaaaccaaaatagaataatattaaaccgaaatggattattatttgggcaatgttcagaaatttgtggtacaaatcatagatttataccaattgtagtagaaagagtacctataaatttatttattaaatgaata--------------------------agcagctcgccaccaaagcggcccgcaagagcgcaccggccacaggaggagtgaagaagccacatcgctacaggcccggcactgtcgctctgagagagatcaggcgctaccagaaaagcactgagctgctcattcgcaaactacccttccagcgtctggtcagggagatcgctcaggacttcaagacagacctacgcttccagagctcggctgtcatggcgctgcaggaggccagcgaggcatacctggttgggttgtttgaagacacaaatctgtgtgccatccatgccaagaga---------------
>SB0088
--------------------------------------gcataatcattagtctattaattgtggacttgtatgaatggttggacgaagtattaactgtctcaa-tttta--tatttaaaatttaaattttaagttaaaatgcttaaatttttttataggacgagaagaccctatagatctttattttctta-tttat---ta--attatttt---ggttta----ttttt--ttttgataagt-agtattgttttgttggggtgacatagagata-aatttaactctttatt-ttttt--tt--tacaattatttttg-gttatatgaccttttattagtg-ttacaagatatagataccttagggataacagcgtaatttcttttgagagttcttatcgacagggaagattgcgacctcgatgttggattaagataattatta---ggtgtaggtgctta-a-tg-gttaggtctgttcgacctttaaattcttacatgatctgagttc--------------------------------------------------ctgtggtaattctagagctaatacatgcaaacagagtcccgaccanaaatggaagggatgcttttattatatcaaaaccaatcgg-ccggctcgtccggtccgtttgcattggtgactctggataactttgagctgatcgcacggtcctcgtaccggcgacgcatctttcaaatgtctgccttatcaactgtcgatggtaggttctgcgcctaccatggttgtaacgggtaacggggaatcagggttcgattccggagagggagcctgagaaacggctaccacatccaaggaaggcagcaggcgcgcaaattacccactcccggcacggggaggtagtgacgaaaaataacgatacgggactcatccgaggccccgtaatcggaatgagtacactttaaaccctttaacgagtatccattggagggcaagtctggtgccagcagccgcggtaattccagctccaatagcgtatattaaagttgttgcggttaaaaagctcgtagttggacttgtgtcccacgctgtcggttcaccgttcgtcggtgtttaactggcatgcccgtgcggacgtcctgccggtggatgcggccggccgtgggctt-ct--ggcctgcgtgtcggcggtccgatgcaatcctaccgcggtgctcttcaccgagtgtcgaggtgggccggcacgtttactttgaacaaattagagtgctcaaagcaggcagtggttcgcctgaatattgtgtgcatggaataatggaataggacctcggttctattttgttggttttcggaacttgaggtaatgattaatagggacagacgggggcattcgtattgcgacgttagaggtgaaattcttggatcgtcgcaagacgaacctaagcgaaagcatttgccatgagtgttttcattaatcaagaacgaaagttagaggttcgaaggcgatcagataccgccctagttctaaccataaacgatgccagctagcgatccgccgaagttcctccgatgactcggcgggcagcttccgggaaaccaaagcttttgggttccgggggaagtatggttgcaaagctgaaacttaaaggaattgacggaagggcaccaccaggagtggagcctgcggcttaatttgactcaacacgggaaacctcaccaggcccggacaccggaaggattgacagattgagagctctttcttgattcggtgggtggtggtgcatggccgttcttagttggtggagcgatttgtctggttaattccgataacgaacgagactctggcctgctaactagtcgcttccggtatcccttcgtgctaccggcgac--aaatgatcttcttagagggacaggcggcttctagccgcacgagattgagcaataacaggtctgtgatgcccttagatgttctgggccgcacgcgcgctacactgaaggaatcagcgtgtcctcctagcccgaaagggccgggtaacccgttgaacctccttcgtgctagggattggggcttgcaattgttccccatgaacgaggaattcccagtaagcgcgagtcataagctcgcgttgattacgtccctgccctttgtacacaccgcccgtcgctactaccgattgaatgatttagtgaggtcttcggaccggtgcgcgacggctcgcatactgagccgttgatgttgctggaaagatgaccaaacttgatcatttagaggaagtaaaagtcgtaacaaggtttccgtaggtgaacct------------aggga---------------------------tcggattcaagtccg--ccc-ggct-g---tgcaggccg-tct-gccccaccagatggtgctggtcgcccgc----ggtgattcatttcgcttgcggtgtcgttcccggcgatcactcggcgg-ggtggc-gt---tgctctg-tca-ccggaggagtgcacttcc-tccct-agtagaaacgtcgcgacccgttggg-tgccggtc-taaggcccgggaaggcagaccgtg--tgtcctgtggg--------ggttc---tcacaggcgcgcggactcctggtg-acccggccggctgcccgacggtatgaccagaggagtcgatccgctgaa---agggaaacactttgg--ttgtgtagcgtccgg-cccggcgccgacacgtgcagggat-tgagg--tgcaaacc-gg---gggtg-tccgtgc-gaag-cacggccccggcccc---gctgcgttgtcggatctgtcggtgacctcggactggatcg-gtactcccgtctgcg---acgccc-accttcggatggtctcccg----------ttatttcacatgaaagtggtaaaaaagaagtattcggtaatctagggataatttttgcaatagcagcaattggcttattagggtttgttgtatgagctcatcatatatttactgtaggaatagatgttgatacacgagcatacttcacatcagcaacaataattattgcagttccaactggaattaaagtatttagatggttagcaacaatatacggatctaaattaacattcagaccttcttgtatatgagcaataggttttgtatttttatttacattaggggggttaacaggtattgtattatcaaattcatcaattgatattacactacatgatacatattatgtagtagcacatttccattatgtactatcaataggggcagtatttgctattatagcaggttttattcaatgatacccattatttacaggaataactataaatccaatatgattaaaaattcaatttattacaatatttattggagtaaatataacattctttccacaacacttcctaggtttagccggaatacctcgacgatattcagattatcctgatatatttacatcatgaaatattatttcatcaatgggagcactaatttcaacattaagaataatattatttattataattttatgagaaagaatatcaactatacgaaaaacaatttttagttctcatatatcaagatcattagaatgaaatcataatttacctccaactgaacacacttataatgaattaacattaataattata----ttctaatatggcagat-aggaaataacaacatggcctaatctattattacaagatagaacttcaccccttatagaacagttaattttctttcatgaccatattataataattctaacaataattgtaataacagttacatacataataattatattaatatacaatattaatacagaccgaaacctattggaaggacaaataattgaattaatttgaacagtaacacctgcaataactttattctttattgctacaccatcattacgactattatatttaatagatgaaattaataatccaataataaccgtaaaagctattggacaccagtgatattgaacctatgaatattcagattttaatgatatagaatttgattcttatataaaaaatcaagaagaaattaacgaaatacgtttactagacgttgataatcgaactgtacttccctctaatacatttattcgaataattattacatcaaatgatgtaattcactcatgaactctaccatcaacaggcgtaaaaattgatggaaccccaggacgattaaatcaaactagatttatattaaaccgtaatggattaatttttgggcaatgttcagaaatttgtgggacaaatcatagatttatacctattgtagtagaaagtgtgcctattaactcattcattaaatgaataataaaatcataagatgactgaaggc----aacttgccacgaaagcagcccgcaagagcgccccggccacggggggagtgaagaagccgcatcgttatcggccaggcaccgtcgctctgcgagaaatcaggcggtaccagaaaagcaccgagctgcttatccgcaagctacccttccaacgcctggtgcgagagatcgcccaggactttaagacggacctgcgcttccagagctcagctgtgatggcgctgcaggaggcaagcgaggcctacctggtgggactgtttgaggacaccaatctgtgtgccatccacgctaagagggtcaccatcatgccc
>SB0011
-------atggctgcggtattttgaccgtacaaaggtagcataatcattagtttattaattgtgaactagtatgaatggtttaacgaaatattaactgtctcat-attta--ttattataatttaaattttgagttaaaatgcttaaatttttttataggacgagaagaccctatagatctttatttataat-atttt---ta--ttttgttt---ggttta----tatgt--ttttaattgtt-ttatttattttgttggggtgacatggagata-ttaataactctttatt-ttt----aa--ttcaattatttttg-tttatttgaccttttattattg-ttataagatttagataccttagggataacagcgtaattttttttgagagttcttatcgacaataaagattgcgacctcgatgttggattaagattataatta---ggtgaagatgctta-a-tt-gttaagtctgttcgacttttaatttcttacatgatctgagtt-----------------ggttccttagatcgtaccaca-anacttggataactgtggtaattctagagctaatacatgcaaacagagtcccgaccagaaatggaagggatgcttttattagatcaaaaccaatcgg-ccggcttgttcggtccgtttgctttggtgactctggataactttgagctgatcgcacggtccacgtaccggcgacgcatctttcaaatgtctgccttatcaactgtcgatggtaggttctgcgcctaccatggttgtaacgggtaacggggaatcagggttcgattccggagagggagcctgagaaacggctaccacatccaaggaaggcagcaggcgcgcaaattacccactcccggcacggggaggtagtgacgaaaaataacgatacgggactcatccgaggccccgtaatcggaatgagtacactttaaaccctttaacgagtatccattggagggcaagtctggtgccagcagccgcggtaattccagctccaatagcgtatattaaagttgttgcggttaaaaagctcgtagttggatttgtgtcccacgctgtcggttcaccgttcgtcggtgtttaactggcatgcccgtgtggacgtcctgccggtggatgcggtcggccgtgggctt-ct--ggtctgcgcgtcggcggtccgatgcaatcctaccgcggtgctctttaccgagtgtcgaggtgggccggcacgtttactttgaacaaattagagtgctcaaagcaggcagtggttcgcctgaatattgtgtgcatggaataatggaataggacctcggttctattttgttggttttcggaacttgaggtaatgattaatagggacagacgggggcattcgtattgcgacgttagaggtgaaattcttggatcgtcgcaagacgaacctaagcgaaagcatttgccatgagtgttttcattaatcaagaacgaaagttagaggttcgaaggcgatcagataccgccctagttctaaccattaacgatgccagctagcgatccgccgaagttcctccgatgactcggcgggcagcttccgggaaaccaaagcttttgggttccgggggaagtatggttgcaaagctgaaacttaaaggaattgacggaagggcaccaccaggagtggagcctgcggcttaatttgactcaacacgggaaacctcaccaggcccggacaccggaaggattgacagattgagagctctttcttgattcggtgggtggtggtgcatggccgttcttagttggtggagcgatttgtctggttaattccgataacgaacgagactctggcctgctaactagtcgcttccggtatcccttcgtgctaccggcgac--taatgatcttcttagagggacaggcggcttctagccgcacgagattgagcaataacaggtctgtgatgcccttagatgttctgggccgcacgcgcgctacactgaaggaatcagcgtgtcctcctagcccgaaagggccgggtaacccgttgaacctccttcgtgctagggattggggcttgcaattgttccccatgaacgaggaattcccagtaagcgcgagtcataagctcgcgttgattacgtccctgccctttgtacacaccgcccgtcgctactaccgattgaatgatttagtgaggtcttcggaccggtgcgcgacggttctcttactgagccgttgatgttgctggaaagatgaccaaacttgatcatttagaggaagtaaaagtcgtaacaaggtttccgtaggtgaacct---gaattcgaaagggg---------------------------ttggattcaagtcct--acc-gtgt-g-----catacag-gacgtccctgccagatggtgctggtcgcccgc----ggcgattcacttcgcttgcggtgtcgttcccggcgatcactcggcca-ggtggc-gt---tgacctg-gta-ccggaggagtgcacttcc-cccct-agtagaaacgtcgcgacccgttggg-tgccggtc-taaggcccgcgatggcagccctcg--tgtcctgtggg--------ggttc---tcacaggcgcgtggactcgtggtg-acccggccggctgcccgacggtatgaccagaggagtcgatccgctgaa---tgggaaacactgtgg--ttgtgtagcgtccgg-cccggcgccgatgcgtgtggggat-tgagg--tgtaaacc-gg---gggtg-cccgtgc-gaag-cacggccccggcccc---actgcgtgttcggatttgtcggtgtcctcggactggatca-gtactcccgtctgcg---acgccc-accttcggatggtctcccg-----acatattatttcacatgaaagaggtaaaaaagaagtgtttggaaatctaggcataattttcgctatagcagcaattggtttgttaggttttgtagtatgagcacatcacatatttacagtagggatagatgtagatacacgagcatattttacatcagctacaataattattgctgtacctacaggtattaaggtatttagttgattagctactatatatggatctaaattaacaataagaccatcatgtatatgagtaataggttttgtatttctatttacattagggggattaacaggtattattctttctaattcttcaattgacattacactacatgacacgtattatgttgtagcacattttcactatgttctatctataggagcagtatttactattatagcagggtttattcattgataccctttatttactggtttaaatataaacccttcatgattaaaaattcaatttattacaatatttattggtgtaaatttaacttttttccctcaacactttctagggttagcaggtatacctcgacgatattcagattatcctgatatatttacatcatgaaatattttatcttcaataggaagattaatttcaacattaagaataataatatttattatgattatatgagagagtgttgcatcaatacgtcaaacaattttcagatctcatacaacaagatctttagaatgaatacataatttacctcctacagaacatacttataatgaattaccaattataattaaa----ttctaatatggcagat-------------------------------------------------------------agttaatcttttttcatgatcatattataataattattataataattgttactacagtaagttatactataattataataatttttaataaacatactgatcgtaatatattagaaggacaaataattgaattaatttgaactgtaacaccagcaataactttatttttcatcgcaacaccttcattgcgattattatatttaatagatgaaattaataaacccataataactattaaagcaattggtcatcaatgatattgaacttatgaatattcagatttcaataatatagaatttgattcttatataattaaccaagaaaatataaatgaattacggttattagacgtagataatcgaacagtattaccttccaatacatttattcgaataattgtaacatcagcagatgttattcattcatgaacattaccttcaacaggggtgaaaattgacggtacaccaggacgattaaatcaagcaagaataatattaaaccgaaatggattattatatggacaatgttcagaaatctgcggtataaaccatagttttataccaatcatagtagaaagaattaatattaataatttcattaaatgaataataaaatcatcaaatgactgaaagc-agcagctcgccaccaaggctgcacgtaagagtgctccggccactggtggagtgaagaagccacatcgctaccgccctgggactgtagccctgagagagatcaggcgctaccagaagagcacagaactgctcatccgcaagcttcccttccagcggcttgttngagagattgcccaggacttcaagaccgacctgcgcttccagagctcggctgtgatggctctgcaggaggccagcgaggcgtacttggtggggttgttcgaagacaccaatctgtgtgccatccacgccaagagggtcaccatcatgccc
>18-279
-tatttaatggccgcggtattttgaccgtgcgaaggtagcataatcattagcctatttattgtgggatagtatgaatggtttgacgaaatattaactgtctcat-attaa-ttatttaaaatttaatttttgagttaaaaagcttaattttttttataggacgagaagaccctatagatctttattatttat-atttt---ta--tatttttt---agtttat---tttta--ttattctttta-tttattattttgttggggcgatgttaggata-tatttaactcctttt--ttt-t--tt--atcatttatttttg-tttttttgatcttttattattgcttataanaacaagataccttagggataacagcgtaattctctttaagagttcatattgacaatggagtttgcgacctcgatgttgaattaggattattttta---ggtgaagtagctta-a-tt-attaagtctgttcgacttttaatatcttacatgatctgagttctcattaaatcagttatggttccttagatcgtaccaca-tgacttggataactgtggtaattctagagctaatacatgcaaacagagtcccgaccagaaatggaagggatgcttttattagatcaaaaccaatcgg-ccggctcgcccggtccgtttgctttggtgactctggataactttgagctgatcgcacggtcctcgtaccggcgacgcatctttcaaatgtctgccttatcaactgtcgatggtagattctgcgcctaccatggttgtaacgggtaacggggaatcagggttcgattccggagagggagcctgagaaacggctaccacatccaaggaaggcagcaggcgcgcaaattacccactcccggcacggggaggtagtgacgaaaaataacgatacgggactcatccgaggccccgtaatcggaatgagcacactttaaacgctttaacgagtatccattggagggcaagtctggtgccagcagccgcggtaattccagctccaatagcgtatattaaagttgttgcggttaaaaagctcgtagttggacttgtgtcccacgctgtcggttcaccgttcgtcggtgtttaactggcatgcccgtgcggacgtcctgccggtggatgcggtcggccgtgggcct-ct--ggtctgcgcgtcggcggtccgatggaatcctaccgcggtgctcttcaccgagtgtcgaggtgggccggcacgtttactttgaacaaattagagtgctcaaagcaggcagtggttcgcctgaatattgtgtgcatggaataatggaataggacctcggttctattttgttggttttcggaacttgaggtaatgattaatagggacagacgggggcattcgtattgcgacgttagaggtgaaattcttggatcgtcgcaagacgaacctaagcgaaagcatttgccatgagtgttttcattaatcaagaacgaaagttagaggttcgaaggcgatcagataccgccctagttctaaccataaacgatgccagctagcgatccgccgaagttcctccgatgactcggcgggcagcttccgggaaaccaaagcttttgggttccgggggaagtatggttgcaaagctgaaacttaaaggaattgacggaagggcaccaccaggagtggagcctgcggcttaatttgactcaacacgggaaacctcaccaggcccggacaccggaaggattgacagattgagagctctttcttgattcggtgggtggtggtgcatggccgttcttagttggtggagcgatttgtctggttaattccgataacgaacgagactctggcctgctaactagtcgcttccggtatcccttcgtgctaccggcgac--aaatgatcttcttagagggacaggcggcttctagccgcacgagattgagcaataacaggtctgtgatgcccttagatgttctgggccgcacgcgcgctacactgaaggaatcagcgtgtcctcctagcccgaaagggccgggtaacccgttgaacctccttcgtgctagggattggggcttgcaattgttccccatgaacgaggaattcccagtaagcgcgagtcataagctcgcgttgattacgtccctgccctttgtacacaccgcccgtcgctactaccgattgaatgatttagtgaggtcttcggaccggtgcgcgacggct--cttcgcgagccgttgatgttgctggaaagatgaccaaacttgatcatttagaggaagtaaaagtcgtaacaaggtttccgtaggtgaacctcctgaattcgaaagggg---------------------------ttggattcatgtcct--gcc-gttt-g---taaactagg-ccgctctgctgtagatggtgccggtcgcccgc----ggcgattaatttcgtttgcggtgtcgtttctggcgtccactcggtgg-tg-gct------ggccgcc-atc-gcggaggactgcacttct-cccct-agtagaaacgtcgcgacccgttggg-tgccggcc-aaaggcctgggtaggcagcccgcg--cgtcctgtggt--------tgctg---ccacaggcgagcggactcctggtg-acccggccggctgcccgacggtatgaccagaggagtcgatccgctgaa---tgggaaacactgtgg--ttgtgaagcgtgcgg-cctggcaccgatacgtgtggggat-tgagg--tgtaaacc-gg---gggtt-cccgtgc-gaag-cacggtcccggccct---gctgcgttgtcgg--ttgccggtgtcctcgcactggatcg-atactcccgtctgcg---acgccc-atcttcggatggtctcccgatctcacatattatttcacatgaaagaggtaaaaaagaagtattcggaaacataggaataatctttgcaatagcagccattggtttacttggatttttagtttgagcccatcatatatttactgtaggaatagacgttgatacacgagcttattttacatcagctacaataattattgccgttcctacaggtattaaagtatttagatgattaacaactatatatggatcaaaaataacattaagaccatcatgcatgtgagctttagggttcattttcctatttacattagggggattaacaggaatcatcctatcaaattcatcaattgatatcacccttcatgatacatattatgtagtagcacacttccattacgtattatccataggtgcagtatttgcaattatagcaggattcattcaatgatatccacttatttcaagaataagaataaacccaaaatgattaaaaattcaattcacatcaatattcataggagtaaatataacatttttcccacaacattttctagggcttgcaggaataccccgacgatactcagattatccagacatatttactttatgaaacatcatttcttcaataggagcaacaatttcaactttaagaataataatattcattataatcatatgagaaagaatatcaacaatacgacaaacgattttcagatctaatataagaagatcacttgaatgaacacatgaattaccgccaaatgaacatacttatatagaactaccaataataattaaa----ttctaatatggcagatttagaaataacaacatgaccaaatatatcattgcaagacagaagatctcccttaatggaacaattaatattctttcatgaccatatcataacagtattaataataatcataacaatagtaagatatataataattaatattataataaataaaaaaacaaaccaaaacttactagaaggacaaataattgaattaatctgaacaatcagacctacagtaacactactgttcattgcaacaccatccttacgaatcctatatttaatagatgaaattaataaaccaataataaccataaaagcaataggaaatcaatgatactgaacttatgagtattcagatttcaatgaagaagaaatagaatgctacataatagggcatgaaatacaaaataatctacgtctactagattcagacaatcgtttaacattaccttctagcatatttatccgtataatagtaacatcatcagacgttattcattcatgaacaatcccatcaacaggaattaaaattgacgcaacaccaggtcgactaaatcaatcaagaataataattaatcgaagaggaattctatacggtcaatgctcagaaatctgtggaacaaatcatagatttatgcctattgttgtagaaagaattcccattaatgaattcatcaaatg---aataaaatcatcagatgactgaaagcaagcagcttgccacaaaagcagctcgtaagagcgcccctgcaactggtggagtgaagaagcctcaccgctaccgtcctggaactgtagctctgagagaaatcaggcgttaccagaagagcaccgagctgctgattagaaagttgcctttccagcgtcttgtgcgtgagattgcacaggacttcaagacagacctccgcttccagagctctgcagtaatggcactgcaggaggcaagcgaggcctacctggtgggtctgtttgaggacaccaacctgtgtgccattcaygccaagagggtcaccatcatgcc-
>17-261
????????????????????????????????????????????????????????????????????????????????????????????????????????????????????????????????????????????????????????????????????????????????????????????????????????????????????????????????????????????????????????????????????????????????????????????????????????????????????????????????????????????????????????????????????????????????????????????????????????????????????????????????????????????????????????????????????????????????????????????????????????????????????????????????????????????????????????????????????????????????????????????????????????????????????????????????????????????????????????????????????????????????????????????????????????????????????????????????????????????????????????????????????????????????????????????????????????????????????????????????????????????????????????????????????????????????????????????????????????????????????????????????????????????????????????????????????????????????????????????????????????????????????????????????????????????????????????????????????????????????????????????????????????????????????????????????????????????????????????????????????????????????????????????????????????????????????????????????????????????????????????????????????????????????????????????????????????????????????????????????????????????????????????????????????????????????????????????????????????????????????????????????????????????????????????????????????????????????????????????????????????????????????????????????????????????????????????????????????????????????????????????????????????????????????????????????????????????????????????????????????????????????????????????????????????????????????????????????????????????????????????????????????????????????????????????????????????????????????????????????????????????????????????????????????????????????????????????????????????????????????????????????????????????????????????????????????????????????????????????????????????????????????????????????????????????????????????????????????????????????????????????????????????????????????????????????????????????????????????????????????????????????????????????????????????????????????????????????????????????????????????????????????????????????????????????????????????????????????????????????????????????????????????????????????????????????????????????????????????????????????????????????????????????????????????????????????????????????????????????????????????????????????????????????????????????????????????????????????????????????????????????????????????????????????????????????????????????????????????????????????????????????????????????????????????????????????????????????????????????????????????????????????????????????????????????????????????????????????????????????????????????????????????????????????????????????????????????????????????????????????????????????????????????????????????????????????????????????????????????????????????atctcacacattatttcacaagaaagaggaaaaaaagaagtattcggaaatttaggaataatctttgccatagcagcaattggttttttaggattcctagtatgagcacaccatatattcactgtaggtatagatgttgatacacgagcttactttacatcagctacaataatcattgcagtaccaacaggtattaaagtttttagatgattgacaacaatatacggatccaaaataacatttagaccatcatgcatatgggctattggattcgtgcttttatttacaataggaggattaacgggaattattttatcaaactcatcaattgacattactttacacgacacatattatgtagtagcgcacttccattatgtactatcaataggtgcagtatttgcaattatagcaggattcattcaatgataccctcttatatccagaataagaataaacccaacatgattaaaaacccaatttatatcaatatttatcggggtaaacataacatttttcccacaacattttctcggtcttgcaggaatacctcgacgatattcagattacccagatatatttactatatgaaacactatttcatccataggagctacaatctccactttaagaataataatattcatcataatcatttgagaaagaatatcatcaatacgacaaacaatatttagatcaaatataagaagatccattgaatgaagacatgacctacccccaaatgaacatacttatagagaactacctattttaattaaa----ttttaatatggcagat-------------------------------------------------------------------------------------------------------------------tagtaatatatatagtaattaatatcagaattaacaaaaaaacaaatcaaaacttattagaaggacaaataattgaattaatttgaacagtaacaccaacaataacactaatatttattgcaaccccctcattgcgaatcctttacctaatagacgaaattaataaaccaataataacaataaaggcaattggacatcaatgatattgaagatatgaatactcagactttaatgaaacagaaatagattcctatataatagagcaagaaatatcaagaaatttacgattattagactcagataaccgaataacattaccatctaatatattcattcgcataatagtaacatcatcagatgttattcactcatgaactattccatcaacaggtattaaaattgatggaacaccgggacgattaaatcaatcaagtatattaattaatcgaagaggagtaatatacggacaatgctcagaaatttgtggaacaaaccatagatttatgccaattgttgtagaaagaattcctattaatgaattcatcaaatg---aataaaatcatcagatgactgaaagca--------gccacaaaagctgctcgtaagagcgcccctgcaactggtggagtgaagaagcctcaccgctaccgtcctggaacagtngccctgagagaaatcaggcgttaccagaagagcaccgagctgctgattcgaaagttgcctttccagcgccttgtgcgtgagattgcccaggacttcaagacggacctccgcttccagagctctgcagtratggcactgcaggaggcaagcgaggcctacctggtgggtctttttgaggacaccaacctgtgtgccattcacgccaagagggtcaccatcatgccc
>CC2
tattttaatggccgcggtattttgactgtgcaaaggtagcataatcattagcttattaattgtgagatggcatgaatggttggacgagatattaactgtcttcattttta--ttcatggaaattaatttttgagttaaaaagcttaaatttttttataggacgagaagaccctatagatctttattagtaat-gtttt---gt--ttgttttt---ggtttat---tttta-ttttataaaatt-ttattttttttgttggggtgacatttagata-taattaactctttttt-ttt-c--tt--ttcatttatttttg-ttcatatgattttttactattt-ctttaagatatagataccttagggataacagcgtaattcttcttgagagttcatattgacaatagagattgcgacctcgatgttgaattaagattatatttt---ggtgtagtggcttt-t-ta-tataggtctgttcgacctttaaattcttacatgatctgagttctcattaaatcagttatggttccttagatcgtaccaca-tgacttggataactgtggtaattctagagctaatacatgcaaacagagtcccgaccagaaatggaagggatgcttttattagatcaaaaccaatcgg-ccggctcgcccggtccgtttgctttggtgactctggataactttgagctgatcgcacggtcctcgtaccggcgacgcatctttcaaatgtctgccttatcaactgtcgatggtaggttctgcgcctaccatggttgtaacgggtaacggggaatcagggttcgattccggagagggagcctgagaaacggctaccacatccaaggaaggcagcaggcgcgcaaattacccactcccggcacggggaggtagtgacgaaaaataacgatacgggactcatccgaggccccgtaatcggaatgagcacactttaaacgctttaacgagtatccattggagggcaagtctggtgccagcagccgcggtaattccagctccaatagcgtatattaaagttgttgcggttaaaaagctcgtagttggacttgtgtcccacgctgtcggttcaccgttcgtcggtgtttaactggcatgcccgtgtggacgtcctgccggtggatgcggtcggccgtgggcct-ct--ggtctgcgcgtcggcggtccgatggaatcctaccgcggtgctcttcaccgagtgtcgaggtgggccggcacgtttactttgaacaaattagagtgctcaaagcaggcagtggttcgcctgaatattgtgtgcatggaataatggaataggacctcggttctattttgttggttttcggaacttgaggtaatgattaatagggacagacgggggcattcgtattgcgacgttagaggtgaaattcttggatcgtcgcaagacgaacctaagcgaaagcatttgccatgagtgttttcattaatcaagaacgaaagttagaggttcgaaggcgatcagataccgccctagttctaaccataaacgatgccagctagcgatccgccgaagttcctccgatgactcggcgggcagcttccgggaaaccaaagcttttgggttccgggggaagtatggttgcaaagctgaaacttaaaggaattgacggaagggcaccaccaggagtggagcctgcggcttaatttgactcaacacgggaaacctcaccaggcccggacaccggaaggattgacagattgagagctctttcttgattcggtgggtggtggtgcatggccgttcttagttggtggagcgatttgtctggttaattccgataacgaacgagactctggcctgctaactagtcgcttccggtatcccttcgtgctaccggcgac--aaatgatcttcttagagggacaggcggcttctagccgcacgagattgagcaataacaggtctgtgatgcccttagatgttctgggccgcacgcgcgctacactgaaggaatcagcgtgtcctcctagcccgaaagggccgggtaacccgttgaacctccttcgtgctagggattggggcttgcaattgttccccatgaacgaggaattcccagtaagcgcgagtcataagctcgcgttgattacgtccctgccctttgtacacaccgcccgtcgctactaccgattgaatgatttagtgaggtcttcggaccggtgcgcgacggct--cttcgcgagccgttgatgttgctggaaagatgaccaaacttgatcatttagaggaagtaaaagtcgtaacaaggtttccgtaggtgaacctcctgaattcgaaagggg---------------------------ttggattcatgtctc--tcc-gg-c-g---taa-tagta-cggtcacaccat-gatggtgctggtcgcccgc----ggcgattaatttcgtttgcggtgtcgtttctggcatccacttggcag-ct-ggc------atgtcgc-ttc-gcggaggactgcacttct-cccct-agtagaaacgtcgcgacccgttggg-tgccggtc-aaaggcctgggtaggaagaccgcg--tgtcctgtggt--------ggttg---ccatgggcatgcggactcctggtg-acccggccggctgcccgacggtatgacccgaggagtcgatccgctaaa---tgggaaacactatgg--ttgtgaagcgtgcgg-cctggcaccgatgcgtgtggggat-tgtgg--tgtaaacc-gg---gggtg-cccgtgc-gaag-cacggtcccggccct---actgcgttgtcgg--ttgctggtgtcctcgcactggatcg-atactcccgtctgcg---acgccc-atcttcggatggtctcccgatttcacatattattgcacaagagagaggtaaaaaagaggtttttggtaatttaggaataatcttcgcaatagctgctattggattattaggttttatcgtatgggctcaccacatatttacagtaggaatagatgtagacacacgagcctacttcacatcagcaacaataattattgctgtcccaacaggtatcaaagtattcagatggttaacaactatatacggatccaaaatgacttttagaccttcatgcttatgaagattaggattcgtattcttattcacattaggaggattaactggaattgtactatcaaactcatcaattgatatcacattacatgacacttattatgtagtagcgcacttccactatgttctatcaataggagcagtatttgctatcatatctggattcatccaatgataccctttattgacaggaataacaataaatccaaaatgattaaaaattcaatttttcacaatattcgtgggcgtaaatctaacattcttcccacagcatttcttagggcttgccggtataccacgacgatatattgattacccagacatattcctattatggaacattttatcatcaataggggcaataatctcagccttaagaataatagcattctttactataatttgagagagtataatatcaatacgacaagtaataagaagttcacacataagaagagcaaatgaatgaaaccaaaatataccaccaaaagaacacacctataatgaactacccatcctaattaaa----ttctaatatggcagat-tagaaataataaacttacctaaagcaataatacaagacagaattaccccaacaatagaacaattaatattttttcacgaccatattatattaattctaatgataattataacagtagtaagatacataataatcagcgttataattaataaaaaaacaaacaaaaatcttctagacggacaaataattgaattaatctgaacagtaacgcccactataacattattttttattgcagcaccatcactgcgactactatacttaatagatgaaatcaacagtccaataataaccataaaaattattggaaaccaatgatattgaacatatgagtactcagatttcaaagaatctgaatttaattcatatataaatacatatgaaga---ccaggggctacgactattagattcagattctcgaataacacttccaataaatatattcactcgaataatagtatcatcagcagatgtaattcattcctgaactttaccatcaacaggaattaaaattgacggaacaccaggacgactaaatcaagcaagaatgataattaaccgaactggtattatttacggacaatgttcagagatctgtggaacaaatcacagattcatgcccattatagttgaagcagtacccatcaatgaatttataaaatgaataataaaatcatcagatgactgaaagcaagcagcttgccacaaaagcggcccgtaagagcgcccctgcaactggtggagtgaagaagcctcaccgctaccgtcctgggacagttgccctgagagaaatcaggcgttaccagaagagcaccgagctgctgattcgaaagttgcctttccagcgccttgtgcgtgagatcgcccaagacttcaagacagacctccgcttccagagctctgcagtaatggcactgcaggaggcgagcgaggcctacctggtgggtctgtttgaggacaccaacctgtgtgccattcacgctaagagggtcaccatcatgccc
>SB0069
------aatggccgcggtaatttgaccgtgcaaaggtagcataatcattagtcttttaattgttgacttgtatgaatggttggacgagataattactgtctcat-attta--tttattgaatttgattttttagttaaaaagcttaaatttttttgtgggacgagaagaccctatagatttttattaattat-taata--ata--tatttttt---agtttg----tttat--ttatattatta-tatttttttttgttggggtgacattgagata-taattaactctttata-tta----tt--tacaattatttttg-tatatttgaccttctattaatgttttaaagataaaaataccttagggataacagcgtaattttttttgagagttcttatcgacaaaggagattgcgacctcgatgttggattaagaatactataa---ggtgtagattcttt-a-taatgtaggtctgttcgacctttgaatttttacatgatctga----tcattaaatcagttatggttccttagatcgtaccaca-agacttggataactgtggtaattctagagctaatacatgcaaacagagtcccgaccagaaatggaagggatgcttttattagatcaaaaccaatcgg-ccggctcgtccggtccgtttgctttggtgactctggataacttggagctgatcgcacggtcctcgtaccggcgacgcatctttcaaatgtctgccttatcaactgtcgatggtagtttctgcgcctaccatggttgtaacgggtaacggggaatcagggttcgattccggagagggagcctgagaaacggctaccacatccaaggaaggcagcaggcgcgcaaattacccactcccggcacggggaggtagtgacgaaaaataacgatacgggactcatccgaggccccgtaatcggaatgagcacactttaaacgctttaacgagtatccattggagggcaagtctggtgccagcagccgcggtaattccagctccaatagcgtatattaaagttgttgcggttaaaaagctcgtagttggacttgtgtcccacgctgtcggttcaccgttcgtcggtgtttaactggcatgcccgtgtggacgtcctgctggtggatgcggtcggccgtgggcct-ct--ggtctgcgtgtcggcggtccggtgcaatcctaccgcggtgctcttcaccgagtgtcgaggtgggccagcacgtttactttgaacaaattagagtgcttaaagcaggcagtggatcgcctgaatattgtgtgcatggaataatagaataggacctcggttctattttgttggttttcggaacttgaggtaatgattaagaggaacagacgggggcatttgtattgcgacgttagaggtgaaattcttggatcgtcgcaagacaaacctaagcgaaagcatttgccaagggtgttttcattagtcaagaacgaaagttagaggttcgaaggcgatcagataccgccctagttctaaccataaacgatgccagccagcgatccgccgaagttcctccgatgactcggcgggcagcttccgggaaaccaaagcttttgggttccgggggaagtatggttgcaaagctgaaacttaaaggaattgacggaagggcaccaccaggagtggagcctgcggcttaatttgactcaacacgggaaacctcaccaggcccggacaccggaaggattgacagattgagagctctttcttgattcggtgggtggtggtgcatggccgttcttagttggtggagcgatttgtctggttaattccgataacgaacgagactctagcctgctaactagtcgcttccggtat-cctttgtgctaccggcgac--taatgatcttcttagagggacaggcggcttctagccgcacgagattgagcaataacaggtctgtgatgcccttagatgttctgggccgcacgcgcgctacactgaaggaatcagcgtgtcctcctagcccgaaagggccgggtaacccgttgaacctccttcgtgctagggattggggcttgcaattgttccccatgaacgaggaattcccagtaagcgcgagtcataagctcgcgttgattacgtccctgccctttgtacacaccgcccgtcgctactaccgattgaatgatttagtgaggtcttcggaccggtgcgcgacggct--cttcgcgagccgttgatgttgctggaaagatgaccaaacttgatcatttagaggaagtaaaagtcgtaacaaggtttccgtaggtgaacctcctgaattcgaaagggg---------------------------ccggattcaagtcga--gcc-gaaa-gt--gtcaggccg---tcacaccgccagatggcgccggtcgcccgc----tgcgattcacttcgcttgcggtgtcgttcccggcgttcactcggcaa-cgtggc-cggtatctactg-gct-tcggacgaatgcacttcc-accct-agtagaaacgtcgcgacccgttggg-tgccggtc-taaggcccgggatggcagaccgcg--cgttctggggg--------ggctc---ccgcaggcgcgcggactcctggtg-acccggccggctgcccgacggtaggaccagaggagtcgatccgctaaa---tgggaaacactgtgg--ttgtgaagcgtccgg-cctggcgccgacgcgtgcggggat-tgagg--tgcaaacc-gg---gggtg-cccgtgc-ggagtcacggccccggcccc---gtctcgc-gtcgg--ttgtcggtgtcctcggactggatcg-atactcccgtctgcg---acgccc-atcttcggatggtctcccg---tcacatattatttctcaagagagaggaaaaaaagaagtttttggtaacttagggataatttttgctatagccgcaattgggttattagggtttgtagtatgagcacaccatatattcacagtaggaatagatgttgatacccgagcatattttacttcagcgactataattattgcagtacctactggtattaaagtattcagatggttggctacaatatatgggtcaaaactaactcttagaccatcatgtatatgatcaataggatttgtatttttattcacactagggggtctaactggtattattttatcaaactcatcaattgatattactttacatgatacttactatgtagtagcacatttccattatgtattatcaataggagcagtatttgcaattatggggggatttattcaatgatatccgttgtttactggaataacaataaaccctttatgactaaaaattcagttcatcacaatatttatcggagtaaacctgacattttttccccaacattttttagggttggctggaataccccgacgatactcagattacccagatatatttgtgtcatgaaacattgtctcatcaatagggtctataatttcaatagttagaataataatgtttattataattctatgagaaagtatatcatctatacgtcaaacaatctttagatctcatataactaattcattagaatgaaatcataatttaccccctactgaacacacttatagagaattaccaattctaattaaa----ttctaatatggcagat???????????????????????????????????????????????????????????????????????????????????????????????????????????????????????????????????????????????????????????????????????????????????????????????????????????????????????????????????????????????????????????????????????????????????????????????????????????????????????????????????????????????????????????????????????????????????????????????????????????????????????????????????????????????????????????????????????????????????????????????????????????????????????????????????????????????????????????????????????????????????????????????????????????????????????????????????????????????????????????????????????????????????????????????????????????????????????----gctggccaccaaagctgctcgtaagagcgcgcctgccacaggaggggtgaagaagcctcaccgctaccgcccgggcaccgtggccctgagagagatcaggcgataccagaagagcacggaactgctgatccgcaagttgcccttccagcgcctggtgcgagagatcgcccaagacttcaagacggacctgcgcttccagagctctgccgtgatggcgctgcaggaggccagcgaggcctacctggtggggctcttcgaggacaccaacctgtgcgccatccatgccaagagggtcaccatcatgccc
>SB0193
???????????????????????????????????????????????????????????????????????????????????????????????????????????????????????????????????????????????????????????????????????????????????????????????????????????????????????????????????????????????????????????????????????????????????????????????????????????????????????????????????????????????????????????????????????????????????????????????????????????????????????????????????????????????????????????????????????????????????????????????????????????????????????????????----------------------------------------aattggataactgtggtaattctagagctaatacatgcaaatcgagtcccgaccagaaatggaagggatgcttttattagatcaaaaccaatcgggccggctcgtccggtctgtttgctttggtgactctggataacttt-tgcggatcgcacggtccccgcgccggcgacgcatctttcaaatgtctgccttatcaactgtcgatggtaggctctgagcctaccatggttgtaacgggtaacggggaatcagggttcgattccggagagggagcctgagaaacggctaccacatccaaggaaggcagcaggcgcgcaaattacccactcccggcacggggaggtagtgacgaaaaataacgatacgggactcatccgaggccccgtaatcggaatgagtacactttaaaccctttaacgagtatccattggagggcaagtctggtgccagcagccgcggtaattccagctccaatagcgtatattaaagttgttgcggttaaaaagctcgtagttggacttgtgtcccacactgtcggttcaccgttcgtcggtgtttaactggcatgcctgtgcggacgtcctgccggtggatgcggtcggccgtgggcct-ct--ggtctgcgtgtcggcggtccgattgaatcctaccgcggtgctcttcaccgagtgtcgaggtgggccggcacatttactttgaacaaattagagtgctcaaagcaggcaagtgttcgcctgaatattgtgtgcatggaataatggaataggacctcggttctattttgttggtctctggaatctgaggtaatgattaatagggacagacgggggcattcgtattgcgacgttagaggtgaaattcttggatcgtcgcaagacgaacctaagcgaaagcatttgccatgaatgttttcattaatcaagaacgaaagttagaggttcgaaggcgatcagataccgccctagttctaaccataaacgatgccagctagcgatccgccgatgtttctcctatgactcggcgggcagcttccgggaaaccaaagcttttgggttccgggggaagtatggttgcaaagctgaaacttaaaggaattgacggaagggcaccaccaggagtggagcctgcggcttaatttgactcaacacgggaaacctcaccaggcccggacaccggaaggattgacagattgagagctctttcttgattcggtgggtggtggtgcatggccgttcttagttggtggaacgatttgtctggttaattccgataacgaacgaga----------------------------------------------------------------------------------------------------------------------------------------------------------------------------------------------------------------------------------------------------------------------------------------------------------------------------------------------------------------------------------------------------------------------------------------------------------------------------------------cctgaattcgaaagggtg--------------------------atggattcaaccgta--ttccggacag---tccggg----acacctcctgccagatggctccggtcgcccgc----ggcgattcatttcgctcgcggtgtcgttcccggtggtcactcggcgg-ttgggg-ctgtgcacgcgg-agg-ccggagcggcgatattcc-tccct-agtagaaacgtcgcgacccgttggg-tgccggcc-aaaggcccgggcaggcagcccgtg--cgtccctcggt--ttcgcaagaga---tcgaggtcgcgcggacgtccggtg-acccggccggccgcccgacggtaggaccagaggagtcgatccgctaaa---tgagaagcacttgggatgtgtgcagcgtccgg-cccggcgccggcgygggcggggaa-tccga--cctcggtc-ggt-ctgggg-tccgtgc-ggcgtcacggccctggcccc---gtttcgcgtccggc-gcgtcggtgtcctcggactggatca-gcgctcccgtccgcg---gcgcc--aatatcggatggtctcccgatttctcatattatttcccatgaaagaggtaaaaaagaagtatttggtaatttaggaataatttttgcaatagcagcaattggtttattaggatttgtggtgtgagctcatcatatatttacagtaggaatagatgtagacacacgagcatattttacttcagcaacaataattattgcagtaccaacaggaattaaagtatttagttgattagctacaatatatggatcaaaattaactcttagtccatcatgtttatgagctttaggatttgtattcctatttacattaggtggtttaaccggaattgtattatcaaattcatcaattgatattacactacatgatacttactatgtagttgctcatttccattatgtattatcaataggggctgtatttgcaattatagcaggattcattcaatgatatcctttatttacaggattaacaataaatccactatgattaaaaattcaatttattactatatttattggagtaaacttaacttttttcccacaacactttttaggtttagcaggaatacctcgacgatattcagattatcctgatatatttacctcatgaaatattatctcatctataggagcaattatttcaacattaagaataataatattcattataattatatgagaaagattaacttcaatacgacaaacaatctttagatcccatataacaagttctttagagtgaggacatgatctgccaccaacagaacatacatattcagaattaccaattctaattaaa----ttctaatatggcagatttagaaataactacatgacctggaattaatctgcaagatagatcatccccattaatagaacaattaaatttctttcatgatcatattataataattttaataataattatcacaaccgtaagatatataataattatattaatttttaatcaacatacagaccgaaacctattagaagggcaaataattgaactaatttgaactatcaccccagctataaccctattatttattgcaaccccttcattacgacttttatatttaatagatgaaattaataatcctactataactacaaaagctgtaggtcatcaatgatattgaacatatgaatattcagattttaatgatatagaatttgactcatatataattaatcaagaaaa---taataatttacgtcttcttgatgtagataaccgaatagtattaccatcaaatacatttattcgaataattgtaacatcaacagatgtaattcattcttgaaccttaccatctacgggtgtaaaaattgatgggacccctggccgattaaatcaagccagaataatattaaatcgaaatggattaattttcggacagtgttcagaaatttgtggtacaaatcatagttttataccaattgttgttgaaagagttccaattaatcatttcatcaaatgaatattaaaatcaccagatgactgaaagc-----gctcgccaccaaggcggcycgcaagagcgcccctgcgactggcggagtgaagaagccgcatcgctaccgtcctggcacagtcgccctgagagaaatcaggcgttaccagaagagcacagaactgctcattcgcaagctgcccttccagcgcctggtgcgagagatcgcccaagacttcaagacagacctgcgcttccagagctctgccgtgatggccttgcaggaggctagcgaggcatacttggtgggactgtttgaagacaccaacttgtgtgccatccacgcaaagagggtcaccatcatg---
>18-423
taatttaatggccgcggtattttgaccgtgcgaaggtagcataatcattagcccattaattatgggattgtatgaatggttcgacgaaatattaactgtctcta-gttaa-ttatttataatttaattttttagttaaaaagcttaaatttttttaaaggacgagaagaccctatagatctttatttttttt-attaa--tgt--tttttttt---tgtttat---ttttt--aaatatttata-tatattattttgttggggtgatattgggatt-taattaactcttttt--ttt-t--tt----------------------------------------------------------------------------------------------------------------------------------------------------------------------------------------------------------------?????????????????????????????????????????????????????????????????????????????????????????????????????????????????????????????????????????????????????????????????????????????????????????????????????????????????????????????????????????????????????????????????????????????????????????????????????????????????????????????????????????????????????????????????????????????????????????????????????????????????????????????????????????????????????????????????????????????????????????????????????????????????????????????????????????????????????????????????????????????????????????????????????????????????????????????????????????????????????????????????????????????????????????????????????????????????????????????????????????????????????????????????????????????????????????????????????????????????????????????????????????????????????????????????????????????????????????????????????????????????????????????????????????????????????????????????????????????????????????????????????????????????????????????????????????????????????????????????????????????????????????????????????????????????????????????????????????????????????????????????????????????????????????????????????????????????????????????????????????????????????????????????????????????????????????????????????????????????????????????????????????????????????????????????????????????????????????????????????????????????????????????????????????????????????????????????????????????????????????????????????????????????????????????????????????????????????????????????????????????????????????????????????????????????????????????????????????????????????????????????????????????????????????????????????????????????????????????????????????????????????????????????????????????????????????????????????????????????????????????????????????????????????????????????????????????????????????????????????????????????????????????????????????????????????????????????????????????????????????????????????????????????????????????????????????????????????????????????????????????????????????????????????????????????????????????????????????????????????????????????????????????????????????????????????????????????????????????????????????????????????????????????????????????????????????????????????????????????????????????????????????????????????????????????????????????????????????????????????????????????????????????????????????????????????????????????????????atttcacatattatctcaaatgaaagaggaaaaaaagaagtattcggaaacctaggaataatcttcgctatagcagcaattggtttactaggatttttagtatgagcacatcatatgttcaccgtaggaatagatgttgatacacgagcatactttacatcagctacaataattattgctgtacctacaggtattaaagtattcagatgattaacaacaatatatggatcaaaaataacatttagaccatcatgcctatgatcactaggatttgtatttctatttacattagggggattaacaggaattatcctatcaaattcatcaatcgacattactcttcacgacacctattatgtagtagcacactttcattatgttctatctataggtgcagtatttgcaatcatagcaggattcatccaatgataccctcttatatcaagaataagaataaacccaaaatgattaaaggtacaatttacatcaatatttatcggagtaaacataacattcttccctcaacacttcctaggacttgcaggcatgccccgacgatattcagattatccagacatatttacaatatgaaatactatttcatcaataggggccacaatctccactttaagaataataatattcattataatcatttgagaaagaatatcaacaatacgacaaacaatcttcagatcaaatataagaagatcaattgaatgaacacacgacttacccccaaatgaacacacttatagagaattacctacattaattaaa----ttctaatatggcagatttagaaataacaacatgacccaatttatcattacaagatagaagatcccctttaatagaacaattaatatatttccatgatcacatcataataattttaataataatcataacaatagtaagatacataataatcaatattagaattaataaaaaaacaaatcaaaacttattagaaggacaaataattgagctaatctgaacagtaacaccaacaataacattactatttattgcaactccttcattacgacttctttatttaatagatgaaatcaataaaccaataataactataaaagcaattggacatcaatggtactgaacttatgaatattcagactttaaagaaacagaaatagaatcctatataatagggtatgaaataaaaaataacttacgtttattagaagtagataatcgaataacattaccatcaaatatattcattcgtataatagtaacatcatcagatgtaattcattcatgaactatcccatcaacaggtattaaaattgatgctaccccagggcgattaaatcaatcaagaataataattaatcgaagaggaataatatatggacaatgttcagaaatttgcggaacaaatcacagatttataccaattgttgtagaaagaatccctattaatgaatttattaaatt---aataaaatcatcagatgactgaaagca???????????????????????????????????????????????????????????????????????????????????????????????????????????????????????????????????????????????????????????????????????????????????????????????????????????????????????????????????????????????????????????????????????????????????????????????????????????????????????
>SB0012
tattttaatggccgcagtattttgactgtgcaaaggtagcataatcattagtctattaattgtggacttgtatgaatggttggacgaaatattatctgtctcta-tttaa--ttattagaatttaaattttgagttaaaatgcttaaatttatttataggacgagaagaccctattgatctttattattaat-aattt--aat--tttatttt---agttta----attat--ttattatttta-ttaattgttttgttggggtgacatggagata-tatttaactctttata-tta-a--tt--ttcattaatttatg-tttaattgaccttatattattg-ttataagatatagataccttagggataacagcgtaattttttctgagagttcctattgacgataaagattgcgacctcgatgttgaattaagattataatta---ggtgtagtagctta-agtt-gttaggtctgttcgacctttaaattcttacatgatctgagttc------------ttatggttccttagatcgtaccaca-agacttggataactgtggtaattctagagctaatacatgcaaacagagtcccgaccagaaatggaagggatgcttttattagatcaaaaccaatcgg-ccggttcgtccggtccgtttgctttggtgactctggataactttgagctgatcgcacggtcctcgtaccggcgacgcatctttcaaatgtctgccttatcaactgtcgatggtaggttctgcgcctaccatggttgtaacgggtaacggggaatcagggttcgattccggagagggagcctgagaaacggctaccacatccaaggaaggcagcaggcgcgcaaattacccactcccggcacggggaggtagtgacgaaaaataacgatacgggactcatccgaggccccgtaatcggaatgagtacactttaaaccctttaacgagtatccattggagggcaagtctggtgccagcagccgcggtaattccagctccaatagcgtatattaaagttgttgcggttaaaaagctcgtagttggatttgtgtcccacgctgtcggttcaccgttcgtcggtgtttaactggcatgcccgtgcggacgtcctgccggtggatgcggtcggccgtgggcct-tt--ggtctgcgcgtcggcggtccgatgcaatcctaccgcggtgctcttcaccgagtgtcgaggtgggccggcacgtttactttgaacaaattagagtgctcaaagcaggcagtggttcgcctgaatattgtgtgcatggaataatggaataggacctcggttctattttgttggttttcggaacttgaggtaatgattaatagggacagacgggggcattcgtattgcgacgttagaggtgaaattcttggatcgtcgcaagacgaacctaagcgaaagcatttgccatgagtgttttcattaatcaagaacgaaagttagaggttcgaaggcgatcagataccgccctagttctaaccataaacgatgccagctagcgatccgccgaagttcctccgatgactcggcgggcagcttccgggaaaccaaagcttttgggttccgggggaagtatggttgcaaagctgaaacttaaaggaattgacggaagggcaccaccaggagtggagcctgcggcttaatttgactcaacacgggaaacctcaccaggcccggacaccggaaggattgacagattgagagctctttcttgattcggtgggtggtggtgcatggccgttcttagttggtggagcgatttgtctggttaattccgataacgaacgagactctggcctgctaactagtcgcttccggtatcccttcgtgctaccggcgac--aaatgatcttcttagagggacaggcggcttctagccgcacgagattgagcaataacaggtctgtgatgcccttagatgttctgggccgcacgcgcgctacactgaaggaatcagcgtgtcctcctagcccgaaagggccgggtaacccgttgaacctccttcgtgctagggattggggcttgcaattgttccccatgaacgaggaattcccagtaagcgcgagtcataagctcgcgttgattacgtccctgccctttgtacacaccgcccgtcgctactaccgattgaatgatttagtgaggtcttcggaccggtgcgcgacggctcgcatactgagccgttgatgttgctggaaagatgaccaaacttgatcatttagaggaagtaaaagtcgtaacaaggtttccgtaggtgaacct-------tcgaaaggga---------------------------ttggattcaagtccg--tcc-ggtt-g---ttcaggctg-cctggcctcgccagatgttgctggtcgcccac----ggcgatttatttcgcttgtggtgtcgttcccggcgatcactcggtgg-ggtggt-at---tgctctg-tca-ccggaggagtgcacttcc-tccct-agtagaaacgtcgcgacccgttggg-tgccggtc-aaaggcccgggatggcagcccgtg--tgtcctgtggg--------gttcc---ccacaggcatgcggactcctggtg-tcccggccggctgcccgacggtatgaccagaggagtcgatccgctgaa---agtgaaacactgtgg--ttgtgaagcgtccgg-cccggcgccgacacgtgcggggat-tgagg--tgcaaacc-gg---gggtg-tccgtgc-gaag-cacggccccggcccc---gctgcgtcgtcggaattgtcggtgacctcggactggatcg-gtactcccgtcggcg---acgccc-accttcggatggtctcccg----------------------------------------------------------------------------------------------------------------------------------------------------------------------------------------------------------------------------------------------------------catgtctatgatcaataggatttgtatttttatttacattaggtggantaacaggaattgtattatcaaattcatctattgacattacacttcatgacacttattatgtagtagcacattttcactatgtattatcaataggtgctgtatttgcaatcatagcaggatttattcaatgataccccttatttacaggattaacaataaatccnaattgattaaaaattcaattcattactatattcttaggagtaaatataacattttttcctcaacattttctagggttagctggaataccacgacgatattcagattatccagatatattcacaacttgaaatattatttcatcaatagga---------------------------------------------------------------------------------------------------------------------------------------------------------------------------------------------------------------------------------------------------------------------------------------------------------------------------------------------------------------------------------------------------------------------------------------------------------------------------------------------------------ctattggacatcaatgatactgaacatacgaatattcagattttaataacacagaatttgattcatacataattaatcaagaaaatacttataatacacgattaatagatgtagataatcgaataacactaccatcaaatacatttatccgaataattgtaacatctgctgatgttattcattcatgaactttaccatcaacgggagtaaaaattgacggaacccctggacgactaaatcaagcaagattaatattaaaccgaaatggtttaattttcggacaatgttcagaaatttgnggaacaaaccatagatttataccaattgttgttgaaagagtacctataaatttattcattaaatgaatattaaaatcatcagatga-------------------caccaaggctgcccgcaagagcgccccggctactggaggagtgaagaagccgcatcgctaccggcctggtacagtcgcgctgagagaaatcaggcgataccagaagagcactgagctgctcattcgcaagctgcccttccagcgcctggttcgagagatcgcccaggacttcaagacgganctgcgtttccagagctcggcngtgatggcgttgcaggaggccagcgaggcctacttggtgggactgttcgaagacaccaatttgtgtgccatccatgccaagagggtcaccatcntgccc
>WS415
atatttaatggccgcggtattttgactgtgcaaaggtagcataatcattagcttattgattgtaagatggtatgaatggttggacgagatattaactgtcttcatttcta--ttaatataaattaatttttgagtcaaaaagcttaaattttattaaaggacgagaagaccctatagatctttattaattaa-atttt---at--ttgttttt---ggtttat---atttt--ttataaagttt--atttttttttgttggggtgacatttagata-taattaactctttattt-gt-t--tt--ttcatttatttttg-tatatttgattttttattattt-atttaagatatagataccttagggataacagcgtaattctttttgagagttcatattgacactggagattgcgacctcgatgttgaattaagattatatttt---ggtgtagtagc----------------------------------------------------tcattaaatcagttatggttccttaratcgtaccaca-tgacttggatarctgtggtaattctagagctaatacatgcaaacagagtcccgaccagaaatggaagggatgcttttattagatcaaaaccaatcgg-ccggctcgcccggtccgtttgctttggtgactctggataactttgagctgatcgcacggtcctcgtaccggcgacgcatctttcaaatgtctgccttatcaactgtcgatggtaggttctgcgcctaccatggttgtaacgggtaacggggaatcagggttcgattccggagagggagcctgagaaacggctaccacatccaaggaaggcagcaggcgcgcaaattacccactcccggcacggggaggtagtgacgaaaaataacgatacgggactcatccgaggccccgtaatcggaatgagcacactttaaacgctttaacgagtatccattggagggcaagtctggtgccagcagccgcggtaattccagctccaatagcgtatattaaagttgttgcggttaaaaagctcgtagttggacttgtgtcccacgctgtcggttcaccgttcgtcggtgtttaactggcatgcccgtgtggacgtcctgccggtggatgcggtcggccgtgggcct-ct--ggtctgcgcgtcggcggtccgatggaatcctaccgcggtgctcttcaccgagtgtcgaggtgggccggcacgtttactttgaacaaattagagtgctcaaagcaggcagtggttcgcctgaatattgtgtgcatggaataatggaataggacctcggttctattttgttggttttcggaacttgaggtaatgattaatagggacagacgggggcattcgtattgcgacgttagaggtgaaattcttggatcgtcgcaagacgaacctaagcgaaagcatttgccatgagtgttttcattaatcaagaacgaaagttagaggttcgaaggcgatcagataccgccctagttctaaccataaacgatgccagctagcgatccgccgaagttcctccgatgactcggcgggcagcttccgggaaaccaaagcttttgggttccgggggaagtatggttgcaaagctgaaacttaaaggaattgacggaagggcaccaccaggagtggagcctgcggcttaatttgactcaacacgggaaacctcaccaggcccggacaccggaaggattgacagattgagagctctttcttgattcggtgggtggtggtgcatggccgttcttagttggtggagcgatttgtctggttaattccgataacgaacgagactctggcctgctaactagtcgcttccggtatcccttcgtgctaccggcgac--aaatgatcttcttagagggacaggcggcttctagccgcacgagattgagcaataacaggtctgtgatgcccttagatgttctgggccgcacgcgcgctacactgaaggaatcagcgtgtcctcctagcccgaaagggccgggtaacccgttgaacctccttcgtgctagggattggggcttgcaattgttccccaygaacgaggaattcccagtaagcgcgagtcataagctcgcgttgattacgtccctgccctttgtacacaccgcccgtcgctactaccgattgaatgatttagtgaggtcttcggaccggtgcgcgacggct--cttcgcgagccgttgatgttgctggaaagatgaccaaacttgatcatttagaggaagtaaaagtcgtaacaaggtttccgtaggtgaacctcctgaattcgaaagggg---------------------------ttggattcatgtctc--tcc-gg-c-g---taa-acgga-cggtcacaccat-gatggtgctggtcgcccgc----ggcgattaatttcgtttgcggtgtcgtttctggcgtccacttggctg-ct-ggc------atgtcac-ttc-gcggaggactgcacttct-cccct-agtagaaacgtcgcgacccgttggg-tgccggtc-gtaggcctgggtaggaagaccgcg--tgtcccatggt--------ggtat---ccatgggcatgcggactcctggtg-acccggccggctgcccgacggtatgacccgaggagtcgatccgctaaa---tgggaaacactatgg--ttgtgaagcgtgcgg-cccggcaccgatgcgtgtggggat-tgtgg--tgtaaacc-gg---gggtg-cccgtgc-gaag-cacggtcccggccct---actgcgttgtcgg--tcgctggtgtcctcgcactggatcg-atactcccgtctgcg---acgccc-accttcggatggtctcccga---------------------------------------------------taggaataatctttgctatagcagctattggcttattaggatttatcgtatgagcccaccatatgttcacagtaggaatagatgtagatacacgagcatatttcacatcagctacaataattattgctgtccctacaggaatcaaggttttcagatgattaactaccatgtatggatccaaaataactttcagaccttcttgcctgtgaagattagggttcgtatttttatttacccttggtgggctaacaggaattgttctttcaaactcatcaattgacattaccttacatgacacctattatgttgtagctcactttcactatgtattatctataggagcagtgtttgctattatatcagggttcattcaatggtaccccttactaacaggaataacaataaatccaacatgattaaaaatacaatttttcacaatattcgtaggagtaaatttaaccttttttcctcaacatttcttaggtcttgctgggataccacgacgatatattgattaccctgatatatttttattatgaaatattttatcatcaataggagctataatttcagccttaagaataatagcatttttcaccatgatttgagaaagattaatatctatacgacaagtaataagatcatctcatac------------------------------------------------------------------------------------------------ttagaaataataaacttacctaaatcaataatacaagacagaatcacccccatgatggaacaattaatatttttccacgatcacatcatgttaattctgataataatcataacggtagtaagatacatattaattaatgtaataattaatagaaacacaaataaaaacttactagatggacaaataattgaactaatttgaacagttacacctactataacactattttttattgctgccccatcacttcgactactatatctcatagatgagattaacagaccaataataacaataaaaattattggaaatcaatgatattgaacatatgaatactctgatttcaaagaatcagaatttaattcatatatagacacatataaaga---aaaaaatcttcgtatattagactcagatacacgaataagactacccaccaacatttttatccgaataataattacatcttcagatgtaatccactcttgaacattaccatcaaccggtattaaagtagacggtacaccagggcgattaaaccaaacaagaataataataaatcgaacaggaatcatttatggacaatgctcagaaatctgtggaacaaatcacagatttatacccattatagtagaagcagtacctattaatactttcataaaatgaataataaagtcat----------------agcagcttgccacaaaagcggcccgyaagagygcccctgcaactggtggagtgaagaagcctcaccgctaccgtcctggracagttgccctgagagaaatyaggcgttaccagaagagcaccgagctgctgattmgaaagttgcctttccagcgccttgtgcgtgagatygcccaagacttcaagacggacctccgcttccagagytctgcagtaatggcactgcaggaggcgagcgaggcctacctggtgggtctgtttgaggacaccaacctgtgtgccattcacgccaagagggtcaccatcatgccc
>16-129
????????????????????????????????????????????????????????????????????????????????????????????????????????????????????????????????????????????????????????????????????????????????????????????????????????????????????????????????????????????????????????????????????????????????????????????????????????????????????????????????????????????????????????????????????????????????????????????????????????????????????????????????????????????????????????????????????????????????????????????????????????????????????????????????????????????????????????????????????????????????????????????????????????????????????????????????????????????????????????????????????????????????????????????????????????????????????????????????????????????????????????????????????????????????????????????????????????????????????????????????????????????????????????????????????????????????????????????????????????????????????????????????????????????????????????????????????????????????????????????????????????????????????????????????????????????????????????????????????????????????????????????????????????????????????????????????????????????????????????????????????????????????????????????????????????????????????????????????????????????????????????????????????????????????????????????????????????????????????????????????????????????????????????????????????????????????????????????????????????????????????????????????????????????????????????????????????????????????????????????????????????????????????????????????????????????????????????????????????????????????????????????????????????????????????????????????????????????????????????????????????????????????????????????????????????????????????????????????????????????????????????????????????????????????????????????????????????????????????????????????????????????????????????????????????????????????????????????????????????????????????????????????????????????????????????????????????????????????????????????????????????????????????????????????????????????????????????????????????????????????????????????????????????????????????????????????????????????????????????????????????????????????????????????????????????????????????????????????????????????????????????????????????????????????????????????????????????????????????????????????????????????????????????????????????????????????????????????????????????????????????????????????????????????????????????????????????????????????????????????????????????????????????????????????????????????????????????????????????????????????????????????????????????????????????????????????????????????????????????????????????????????????????????????????????????????????????????????????????????????????????????????????????????????????????????????????????????????????????????????????????????????????????????????????????????????????????????????????????????????????????????????????????????????????????????????????????????????????????????????????????????--ttctcatattattgcacaagaaagaggaaaaaaagaagttttcggaaatttaggaataatttttgcaatagctgcaattggattattagggtttgtagtttgagctcaccatatatttactgtaggtatagatgttgacacccgagcttattttacatctgcaactataattattgctattcctacaggaattaaaatctttagatgattaactacaatatacggatcaaaattaacttttagcccatcatgtttatgagctttaggttttgtttttctatttacattaggaggattaactggaattattttatcaaattcatcaattgatattaatcttcatgatacatactatgtagtagcacatttccattatgtattatcaataggagcagtatttgctatcatatcaggattaattcaatgatactcactattttcagggttaagacttaatccaaaatgattaaaaattcaatttttttccatatttattggagtaaatttgactttttttccacaacatttcctaggtctagcaggaataccacgtcggtattcagattatccagatttatttacattatgaaatattgtttcatcaacaggatcattaatttcaactacaagaataataatatttattatcatcatatgggaaagattatcatcaatacgacaaacaatatttagttcacataatattagatcaattgagtgatcttttaaaataccaccatctgaacatacttatagagaattacctatactaattaaa----ttctaatatggcagat??????????????????????????????????????????????????????????????????????????????????????????????????????????????????????????????????????????????????????????????????????????????????????????????????????????????????????????????????????????????????????????????????????????????????????????????????????????????????????????????????????????????????????????????????????????????????????????????????????????????????????????????????????????????????????????????????????????????????????????????????????????????????????????????????????????????????????????????????????????????????????????????????????????????????????????????????????????????????????????????????????????????????????????????????????????????????????????????????????????????????????????????????????????????????????????????????????????????????????????????????????????????????????????????????????????????????????????????????????????????????????????????????????????????????????????????????????????????????????????????????????????????????????????????????????????????
>SB0161
--------tggctgcggtattttgaccgtacaaaggtagcataatcattagtttattaattgtaaacttgtatgaatggtttaacgaaatattgactgtctcat-attta--atattataatttaaatttttagttaaaatgctaaaatatttttataggacgagaagaccctatagatctttataatttat-tagtt---tt--ttttattt---agttta----ttttt--tataaaattgt-tttatttttttgttggggtgacatgaagata-taattaactctttata-ttt-a--ta--ttcaattatttttg-tttatttgaccttttattaatg-ttataagatatagataccttagggataacagcgtaattctttttgagagttcatatcgacaagagagattgcgacctcgatgttggattaagattatattta---ggtgtagttgctta-a-tt-attaagtctgttcgacttttaaattcttacatgatctgagttc--------------------------------------------------------------------------------------------------------------------------------------------------------------------------------------------------------------------------------------------------------------------------------------------------------------------------------------------------------------------------------------------------------------------------------------------------------------------------------------------------------------------------------------------------------------------------------------------ctgtcggttcaccgttcgtcggtgtttaactggcatgcccgtgtggacgtcctgccggtggatgcggtcggccgtgggcct-ct--ggtctgcgcgtcggcggtccgatgcaatcctaccgcggtgctcttcaccgagtgtcgaggtgggccggcacgtttactttgaacaaattagagtgctcaaagcaggcagtggttcgcctgaatattgtgtgcatggaataatggaataggacctcggttctattttgttggttttcggaacttgaggtaatgattaatagggacagacgggggcattcgtattgcgacgttagaggtgaaattcttggatcgtcgcaagacgaacctaagcgaaagcatttgccatgagtgttttcattaatcaagaacgaaagttagaggttcgaaggcgatcagataccgccctagttctaaccataaacgatgccagctagcgatccgccgaagttcctccgatgactcggcgggcagcttccgggaaaccaaagcttttgggttccgggggaagtatggttgcaaagctgaaacttaaaggaattgacggaagggcaccaccaggagtggagcctgcggcttaatttgactcaacacgggaaacctcaccaggcccggacaccggaaggattgacagattgagagctctttcttgattcggtgggtggtggtgcatggccgttcttagttggtggagcgatttgtctggttaattccgataacgaacgagactctggcctgctaactagtcgcttccggtatccctgagtgctaccggcgac--taatgatcttcttagagggacaggcggcttctagccgcacgagattgagcaataacaggtctgtgatgcccttagatgttctgggccgcacgcgcgctacactgaaggaatcagcgtgtcctcctagcccgaaagggccgggtaacccgttgaacctccttcgtgctagggattggggcttgcaactattccccatgaacgaggaattcccagtaagcgcgagtcataagctcgcgttgattacgtccctgccctttgtacacaccgcccgtcgctactaccgattgaatgatttagtgaggtcttcggaccggtgcgcgacggtttgcttgtcgagccgttgatgttgctggaaagatgaccaaacttgatcatttagaggaagtaaaagtcgtaacaaggtttccgtaggtgaacct----------------------------------------------------aagtcct--gcc-gagt-g---tatatgg---gacgtccctgccagatggcgctggtcgcccgc----ggcgattcatttcgtttgcggtgtcgttcccggcgatcactcggcta-tgtggc-gt---ttacccg-gca-ccggaggagtgcacttcc-cccct-agtagaaacgtcgcgacccgttggg-tgccggtc-tggggcccaggatggcagcccacg--tgtcctgtggg--------ggctc---tcacaggcatgtggactcttggtg-acctggccggctgcccgatggtatgaccagaggagtcgatccgctgca---agtgaaacactttgg--ttgtgtagcgtccgg-cccgtcgccgatgcgtgcagggat-tgagg--tgtaaacc-gg---gggtg-cccgtgc-gaag-cacggccccggccct---gctgcgttttcgga--ctttggtgtcctcggactggatca-atactcctgtctgcg---acgccc-accttcggatggtctcccg-------atattattagacacgaaagaggaaaaaaagaagtattcggaaatcttggaataattttcgcaatagcagcaatcggtttattagggtttgtggtatgggctcaccacatatttactgtaggaatagatgttgatacacgagcctactttacctcagcaacaataattattgcagtacctacaggtattaaagtatttagttgattagcaactatatatggatcaaaattaacttttagaccatcatgcatatgatcaataggtttcgtattcttattcaccttagggggtttaacaggaattgtattatctaactcatcaattgatattaccctacatgatacatattatgtagtagctcattttcactatgtattatcaataggagcagtatttgcaatcataggaggatttgtacaatggtttccattatttacaggactaaatataaacccattatgattaaaaattcaatttattaccatatttattggagtaaatttaactttcttcccacaacactttcttgggttagcgggaataccacggcgttattcagattatccagacatatttatatcatgaaatattatttcatcaataggagctttaatttcaaccattagaataataatatttattataatcttatgagaaagaataatatctaaacgacaaacaatctttagatcacacataacatcatcattagagtgaagacataatttaccaccaacagaacacacttacagagaactaccaattctaattaaa----ttctaatatggcagat------------------------------------------------------------------------------------------------------------------------------------atcatactaattataaataaatacactgatcgaaatctattagaaggtcaaataattgaattaatctgaactgtaacaccagctactacattattttttattgcaacaccatccttacgattactatatctaatagatgaaattaataacccaacaataacaactaaagctgtaggacatcaatgatactgaacatatgaatactcagactttaataatatagaaattgaatcttatataaataatgaagaagaaaaaagtaatctacgattattagatgtagataatcgtataacattaccatcaaacacttttatccgaataatcgtaacatcaatagacgtcatccactcgtgaactttaccatcaacaggagtaaaaattgatggaacacccggacgattaaatcaagcaagaatattattaaatcgaaatggtttaatatatggacaatgttcagaaatttgtggtaataatcatagattcatgcctattacagtagaaagagtacccataaataattttattaaatgaataacaaaatcataagatgactgaaagc-agcagctcgcaaccaaggctgctcgtaagagcgccccggctaccggtggagtcaagaagccacatcgctaccgcccagggaccgtagccctgagagagatcaggcggtaccagaagagcactgaactgctgattcgcaagcttcctttccagcggctggtgcgagagatagcccaggactttaagacggacctacggttccagagctctgctgtgatggcgctgcaggaggccagcgaggcatatttggttggtttgtttgaggacaccaacctgtgtgccatccatgcaaagagggtcaccatcatgccc
>SB0308
ttatttaatggccgcggtattttgaccgtgcaaaggtagcataatcattagtttattaattgtggacttgtatgaatggttggacgagatattgactgtctcat-attta--tttattgaatttaattttttagttaaaaagcttaaattttattgtaagacgagaagaccctatagatctttatttttata-taaaa-attt--attttttt---agtttc----ttttt--ttaaattttta-ttgaattttttgttggggtgacacggagata-taattaactctttatt-tta----aa--tacaattatttttg-attttttgaccttttattattg-tttaaagatatagataccttagggataacagcgtaattttttttaagagttcttatcgacaataaagattgcgacctcgatgttggattaagaatattttaa---ggtgtaggtgcttt-acaa-attaggtctgttcgacctttaaattcttacatgatctgagt------------------------------------------------------------------------------------------------------------------------------------------------------------------------------------------------------------------------------------------------------------------------------------------------------------------------------------------------------------------------------------------------------------------------------------------------------------------------------------------------------------------------------------------------------------------------------------------------gtcggttcaccgttcgtcggtg-ttaactggcatgcccgtgcggacgtcctgccggtggatgcggtcgaccgtgggcct-ct--ggtctgcgcgtcggcggtccgatgcaatcctaccgcggtgctctttaccgagtgtcgaggtgggccggcacgtttactttgaacaaattagagtgctcaaagcaggcagtggttcgcctgaatattgtgtgcatggaataatggaataggacctcggttctattttgttggttttcggaacttgaggtaatgattaatagggacagacgggggcattcgtattgcgacgttagaggtgaaattcttggatcgtcgcaagacgaacctaagcgaaagcatttgccatgggtgttttcattagtcaagaacgaaagttagaggttcgaaggcgatcagataccgccctagttctaaccataaacgatgccagctagcgatccgccgaagttcctccgatgactcggcgggcagcttccgggaaaccaaagcttttgggttccgggggaagtatggttgcaaagctgaaacttaaaggaattgacggaagggcaccaccaggagtggagcctgcggcttaatttgactcaacacgggtaacctcaccaggcccggacaccggaaggattgacagattgagagctctttcttgattcggtgggtggtggtgcatggccgttcttagttggtggagcgatttgtctggttaattccgataacgaacgagactctagcctgctaactagtcgcttccggtatcccttcgtgctaccggcgac--taatgatcttcttagagggacaggcggcttctagccgcacgagattgagcaataacaggtctgtgatgcccttagatgttctgggccgcacgcgcgctacactgaaggaatcagcgtgtcctcctagcccgaaagggccgggtaacccgttgaacctccttcgtgctagggattggggcttgcaattgttccccatgaacgaggaattcccagtaagcgcgagtcataagctcgcgttgattacgtccctgccctttgtacacaccgcccgtcgctactaccgattgaatgatttagtgaggtcttcggaccggtgcgcgacggct--cttcgcgagccgttgatgttgctggaaagatgaccaaacttgatcatttagaggaagtaaaagtcgtaacaaggtttccgtaggtgaacctcctgaattcgaaagggg---------------------------ccggattcaagtcca--tcctgatt-g---ctcaggccg-ctcggccccgccagatggtgccggtcgcccgc----ggcgattcatttcgcttgcggtgtcgttcccggtgctcactcggtgg-ggtggc-gt---tgctctg-gcg-tcggaggagtgcacttcc-accct-agtagaaacgtcgcgacccgttggg-tgccggtc-taaggcccgggatggcagaccacg--tgtcctgcggg--------ggctc---tcgcaggcgcgcggactcctggtg-tcccggccggctgcccgacggtaagaccagaggggtcgatccgctact---tgggaaacactgtgg---tgtgtagcgtccgg-cccggcgccgacacgtgcggggat-taagg--tgcaagcc-gt---gggtg-tccgtgc-gaag-cacggcccctgcccc---gccgcgtcgtcggatttgccggtgtcctcggacaggatcg-caacccccgtctgcg---acgccc-accttcggatggtctcccgatctcccatattatttctcatgaaagaggaaaaaaagaagtatttggtaatctaggaataatcttcgctatagctgcaattggtttattaggatttgtagtatgagctcatcatatgtttacagtaggtatagatgtagatactcgagcatattttacatcagcaacaataattattgctgtaccaaccggtattaaagtatttagttgattagcaacaatatacggatcaaaactaacctttagcccaccatgtctgtgggcaataggatttgtctttctctttaccttagggggtttaacaggaattgttctctcaaattcatctattgatattacattacacgatacatattatgtagtagcacattttcattatgtattatctataggagctgtatttgcaatcatagccggatttgttcaatgatatcctttatttacaggtttaacaataaacccattatgattaaaaatccaatttattacaatattcattggtgtaaatttaacattctttccccaacatttcttaggattagctgggataccccgacgatattcagattatcctgacatatttacatcttgaaatatcatatcaacaatggggaccctaatttcaacactaagtataataatatttattataatcatttgagaaagaataacatcaatacgacaaacaatttttagatcccatataataaactcacttgaatgaaatcatgatttacctcccactgaacatacatataatgaactacctattttaattata----ttctaatatggcagatttagaaattactacttgacccaatgtatttttacaagacagatcttctccattaatagaacaattaattttctttcatgatcatgttataataattttaataataattgtgacaacagtaacatatacaataattatattaattattaataaaaaccttgatcgtaatttattagagggtcaaataattgaattaatttgaacaataacaccagctataacattattttttattgctactccgtccttacggctattatatctaatagatgaaattaataagcctggtataactattaaaacaattgggcatcaatgatactgaacttatgaatattcagacttctctgatatagagttcgactcatacataactgatcagtatga---aaataacctacgactattagatgtagataaccgggtagtattaccatcaaatactttcactcgaattattgtaacatcaactgacgtaattcactcatgaacaatcccttccacaggggtaaaaattgatggtacaccgggacgattaaatcaagccagattgatatttaatcgaaatggcctattatttggtcaatgttcagaaatttgcggaacaaatcatagatttatacccattgtagtagaaagagtgcctattaatacattcattaaatgaataataaaatcatcagatgactgaaagc-----------------------tcgcaagagcgcgccagccaccggaggggtgaagaagccacatcgctaccggcccggcaccgtagccctgagagaaatcaggcggtaccagaagagcaccgaactgctcatccgcaagttgcccttccagcgcctggtgcgtgagatcgcccaggacttcaagacggacttgcgcttccagagctctgccgtgatggcgctgcaggaggatagcgaggcctacctggtggggctctttgaggacaccaacctgtgtgccattcacgccaagagggtcaccatcatgccc
>16-096
ttttttaatggccgcagtatactgactgtgcaaaggtagcataatcattagcttattaattgtaggatagtatgaatggttggacgagatattggctgtctcaa-attaa-ttattttgaatttaattatttagttaaaaggcttaaattttattaaaggacgagaagaccctttagatctttatttttatt-tttgt---ta--tttgattt---ggtttat---ttttt-acttttatttta-atattttttttgttggggtgacatttggata-taattaactctttatttttt-t--tt--atcatttatttatg-tttaattgattttttattattatttttaagacttagatacctaagggataacagcgttatttcttttaaaagttcctatttacattggagattgcgacctcgatgttgaattaagattaatatta---ggtgaagttgctta-a-ta-attaggtctgttcgacctttaaattcttacatgatctgagttc???????????????????????????????????????????????????????????????????????????????????????????????????????????????????????????????????????????????????????????????????????????????????????????????????????????????????????????????????????????????????????????????????????????????????????????????????????????????????????????????????????????????????????????????????????????????????????????????????????????????????????????????????????????????????????????????????????????????????????????????????????????????????????????????????????????????????????????????????????????????????????????????????????????????????????????????????????????????????????????????????????????????????????????????????????????????????????????????????????????????????????????????????????????????????????????????????????????????????????????????????????????????????????????????????????????????????????????????????????????????????????????????????????????????????????????????????????????????????????????????????????????????????????????????????????????????????????????????????????????????????????????????????????????????????????????????????????????????????????????????????????????????????????????????????????????????????????????????????????????????????????????????????????????????????????????????????????????????????????????????????????????????????????????????????????????????????????????????????????????????????????????????????????????????????????????????????????????????????????????????????????????????????????????????????????????????????????????????????????????????????????????????????????????????????????????????????????????????????????????????????????????????????????????????????????????????????????????????????????????????????????????????????????????????????????????????????????????????????????????????????????????????????????????????????----------aaagggg---------------------------ttggattcatgtccg--tcc-gatc-g---taaactagg-cctatctgctgtagatggtgccggtcgcccgc----ggcgattaacttcgcttgcggtgtcgtttctggcgtccactcggcgg-tg-gcc------ggctgac-ttc-gcggaggaccgcacttct-cccct-agtagaaacgtcgcgacccgttggg-tgccggcc-gaaggccagggaaggaagcccgcg--tgtcctgtggt--------gttcg---ccacaggcgtgcggactcccagtg-acccggccgtttgcccgacggtatgaccagaggagtcgatccgctgaa---tgggaaacactgtgg--ttgtgaagcgtgcgg-cctggcgccgatacgtgtggggat-tgagg--tgtaaacc-gg---gggtg-tctgtgc-taag-cacggtcccggccct---gctgcgttgtcgg--ttgctggtgtcctcgcactggatcg-atactcccgtctgcg---acgccc-accttcggatggtctcccgatttctcatattattgcacaagaaagaggaaaaaaagaagttttcggaaatttaggaataatttttgcaatagctgcaattggattattaggatttgtagtttgagctcaccatatatttactgtaggtatagatgttgacacacgagcttattttacatctgcaactataattattgctattcctacaggaattaaaatctttagatgattaactacaatatatggatcaaaattaactttcagcccatcatgtttatgggcattaggttttgtttttctatttacattaggaggattaactggaattattttatcaaattcatcaattgatattaatcttcatgatacatattatgtagtagcacatttccattatgtattatcaataggagcagtatttgctatcatatcaggattcattcaatgatactcactattttcagggttaagacttaatccaaaatgattaaaaattcaatttttttccatatttattggagtaaatttgactttttttccacaacatttcctaggtctagcaggaataccacgtcggtattcagattatccagatttatttacactatgaaatattgtttcatcaacaggatcattaatttcaactacaagaataataatatttattatcatcatatgggaaagattatcatcaatacgacaaacaatatttagttcacataatatcagatcaattgaatgatcttttaaaataccaccatctgaacatacttatagagaattacctatactaattaaa----ttctaatatggcagatttagaaataacatcttggcctaatatatctatacaagatagatcttcaccattaatagaacaattagtattttttcatgaccacataatagttattttaacaataattattactatagtaagatacataataattaatatcactattaataaaaaaataaatcgaaacctacttgaaggacaaataattgagataatctgaacaattacaccaacaataacactattttttattgcaacaccatccttacggttactttacttaatagatgaaattaataaaccaataataaccataaaagttgttggacaacaatgatattgaacatatgaatattcagattttacaaattcagaatttaattcatatatatctaactatgaagaaataaataacctacgattattagattctgactcacggttaatcctaccatcaaatatctttattcgaataataattacatcatttgatgtaatccattcatgaaccctaccatcaactggtattaaaattgatggtacacctggacgtctaaatcaaacaagattaatacttaaccgaagaagaattatttatgggcaatgctcagaaatttgtggtacaaatcatagatttatacctattgttgtagagagtgtaccaattaacagatttattaaatgaataataaaatcatcagatgactgaaagca???????????????????????????????????????????????????????????????????????????????????????????????????????????????????????????????????????????????????????????????????????????????????????????????????????????????????????????????????????????????????????????????????????????????????????????????????????????????????????
>16-264
atctttaatggccgcggtattttgaccgtgcaaaggtagcataatcattagtctattaattatggaatagtatgaatggttgaacgagatattggctgtctcat-acata-tttatttgaatttaatatttgagttaaaaaacttaaatttttttataggacgagaagaccctatagatctttatttatttg-ttatt---ttg-agttattt---agttta----ttttt--aataaattgac-ttatttgtttcattggggtgatgttgagata-tgattaactcttttt--ttt-t--tc--ttcattaatttttg-tttatttgaccttttattattgtttacaagaattagataccttagggataacagcgtgattctttttgagagttcatattgacattagagattgcgacctcgatgttgaattaaggttattgttg---ggtgtagttgttca-a-tt-aattggtctgttcgaccattaaaatcttacatgatc-------tcattaaatcagttatggttccttagatcgtaccaca-tgacttggataactgtggtaattctagagctaatacatgcaaacagagtcccgaccagaaatggaagggatgcttttattagatcaaaaccaatcgg-ccggctcgcccggtccgtttgctttggtgactctggataactttgagctgatcgcacggtcctcgtaccggcgacgcatctttcaaatgtctgccttatcaactgtcgatggtaggttctgcgcctaccatggttgtaacgggtaacggggaatcagggttcgattccggagagggagcctgagaaacggctaccacatccaaggaaggcagcaggcgcgcaaattacccactcccggcacggggaggtagtgacgaaaaataacgatacgggactcatccgaggccccgtaatcggaatgagcacactttaaaccctttaacgagtatccattggagggcaagtctggtgccagcagccgcggtaattccagctccaatagcgtatattaaagttgttgcggttaaaaagctcgtagttggacttgtgtcccacgctgtcggttcaccgttcgtcggtgtttaactggcatgcccgtgtggacgtcctgccggtggatgcggtcggccgtgggcct-ct--ggtctgcgcgtcggcggtccgatggaatcctaccgcggtgctcttcaccgagtgtcgaggtgggccggcacgtttactttgaacaaattagagtgctcaaagcaggcagtggttcgcctgaatattgtgtgcatggaataatggaataggacctcggttctattttgttggttttcggaacttgaggtaatgattaatagggacagacgggggcattcgtattgcgacgttagaggtgaaattcttggatcgtcgcaagacgaacctaagcgaaagcatttgccatgagtgttttcattaatcaagaacgaaagttagaggttcgaaggcgatcagataccgccctagttctaaccataaacgatgccagccagcgatccgccgaagttcctccgatgactcggcgggcagcttccgggaaaccaaagcttttgggttccgggggaagtatggttgcaaagctgaaacttaaaggaattgacggaagggcaccaccaggagtggagcctgcggcttaatttgactcaacacgggaaacctcaccaggcccggacaccggaaggattgacagattgagagctctttcttgattcggtgggtggtggtgcatggccgttcttagttggtggagcgatttgtctggttaattccgataacgaacgagactctggcctgctaactagtcgcttccggtatcccttcgtgctaccggcgac--aaatgatcttcttagagggacaggcggcttctagccgcacgagattgagcaataacaggtctgtgatgcccttagatgttctgggccgcacgcgcgctacactgaaggaatcagcgtgtcctcctagcccgaaagggccgggtaacccgttgaacctccttcgtgctagggattggggcttgcaattgttccccatgaacgaggaattcccagtaagcgcgagtcataagctcgcgttgattacgtccctgccctttgtacacaccgcccgtcgctactaccgattgaatgatttagtgaggtcttcggaccggtgcgcgacggct--cctcgcgagccgttgatgttgctggaaagatgaccaaacttgatcatttagaggaagtaaaagtcgtaacaaggtttccgtaggtgaacctcctgaattcgaaagggg---------------------------ttggattcatgtcct--tcc-gttt-g---taaacagtg-tcgtcccgccacagatggtgctggtcgcccgc----ggcgattaatttcgtttgcggtgtcgtttctggcttccacttggttg-ag-ggc------gtccg-c-ctc-gcggaggactgcacttct-cccct-agtagaaacgtcgcgacccgttggg-tgccggcc-gaaggcctgggtaggcagaccgcg--tgtcctgtggc--------gatcg---tcacaggcgtgcggactcctggtg-acccggcaggctgcccgacggtatgaccagaggagtcgatccgctgaa---tgggaaacactgtgg--ttgtgaagcgtgcgg-cccggcgccgatacgtgcggggat-tgagg--tgtaaacc-gg---gggtg-cccgtgc-gaag-cacggtcccggccct---gctgcgttgtcgg--ttgttggtgtcctcgcactggatcg-atactcccgtctgcg---acgccc-atcttcggatggtctcccgatctcacatattatttcaaatgaaagagggaaaaaggaggtatttggaaatctaggaataatctttgcaatagcagccattgggttattaggatttgtcgtatgggctcatcacatattcacagtagggatagatgtagatacacgagcatactttacatcagctacaataattattgcagttccaacaggaattaaagtatttagatgactaacaacaatatatggagctaaattaacatttagaccttcatgcctgtgggcattaggatttgtatttttattcacattgggtggattgactggaattattctatcaaactcatcaattgatgtcaccttacatgacacatactacgtcgtagcacattttcactatgtattatcaataggagcagtgtttgctattatagctggattcattcaatggtaccctttaatttcaggaataactttaaatacaaaatgaataaaaattcaattcacctcaatattcattggggtaaatataactttcttcccacaacactttttagggttagctggaataccccgacgatattctgattatccagatatattcactacatggaatatcatttcatccataggatcattaatcacaaacctaagaataataacatttattataattatttgagaaagaataatatcaaatcgccaaacaatattcagaccaaatttaataataactattgagtgaaaccatgatataccaccaactgaacattcttatatagaactacccctactaattaaa----ttctaatatggcagatttagaaatatcaacttgaccaaatatagccctccaagacagcttctctcccataatagaacaactaactttctttcatgatcacattataataattctaataattattgtagtaatggtaacatatataataattattattattaataataacaaaaaaaatctaaatttattagaaggacaagtaattgaattaatttgaacattaacaccaacaataacattattttttattgcaacaccatcactacgattattatatttaatagatgaaattaataaacccataataactatcaaaacattaggtcatcagtggtattgaacctatgaatattcagatttcaaggaaatagaatttgattcatacatgataaattataacaataaaagtaatgtacgattggtagaagtagataatcgtacaaccttaccattatatacctttattcgaatgatagtaacatctacagatgttattcattcatgaactctaccatcaacaggggtaaaaatcgacggtactccaggtcgcattaatcaatcaagactaatattaactcgacctggaataatttttggacaatgttcagagatttgtggggcaaatcacagctttataccaattactgtagaaagagtacctattaatttatttatcgagtgaataaaaaaatcatcagatgactgaaagcaagcagctggccacgaaagctgctcgtaagagcgcccctgcgactggcggtgtgaagaagcctcaccgctaccgtcctggaaccgtagccctgagagaaatcaggcgttaccagaagagcaccgagctgcttattcggaagttgcctttccagcgcctcgtgcgagagattgcccaggacttcaagaccgaccttcgcttccagagctctgcagtaatggcactgcaggaggcgagcgaggcctacctggtgggtctgttcgaggacaccaacctgtgtgccattcacgccaagagggtcaccatcatgcc-
>Q7
taatttaatggccgcggtattttgaccgtgcaaaggtagcataatcattagcctatttattgtaggattgtatgaatggttagacgaaatattgactgtctcaa-tagaa--tttatataatttaatttttgagttaaaaagcttaaatttttttaaaggacgagaagaccctatagatctttattattttt-tttta---tt--aatcttta---gat--------------ttttaatatta-ttattttttttgttggggtgacatttagata-taactaactctttattattt-t--tt--ttcattaatttatg-tttatttgaccttttattattg-ttataaga-atagataccttagggataacagcgtaattctttttgagagttcttattgacgaatgagattgcgacctcgatgttgaattaagattattattt---ggtgtagtcgctta-a-tt-aattggtctgttcgaccattaaattcttacatgatctgagttc--------------------------------------------------------------------------------------------------------------------------------------------------------------------------------------------------------------------------------------------------------------------------------------------------------------------------------------------------------------------------------------------------------------------------------------------------------------------ctttaacgagtatccattggagggcaagtctggtgccagcagccgcggtaattccagctccaatagcgtatattaaagttgttgcggttaaaaagctcgtagttggacttgtgtcccacgctgtcggttcaccgttcgtcggtgtctaactggcatgcccgtgtggacgtcctgccggtggatgcggtcggccgtgggcct-ct--ggtctgcgcgtcggcggtccgatgacgaactacactcatgctcttcaccgagtgtcgaggtgggccggcacgtttactttgaacaaattagagtgctcaaagcaggcagtggttcgcctgaatattgtgtgcatggaataatggaataggacctcggttctattttgttggttttcggaacttgaggtaatgattaatagggacagacgggggcattcgtattgcgacgttagaggtgaaattcttggatcgtcgcaagacgaacctaagcgaaagcatttgccatgagtgttttcattaatcaagaacgaaagttagaggttcgaaggcgatcagataccgccctagttctaaccataaacgatgccagctagcgatccgccgaagttcctccgatgactcggcgggcagcttccgggaaaccaaagcttttgggttccgggggaagtatggttgcaaagctgaaacttaaaggaattgacggaagggcaccaccaggagtggagcctgcggcttaatttgactcaacacgggaaacctcaccaggcccggacaccggaaggattgacagattgagagctctttcttgattcggtgggtggtggtgcatggccgttcttagttggtggagcgatttgtctggttaattccgataacgaacgagactctggcctgctaactagtcgcttccggtatcccttcgtgctaccggcgac--aaatgatcttcttagagggacaggcggcttctagccgcacgagattgagcaataacaggtctgtgatgcccttagatgttctgggccgcacgcgcgctacactgaaggaatcagcgtgtcctcctagcccgaaagggccgggtaacccgttgaacctccttcgtgctagggattggggcttgcaattgttccccatgaacgaggaattcccagtaagcgcgagtcataagctcgcgttgattacgtccctgccctttgtacacaccgcccgtcgctactaccgattgaatgatttagtgaggtcttcggaccggtgcgcgacggct--cttctcgagccgttgatgttgctggaaagatgaccaaacttgatcatttagaggaagtaaaagtcgtaacaaggtttccgtaggtgaacctcctgaattcgaaagggg---------------------------ttggattcatgtcct--acc-gtct-g---aaaacttgg-tcgccccactatagatggtgctggtcgcccgc----ggcgattaatttcgtttgcggtgtcgtttctggcgtccacatggtgg-tg-gct------gtccg-c-ctc-gtggaggactgcacttct-cccct-agtagaaacgtcgcgacccgttggg-tgccggcc-aaaggcccgggtaggcagaccgcg--tgtcctgtggc--------ggttg---tcacaggcgtgcggactcctggtg-acccggccggctgcccgacggtatgaccagaggagtcgatccgctgaa---tgggaaacactgtgg--ttgtgaagcgtgcgg-cctggcgccgatacgtgtggggat-tgagg--tgtaaacc-gg---gggtg-tccgtgc-gaag-cacggtcccggccct---gctgcgttgtcgg--ttgctggtgtcctcgcactggatcg-atactcccgtctgcg---acgccc-accttcggatggtctcccgatttcacatattatttcaaatgaaagagggaagaaagaagtctttggaaatttaggaataatttttgcaatagctgcaattggattactaggttttgtagtatgggctcatcacatatttaccgtaggtatagacgtagatactcgtgcatactttacatcagctaccataattattgccgtaccaacaggtattaaagtattcagttgactaacaactatatatggatctaaaataacattcagaccatcatgcttatgatcattagggtttgtatttctattcactttagggggattaacaggaattgttttatctaactcatcaattgatattacactacatgacacatattatgttgtagctcattttcattacgtgttatctataggagcagtatttgcaattatagcaggatttattcaatgatttcctttattttcaggaacttcaataaatgaaaaatgattaaaaatccaattctcaaccatattcattggggtaaatttaacatttttcccacagcacttcttaggactagccggaataccccgacgatattcagattaccccgatatattttacacttgaaacattatctcatcaatgggatcaatgatgtcaacaataagaataataatatttattataattttatgggaaagaattcaatcgatgcgaataacaattttcagatcccacataaacagatcacttgaatgaaatcaagatctaccacctagtgaacatacctacagagaactacctatattaattaaa----ttctaatatggcagat---gaaataacaacatggcctaacatttcattacaagatagaatttcacctttaatagaacaattaacattcttccatgaccatatcataataattattataataatcgtaaccattgtaagatatatattgattaaaatttctttcaataaaaaggtaaacttaaatttactagaaggacaaataatcgaattaatctgaacagtaacaccagcaataacactatttttcattgcaacaccatcattacgaattttatacttaatagatgaaattaataaaccaataataactgtaaaagctgtaggacatcaatgatactgaacttatgaatactctgattttaaagaatcagaatttgattcatatatatcaaattatgaaaacaaccaaaatattcgattactagatacagataataaaataattataccaataaatatatttattcgaataatagttacatcaactgatgtaattcactcatgaacattaccatcaacaggaattaaaattgacggaaccccgggacgtctaaatcaatccagactaatatttaaccgaacaggaattatttatggacagtgttcagagatttgcggaacaaatcacagattcatgcccatttcagtggaaagagtacccattaatgtatttatcaaatcgataataaaatcatcagatgactgaaagcaagcagcttgccacaaaagcagcccgtaagagcgcccctgcaactggtggagtgaagaagcctcaccgctaccgtcctggaacggttgccctgagagaaatcaggcgttaccagaagagcaccgagctgctgattcgaaagttgcctttccagcgccttgtgcgtgagattgcccaggacttcaagacggacctccgcttccagagctctgcagtaatggcactgcaggaggcgagcgaggcctacctggtgggtctgtttgaggacaccaacctgtgtgccattcatgccaagagggtcaccatcatgccc
>SB0076
ttatttaatggccgcggtattttgaccgtgcaaaggtagcataatcattagcttattgattgtaagattgtatgaatggttggacgaaatattagctgtcttgt-tttta-ttatttagaatttaatttttgagttaaaaagcttaaatttttttaaaggacgagaagaccctatagatctttattttcact-attat---tt--tatttttg---tgtttat---ttat-----------ttt-ttgaatttttggttggggcgatttggggata-ttattaactccttatatttt-t--tt--ttcatttatttatg-tttagttgatcttttattattgtttacaagattaagataccttagggataacagcgtaattccttttgagagctcatattgacgatggagattgcgacctcgatgttgaattaagattaatatta---ggtgtagaagttta-t-tt-attgggtctgttcgacccttaaaatcttacatgatctgagttctcaataaatcagttatggttccttagatcgtaccaca-tgacttggataactgtggtaattctagagctaatacatgcaaacagagtcccgaccagaaatggaagggatgcttttattagatcaaaaccaatcgg-ccggctcgcccggtccgtttgctttggtgactctggataactttgagctgatcgcacggtcctcgtaccggcgacgcatctttcaaatgtctgccttatcaactgtcgatggtaggttctgcgcctaccatggttgtaacgggtaacggggaatcagggttcgattccggagagggagcctgagaaacggctaccacatccaaggaaggcagcaggcgcgcaaattacccactcccggcacggggaggtagtgacgaaaaataacgatacgggactcatccgaggccccgtaatcggaatgagcacactttaaacgctttaacgagtatccattggagggcaagtctggtgccagcagccgcggtaattccagctccaatagcgtatattaaagttgttgcggttaaaaagctcgtagttggacttgtgtcccacgctgtcggttcaccgttcgtcggtgtttaactggcatgcccgtgtggacgtcctgccggtggatgcggtcggccgtgggcct-ct--ggtctgcgtgtcggcggtccgatggaatcctaccgcggtgctcttcaccgagtgtcgaggtgggccggcacgtttactttgaacaaattagagtgctcaaagcaggcagtggttcgcctgaatattgtgtgcatggaataatggaataggacctcggttctattttgttggttttcggaacttgaggtaatgattaatagggacagacgggggcattcgtattgcgacgttagaggtgaaattcttggatcgtcgcaagacgaacctaagcgaaagcatttgccatgagtgttttcattaatcaagaacgaaagttagaggttcgaaggcgatcagataccgccctagttctaaccataaacgatgccagctagcgatccgccgaagttcctccgatgactcggcgggcagcttccgggaaaccaaagcttttgggttccgggggaagtatggttgcaaagctgaaacttaaaggaattgacggaagggcaccaccaggagtggagcctgcggcttaatttgactcaacacgggaaacctcaccaggcccggacaccggaaggattgacagattgagagctctttcttgattcggtgggtggtggtgcatggccgttcttagttggtggagcgatttgtctggttaattccgataacgaacgagactctggcctgctaactagtcgcttccggtatccattcgtgctaccggcgac--aaatgatcttcttagagggacaggcggcttctagccgcacgagattgagcaataacaggtctgtgatgcccttagatgttctgggccgcacgcgcgctacactgaaggaatcagcgtgtcctcctagcccgaaagggccgggtaacccgttgaacctccttcgtgctagggattggggcttgcaattgttccccatgaacgaggaattcccagtaagcgcgagtcataagctcgcgttgattacgtccctgccctttgtacacaccgcccgtcgctactaccgattgaatgatttagtgaggtcttcggaccggtgcgcgacggct--ccttgcgtgccgttgatgttgctggaaagatgaccaaacttgatcatttagaggaagtaaaagtcgtaacaaggtttccgtaggtgaacctcctgaattcgaaagggg---------------------------ttggattcagatcct--acc-gttt-g---catactaggtcagccccgctgcggatggtgccggtcgcccgc----tgcgattcatttcgtttgcggtgtcgtttctggtgtccacccggcgg-tg-gtt------gaccacc-atc-gcggagggtcgcacttct-cccct-agtagaaacgtcgcgacccgttggg-tgccggcc-aaaggcctgggaaggaggcccgcg--cgtcccgtggt--------gatcg---ccacgggcgtgcggactcccggtg-acccggccggctgcccgacggtatgaccagaggagccgatccgctgag---tgtgaaacactgtggt-ttgtgaagcgtgcgg-cccggtgccgatacgtgcggggat-tgagg--tgtaaacc-gg---gggtt-cccgtgc-acag-cacggtcccggcccc---gctgcgttgtcgg--ttgtcggtgtcctcgcactggatcg-atactcccgtctgcg---acgccc-atcttcggatggtctcccg--------------------------------------------------------------------------------------attagggtttattgtatgggcacaccacatattcactgtaggaatagatgttgacactcgagcctacttcacctcagcaacaataattattgcagtacccacgggtattaaggtattcagatgattaacaactatacatggttcaaatttaaccttaagcccatcatgcttatgagcaatgggatttgtattcttattcacactagggggtctaacaggaattgttctatctaactcatcaattgatattacccttcatgacacgtattacgtagttgcccacttccactatgtactatccataggagcagtatttgcaatcatagctggatttgtccaatgataccccttatttactggaatgtcgataaatcccaaatgattaaaaattcaattctttgccatatttattggagtaaacataacctttttcccccaacacttcctaggattggctggtataccccgacgatactccgattacccagacatgtatacatcgtgaaatattatttcatcaataggagcactaatttcaaccataagaacaatgatatttataataatcatatgagaaagattatcatcatcgcgaagggccctttttagatcaaacataattagatcattggagtgaacccaaattataccagccagtgaacacacctatagagaactaccagtactaattaaa----ttctaatatggcagatttagaaataacaacttgaccaaatctaactttacaggacagaatatcacccctaatggaacaattaacattctttcatgaccaaattataataatcctaataataattgtaacagtagtaagatactttatagtaaacatcacaatggaaaaaaaactaaaccagaatctactagaggggcaaagaattgaattaatgtgaacagtaacaccagctatgacactattttttattgcagcgccttccctacgactactttacttaatagatgaaatcaataaaccaataataaccataaaggcaacgggacaccaatgatattgatcgtacgaatattcagattttattgaaatagaatttgattcttacatagaaaattatgaaaaaaataaaaacacacgactactagactctgatgcccgcttaacgctaccatcaaacatctttattcgaataatagttacatcaactgacgttattcactcctgagccctaccatccactggaatcaaaattgatggaattccaggacgactaaaccaatcaagactaatattaaaccgaagaggtctaacttatgggcaatgttcagaaatctgcggtacaaatcacagatttatacctattgttgttgaaagagtacccaccaaggtatttattaaatgaataataaaatcataagatgactgaaggc----------ccacaaaagcggctcgtaagagcgcccctgcaactggtggagtgaagaagcctcaccgctaccgtcctggaacagttgccctgagagaaatcaggcgttaccagaagagcaccgaactgctgattcgaaagttgcctttccagcgccttgtgcgtgaaattgcccaggacttcaagacggacctccgcttccagagctctgcagtaatggcactgcaggaggcgagcgaggcctacctggtgggtctgtttgaggacaccaacctgtgtgccattcacgccaagagagtcaccatcatgccc
>SB0345
tgattaaatggccgcggtattttgaccgtgcaaaggtagcataatcattagtttattaattgtggacttgtatgaatggttaaatgaaatattaactgtctcta-tttaa--tttttaaaatttaattttttagttaaaaagctaaaatgaatttataggacgagaagaccctatagatctttattatatga-atgat---tt--aatttttt---agattt----ttatt--tttattttatt-tttatatttttgttggggtgacaattagata-taattaactcttatct-att----tt--tgcaattatttttg-ttattataatttttcaatgttt-tttaaagaattagataccttagggataacagcgtaatttaatttgatagttcatattgacaattaagattgcgacctcgatgttggattaagaaaatttttt---gatgcagaagttaa-a-at-tttaggtctgttcgacctttaaattcttaca------------tcattaaatcagttatggttccttagatcgtaccaca-agacttggataactgtggtaattctagagctaatacatgcaaacagagtcccgaccagaaatggaagggatgcttttattagatcaaaaccaatcgg-gcggcttgtccgttccgtttgctttggtgactctggataactttgagctgatcgcacggtccttgtaccggcgacgcatctttcaaatgtctgccttatcaactgtcgatggtaggttctgcgcctaccatggttgtaacgggtaacggggaatcagggttcgattccggagagggagcctgagaaacggctaccacatccaaggaaggcagcaggcgcgcaaattacccactcccggcacggggaggtagtgacgaaaaataacgatacgggactcatccgaggccccgtaatcggaatgagcacactttaaaccctttaacgagtatccattggagggcaagtctggtgccagcagccgcggtaattccagctccaatagcgtatattaaagttgttgcggttaaaaagctcgtagttggatctgtgtcccacgctgtcggttcaccgttcgtcggtgtttaactggcatgcccgtgtggacgtcctgccggtggatgcggtcggccgcaggctt-c---ggtctgcgtgtcggcggtccgatgcaatcctaccgcggtgctctttgccgagtgtcgaggtgggccggcacgtttactttgaacaaattagagtgctcaaagcaggcagtggttcgcctgaatattgtgtgcatggaataatggaataggacctcggttctattttgttggttttcggaacttgaggtaatgattaatagggacaaacgggggcattcgtattgcgacgttagaggtgaaattcttggatcgtcgcaagacgaacctaagcgaaagcatttgccatgagtgttttcattaatcaagaacgaaagttagaggttcgaaggcgatcagataccgccctagttctaaccataaacgatgccagctagcgatccgccgaagttcctccgatgactcggcgggcagcttccgggaaaccaaagcttttgggttccgggggaagtatggttgcaaagctgaaacttaaaggaattgacggaagggcaccaccaggagtggagcctgcggcttaatttgactcaacacgggaaacctcaccaggcccggacaccggaaggattgacagattgacagctctttcttgattcggtgggtggtggtgcatggccgttcttagttggtggagcgatttgtctggttaattccgataacgaacgagactctagcctgctaactagtcgc-tccggtatcccttcgtgctaccggcgac--acatgatcttcttagagggacaggcggcttctagccgcacgagattgagcaataacaggtctgtgatgcccttagatgttctgggccgcacgcgcgctacactgaaggaatcagcgtgtcctcctggctcgaaagagccgggtaacccgttgaacctccttcgtgctagggattggggcttgcaattgttccccatgaacgaggaattcccagtaagcgcgagtcataagctcgcgttgattacgtccctgccctttgtacacaccgcccgtcgctactaccgattgaatgatttagtgaggtcttcggaccggtgcgcgacggct--cttcgcgagccgttgatgttgctggaaagatgaccaaacttgatcatttagaggaagtaaaagtcgtaacaaggtttccgtagg-------cctgaattcgaatggga---------------------------ttggattcagtgtcg--tcc-ggtg-cg--tccaggctt-gcttgccctgccagatgttgctggtcgcccgc----tgcgattcgcgtcgtgtgcggtgtcgttcccggtgatcactcggtgg-ggtgca------ttctctg-cct-ccggggtcctgcacttcc-tccct-agtagaaacgtcgcgacccgttggg-tgtcggtc-taaggcccgggaaggcagcccgtg--tgtccagcagt--------gtgtca--ttgcaggtgcacggactcctggtg-tcccggccggctgcccgacggtatgaccagaggagtcgatccgcttaa---atggaagcattatgg--ttgtgtagcgtccgg-cctggcgccgacgcgtgc-gggat-tgtgg--tttaggcc-gt---gggta-tccgtgc-tctg-cacggtcccggcccc---gctgcgttgtcgga-atgctggtgtccttggactggatcg-ccactcccgtcagcg---acgcccaatcttcggatggtctcccgatttctcatattatctcccatgaaagaggaaaaaaagaagtatttggtaatacaggaataattttcgcaataggagcaattggattgttaggctttgtagtatgagctcatcatatatttacggtaggtatagatgtagatacacgagcctactttacctcagcaacaataattattgctgttcctacaggaattaaggtatttagatggttggcaacaatatatggatcaaaattaacatttagtccatcatgtatatgagcattaggatttgtatttttattcactttaggaggattaacaggaattattttatcaaactcatcaattgatattactttacatgatacatattatgttgttgcccatttccactatgttttatctataggggctgtatttgctattatagctggatttattcactgatatccaatatttactggaatatcaataaattcttcatgattaaggattcaatttataattatattttcaggagtaaatttaactttcttcccacaacattttttaggaatttcaggaataccacgacgatattcagactatccagatatatttttaacatgaaatattgtttcatctgtaggatcaatcatttcaatattaggcataataatgtttattataattatttgagaaagaataaattcaacccgacaaacaattttttcatcacatataagaagatcaattgaatgaattcacaatcttcccccctctgaacat--------------------------------------------------???????????????????????????????????????????????????????????????????????????????????????????????????????????????????????????????????????????????????????????????????????????????????????????????????????????????????????????????????????????????????????????????????????????????????????????????????????????????????????????????????????????????????????????????????????????????????????????????????????????????????????????????????????????????????????????????????????????????????????????????????????????????????????????????????????????????????????????????????????????????????????????????????????????????????????????????????????????????????????????????????????????????????????????????????????????????????????-gcagcttgccacgaaggctgcccgcaagagtgcgccagcaactggaggagtgaagaaaccccatcgttatcgtccgggaactgttgccctgcgagaaatcaggcgttaccagaagagcacagagttgctaattcgcaagctgcccttccagcgccttgtgcgtgagatagctcaggacttcaagacagacttgcgcttccagagctccgcagtgatggccctgcaggaggcaagtgaggcctacttggtgggtctctttgaggacacaaacctgtgtgccatccatgcaaagagggtcaccatcatg---
>18-178
ttatttaatggccgcggtatcttgaccgtgcaaaggtagcgtaatcattagcttattaattgttagatggtatgaatggttggacgagatatttactgtctctt-attta-ttatttagaatttaatttttgagttaaaaagcttaaattttattaaaggacgagaagaccctatagatctttatttttatt-atttt---at--gaatttag----ttttat---ttatt----------tta-ttaaatttttggttggggtgaccttgagata-taattaactctttat--tta-c--tt--ttcatttatttatg-tttaaatgatcttttattattgtttataagattaagataccttagggataacagcgtaatttcatttgaaagttcttattgacaatggagattgcgacctcgatgttgaattaagattattatta---ggtgtagtagctta-a-tt-ataaggtctgttcgacctttaaaatcttacatgatctgagttctcattaaatcagttatggttccttggatcgtaccaca-tgacttggataactgtggtaattctagagctaatacatgcaaacagagtcccgaccagaaatggaagggatgcttttattagatcaaaaccaatcgg-ccggctcgcccggtccgtttgctttggtgactctggataacttgaagctgatcgcacggtcctcgtaccggcgacgcatctttcaaatgtctgccttatcaactgtcgatggtagattgtgcgcctaccatggttgtaacgggtaacggggaatcagggttcgattccggagagggagcctgagaaacggctaccacatccaaggaaggcagcaggcgcgcaaattacccactcccggcacggggaggtagtgacgaaaaataacgatacgggactcatccgaggccccgtaatcggaatgagcacactttaaacgctttaacgagtatccattggagggcaagtctggtgccagcagccgcggtaattccagctccaatagcgtatattaaagttgttgcggttaaaaagctcgtagttggacttgtgtcccacgctgtcggttcaccgttcgtcggtgtttaactggcatgcccgtgtggacgtcctgccggtggatgcggccggccgtgggcct-ct--ggtctgcgtgtcggcggtccgatggaatcctaccgcggtgctcttcaccgagtgtcgaggtgggccggcacgtttactttgaacaaattagagtgctcaaagcaggcagtggttcgcctgaatattctgtgcatggaataatggaataggacctcggttctattttgttggttttcggaacttgaggtaatgattaatagggacagacgggggcattcgtattgcgacgttagaggtgaaattcttggatcgtcgcaagacgaacctaagcgaaagcatttgccatgagtgttttcattaatcaagaacgaaagttagaggttcgaaggcgatcagataccgccctagttctaaccataaacgatgccagctagcgatccgccgaagttcctccgatgactcggcgggcagcttccgggaaaccaaagcttttgggttccgggggaagtatggttgcaaagctgaaacttaaaggaattgacggaagggcaccaccaggagtggagcctgcggcttaatttgactcaacacgggaaacctcaccaggcccggacaccggaaggattgacagattgagagctctttcttgattcggtgggtggtggtgcatggccgttcttagttggtggagcgatttgtctggttaattccgataacgaacgagactctggcctgctaactagtcgcttccggtatccattcgtgctaccggcgac--aaatgatcttcttagagggacaggcggcttctagccgcacgagattgagcaataacaggtctgtgatgcccttagatgttctgggccgcacgcgcgctacactgaaggaatcagcgtgtcctcctagcccgaaagggccgggtaacccgttgaacctccttcgtgctagggattggggcttgcaattgttccccatgaacgaggaattcccagtaagcgcgagtcataagctcgcgttgattacgtccctgccctttgtacacaccgcccgtcgctactaccgattgaatgatttagtgaggtcttcggaccggtgcgcgacggct--cctcgcgagccgttgatgttgctggaaagatgaccaaacttgatcatttagaggaagtaaaagtcgtaacaaggtttccgtaggtgaacctcctgaattcgaaagggg---------------------------ttggattcagatctt--gcc-gttc-g---aaaactagg-cagccccaccgcagatggtgccggtcgcccgc----ggcgattaacttcgcttgcggtgccgtttctggcgtccactcggtgg-tg-gct------gaccacc-ttc-acggaggttcgcacttct-cccct-agtagaaacgtcgcgacccgttggg-tgccggcc-aaaggcccgggaaggaagcccgcg--cgtcccgtggt--------ggtcg---ccacgggcgcgcggactcccggtg-tcccggccggctgcccgacggtatgaccagaggagccgatccgctgaa---tgggaaacactgtggt-ttgtgaagcgtgcgg-cccggcgccgatacgtgcggggat-tgagg--tgtaaacc-gg---gggta-cccgtgc-gaag-cacggtcccggcccc---gccgcgtcgtcgg--ttgccggtgtcctcgcactggatcg-atactcccgtctgcg---acgccc-accttcggatggtctcccg-------------------------------------aagtttttggaaacttaggaataattttcgcaatgagtgcaattggtttattaggtttcgttgtatgggcacaccacatattcactgtgggaatagacgttgacacacgggcttacttcacatcagcaacaataattattgctgtaccgaccggtatcaaagtattcagatgattaactactatatacggatcaaaaataacttttagaccatcatgtttatgggcattaggatttgtattcttattcactttggggggtttaacaggaattgtactatcaaactcatcaattgatattacccttcatgatacatactatgtagtagcccactttcattatgttttatcaataggagcagtttttgctattatagctagatttattcaatgatatcctttattcacaggaatatcaataaatccaaaatgattaaaaatacaattcttcacaatatttattggggtaaacataactttctttccccaacacttcctcggattagcgggaataccacgacgatactcagattaccctgatatatataattcatgaaatattatctcatcaataggagctacaatctcgatgttaagaataataatattcattataattatttgagaaagaatttccacagcccgacaaaccatttttacatcacaaataatcagatcattagaatgaattcataatataccccctaatgaacactcctatagagaattaccaattctaattaaa----ttctaatatggcagatttagaaataacaacttgacccaatttaagactacaggatagaatatcgcccttaatagaacagttaatattttttcatgatcatattataattattctagtaataattataacaataattagatatataataactaatatcatactaagaagtaaaataaatcgaaatttaattgaaggtcaaataattgaactaatatggacaattatgcccacaataaccctatttcttattgcagcaccttcattacgactcttgtatttaatagatgaaatcaataagccaatattaactacaaaaacaattggtcatcagtgatattgaacatatgaatattcagattttatagaaaaagaattcgattcatatatagaaaattttgaaacaaataaaaatttacggctattagaatctgataatcgattaacattaccttcaaacatatttatccgaataatagtaacatcaactgatgttattcattcatgaaccctaccttcgacaggagtaaaaattgatggaactccaggacgacttaatcaatcaagaataatattaaatcgaagaggattaatttatggtcaatgttcggagatttgtggggcaaatcatagattcatgccaatcgtaattgaaagtattcccattaatatatttatcaaatgaataataaaatcatcagatgactgaaagcaagcagcttgccacaaaagcggctcgtaagagcgcccctgcaactggcggagtgaagaagcctcaccgctaccgtcctggaacagttgccctgagagaaatcaggcgttaccagaagagcaccgagctgctgattcgaaagttgccgttccagcgccttgtgcgtgagattgcccaggacttcaagacggacctccgcttccagagctctgcagtaatggcactgcaggaggcgagcgaggcctacctggtgggtctttttgaggacaccaacctgtgtgccattcacgccaagagggtcaccatcatgcc-
>16-075
ttatttaatggccgcggtattttgaccgtgcgaaggtagcataatcattagtccatttattgtgggatagtatgaatggtttgacgaaatattacctgtctcat-tttaa-tagcttaaaatttaattttttagttaaaaagcttaattttttttaaaggacgagaagaccctatagatctttatttttatt-atttt---tt--tatttttt---aggtta----tttta--ttatatttata-tttattattttgttggggtgatattaggata-tatttaactcctttta-ttt-t--tt--atcatttgtttttgttttttttgatcttttattattgcttataagaataagataccttagggataacagcgtaattctttttaagagttcatatttacaatggagtttgcgacctcgatgttgaattaagattatttttg---ggtgaagtagcttg-a-tt-attaagtctgttcgacttttaatatcttacatgatctgagt--???????????????????????????????????????????????????????????????????????????????????????????????????????????????????????????????????????????????????????????????????????????????????????????????????????????????????????????????????????????????????????????????????????????????????????????????????????????????????????????????????????????????????????????????????????????????????????????????????????????????????????????????????????????????????????????????????????????????????????????????????????????????????????????????????????????????????????????????????????????????????????????????????????????????????????????????????????????????????????????????????????????????????????????????????????????????????????????????????????????????????????????????????????????????????????????????????????????????????????????????????????????????????????????????????????????????????????????????????????????????????????????????????????????????????????????????????????????????????????????????????????????????????????????????????????????????????????????????????????????????????????????????????????????????????????????????????????????????????????????????????????????????????????????????????????????????????????????????????????????????????????????????????????????????????????????????????????????????????????????????????????????????????????????????????????????????????????????????????????????????????????????????????????????????????????????????????????????????????????????????????????????????????????????????????????????????????????????????????????????????????????????????????????????????????????????????????????????????????????????????????????????????????????????????????????????????????????????????????????????????????????????????????????????????????????????????????????????????????????????????????????????????????????????????????------------------------------------------------------gtcct--gcc-gttt-g---taaactagg-ccgttccgctgtagatggtgccggtcgcccgc----ggcgattaatttcgtttgcggtgtcgtttctggcgtccactcggtgg-tg-gct------ggccgcc-ctc-gcggaggactgcacttct-cccct-agtagaaacgtcgcgacccgttggg-tgccggcc-aaaggcctgggtaggcagcccgcg--cgtcctgtggt--------tgctg---ccacaggcgtgcggactcctggtg-acccggccggctgcccgacggtatgaccagaggagtcgatccgctgaa---tgggaaacactgtgg--ttgtgaagcgtgtgg-cctggcaccgatacgtgtggggat-tgagg--tgtaaacc-gg---gggtt-cccgtgc-gaag-cacggtcccggccct---gctgcgttgtcgg--ttgccggtgtcctcgcactggatcg-atactcccgtctgcg---acgccc-accttcggatggtctcccg--------------------taaaagaggaaaaaaagaagtgtttggaaatataggaataattttcgcaatagcagctattggtttacttggattcctagtatgagcacatcacatatttactgtaggaatagacgttgatactcgagcatattttacatcagctacaataattatcgcagtaccaacaggtattaaagtattcagatgattaacaacaatatatggatcaaaattaacaataagaccatcatgcttatgagcattaggattcattttcttatttacattaggaggattgacaggaatcattttatccaattcatcaattgatattactcttcatgatacatattatgtagtagcccattttcattacgtactttcaataggtgcagtattcgcaattatagcaggatttattcaatgatatccccttatttcaagaataacaataaacccaaaatgattaaaaatccaattcatatcaatatttataggagttaatataacatttttcccacagcactttttaggacttgctggaataccacgacgatattcagattatccggatatatttactacatgaaatattatttcttcaataggtgcaacaatttcaactataagaataatagttttcattataattatatgagaaagaatatcaacaatacgacaaacaattttcagatcaaatataagaagatctcttgaatgaacacatgaattacctccaaatgaacacacttatagagaactaccaataataattaaa----ttctaatatggcagat---------------------aatatatacttacaagatagaagatcacctttaatagaacaattaatgttcttccatgaccacatcataatagtattaataataatcataacaatagtaagatatataataataaatatttcaataaataaaaaaacaaatcaaaacttactagaaggacaaataattgaattaatttgaacaattacaccgacaataatactattatttattgcaacaccatcactacgaatcttatatttaatagatgaaattaataaaccaataataactataaaagcaataggaaatcaatgatactgaacttatgaatattcagattttaatgaagaagaagtagaatcctatatattaagatatgaaataaaaaacaatatacgattattagattcagacaatcaaataacattaccatcaaatacatttatccgcataatagtaacatcatcagacgtaattcattcatgaactattccttcaacaggagttaaaattgatgcaacaccaggacggctaaatcaatcaagaataataattaatcgaagaggaattttatatggacaatgttcagaaatttgtggaacaaatcacagattcataccaattgttgtagaaagaattccaattaatgaattcattaaatg---aataaaatcatcggatgactgaaagca--------------aaagcagctcgtaagagcgcccctgcaactggtggagtgaagaagcctcaccgctaccgtcctggaactgtagctctgagagaaatcaggcgataccagaagagcaccgagctgctgattagaaagttgcctttccagcgtcttgtgcgtgagattgcacaggacttcaagacagacctccgcttccagagctctgcagtaatggcactgcaggaggcaagcgaggcctacctggtgggtctgtttgaggacaccaacctgtgtgccattcacgccaagagggtcaccatcatgcc-
>16-184
taatttaatggccgcggtattttgaccgtgcaaaggtagcataataattagcttattaattgtaagattgtatgaatggttggacgaaatattgactgtctcat-attta-tt-tttagaatttaactttttagttaaaaggcttaaattactttaaaggacgagaagaccctatagatctttattttcatt-acttttattt--tatttttg---tatttaa---tttt-----------tta-ttgaatttttgattggggtgattttgagata-caattaactcttaatt-ttt-t--at--ttcatttatttatg-tttagttgatcttttattattgcttataagatagagataccttagggataacagcgtaattctttttgagagttcatattgacaagggagattgcgacctcgatgttgaattaagattaatatta---ggtgtagaagttta-a-tt-gttaggtctgttcgacctttaaaatcttacatgatctgagtt-tcattaaatcagttatggttccttagatcgtaccaca-tgacttggataactgtggtaattctagagctaatacatgcaaacagagtcccgaccagaaatggaagggatgcttttattagatcaaaaccaatcgg-ccggctcgcccggtccgtttgctttggtgactctggataactttgagctgatcgcacggtcctcgtaccggcgacgcatctttcaaatgtctgccttatcaactgtcgatggtaggctctgcgcctaccatggttgtaacgggtaacggggaatcagggttcgattccggagagggagcctgagaaacggctaccacatccaaggaaggcagcaggcgcgcaaattacccactcccggcacggggaggtagtgacgaaaaataacgatacgggactcatccgaggccccgtaatcggaatgagcacactttaaacgctttaacgagtatccattggagggcaagtctggtgccagcagccgcggtaattccagctccaatagcgtatattaaagttgttgcggttaaaaagctcgtagttggacttgtgtcccacgctgtcggttcaccgttcgtcggtgtttaactggcatgcccgtgtggacgtcctgccggtggatgcggtcggccgtgggcct-ct--ggtctgcgcgtcggcggtccgatggaatcctaccgcggtgctcttcaccgagtgtcgaggtgggccggcacgtttactttgaacaaattagagtgctcaaagcaggcagtggttcgcctgaatattgtgtgcatggaataatggaataggacctcggttctattttgttggttttcggaacttgaggtaatgattaatagggacagacgggggcattcgtattgcgacgttagaggtgaaattcttggatcgtcgcaagacgaacctaagcgaaagcatttgccatgagtgttttcattaatcaagaacgaaagttagaggttcgaaggcgatcagataccgccctagttctaaccataaacgatgccagctagcgatccgccgaagttcctccgatgactcggcgggcagcttccgggaaaccaaagcttttgggttccgggggaagtatggttgcaaagctgaaacttaaaggaattgacggaagggcaccaccaggagtggagcctgcggcttaatttgactcaacacgggaaacctcaccaggcccggacaccggaaggattgacagattgagagctctttcttgattcggtgggtggtggtgcatggccgttcttagttggtggagcgatttgtctggttaattccgataacgaacgagactctggcctgctaactagtcgcttccggtatcccttcgtgctaccggcgac--aaatgatcttcttagagggacaggcggcttctagccgcacgagattgagcaataacaggtctgtgatgcccttagatgttctgggccgcacgcgcgctacactgaaggaatcagcgtgtcctcctagcccgaaagggccgggtaacccgttgaacctccttcgtgctagggattggggcttgcaattgttccccatgaacgaggaattcccagtaagcgcgagtcataagctcgcgttgattacgtccctgccctttgtacacaccgcccgtcgctactaccgattgaatgatttagtgaggtcttcggaccggtgcgcgacggct--cctcgcgagccgttgatgttgctggaaagatgaccaaacttgatcatttagaggaagtaaaagtcgtaacaaggtttccgtaggtgaacctcctgaattcgaaagggg---------------------------ttggattcagatctt--acc-gttc-g---catac-agg-cagccccgctgcggatggtgccggtcgcccgc----ggcgattcatttcgtttgcggtgtcgtttctggcgtccactcggtgg-tg-gct------gaccgac-ttc-acggagggtcgcacttct-cccct-agtagaaacgtcgcgacccgttggg-tgccggcc-gaaggcctgggaaggtagcccgcg--cgtcccgtggc--------ggttg---ccacgggcgtgcggactcccggtg-acccggccggctgcccgacggtatgaccagaggagccgatccgctgaa---tgggaaacactgtggt-ttgtgaagcgtgcgg-cctggcgccgatacgtgcggggat-tgagg--tgtaaacc-gg---gggtg-cccgtgc-gaag-cacggtcccggcccc---gctgcgttgtcgg--ttgccggtgtcctcgcactggatcg-atactcccgtctgcg---acgccc-atcttcggatggtctcccgatttcacatattatttcacatgaaagaggaaaaaaagaagtttttggtaatttagggataatttttgctatagcagcaattggattattagggtttgtagtatgagctcatcatatatttacagtaggaatagatgtagatactcgagcatatttcacttcagcaacaataattattgcagttcccactggaattaaagtattcagatgattaacaacaatacatggctcaaaattaacttttagaccatcttgtatatggactttaggatttgtgtttctatttacgttagggggattaacaggtattattttgtcaaattcatcaattgatattacccttcatgatacatattacgtagttgcccatttccattacgtactatccataggggccgtatttgctattatagcaggatttattcaatgatatcctctatttacaggattatcaataaaccctaaatgattaaaaatccagttttatactatatttattggagtaaatataacgttctttccacaacactttctagggttagcaggaataccacgacggtactcagattatccagacatatttacatcatgaaatattatttcatcaataggagcattaatttcaaccctaagaataataatatttattataattatttgagaaagaatattaacatcacgagtaactttatttagatcacatataactagatcactagaatgatatcataaaataccacctaatgaacatacttatagagaattaccaataataattaaa----ttctaatatggcagat----------------------------------------------------------------------------------------------------------ttattacactagtaacatatataattattaacattataattaataataaattaaacctaaatttgctagaaggacaaataattgagttaatttgaacaatagcgcccgcaataacattattttttattgcggcaccttcattacgactactatatttaatagatgaaattaataaaccaataataacgataaaaacagttggtcatcagtgatattgatcatatgaatattcagattttattgaaacagaatttgattcatatatagaaaattatgaaaa---taaaaaactacgactattagattcagataaccgattaattttgccctctaatatttttatccgaatgatagtaacatcagctgatgttatccattcatgggctttaccttcaacaggaatcaaaattgatggtactccaggacgattgaatcaatcaagattaatgattaatcgaagaggattaacatatggccaatgttctgaaatctgtgggacaaaccatagatttatacctattgttgtagaaacaatccctattaattcatttattaaatgaataataaaatcatcagatgactgaaagcaagcagcttgccacaaaagcggctcgtaagagcgcccctgcaactggtggagtgaagaagcctcaccgctaccgtcctggaacagttgccctgagagaaatcaggcgttaccagaagagcaccgagctgctgattcgaaagttgccgttccagcgccttgtgcgtgagattgcccaggacttcaagacggacctccgcttccagagctctgcagtaatggcactgcaggaggcgagcgaggcctacctggtgggtctctttgaggacaccaacctgtgtgccattcacgccaagcgggtcaccatcatgcc-
>SB0136
---------ggctgcggtattttgaccgtgcaaaggtagcataatcattagtctattaattgttgacttgtatgaatggttggacgagatattgactgtcttga-attgt--tttttataatttaaattttgagttaaaatgcttaactttttttaaaggacgagaagaccctatagatctttattaatgga-tttat---tt--attagttt---agttta----ttatt--tttaattattt-ttattggttttgttggggtgacatggggata-tagttaactctttatt-att-t--tt--tacattgatttttgtattgattgaccttttattattg-ttataagattcagataccttagggataacagcgtaattctttttgagagttcatatcgacaagggagattgcgacctcgatgttggattaagattaatatta---ggtgtaggtgctta-a-tt-attaggtctgttcgacctttaaattcttacatgatctgagtt-tcattaaatcagttatggttccttagatcgtaccaca-agacttggataactgtggtaattctagagctaatacatgcaaacagagtcccgaccagaaatggaagggatgcttttattagatcaaaaccaatcgg-ccggcttgtccggtccgtttgctttggtgactctggataactttgagctgatcgcacggtctccgtaccggcgacgcatctttcaaatgtctgccttatcaactgtcgatggtaggttctgcgcctaccatggttgtaacgggtaacggggaatcagggttcgattccggagagggagcctgagaaacggctaccacatccaaggaaggcagcaggcgcgcaaattacccactcccggcacggggaggtagtgacgaaaaataacgatacgggactcatccgaggccccgtaatcggaatgagtacactttaaaccctttaacgagtatccattggagggcaagtctggtgccagcagccgcggtaattccagctccaatagcgtatattaaagttgttgcggttaaaaagctcgtagttggatgtgtgtcccacgctgtcggttcaccgttcgtcggtgtttaactggcatgcccgtgtggacgtcctgctggtggatgcagcgggccgtgggctt-ct--ggcctgcgtgtcggcggtccgattcaatcctaccgcggtgctcttcaccgagtgtcgaggtgggccagcacgtttactttgaacaaattagagtgctcaaagcaggcagtggttcgcctgaatattgtgtgcatggaataatggaataggacctcggttctattttgttggttttcggaacttgaggtaatgattaatagggacagacgggggcattcgtattgcgacgttagaggtgaaattcttggatcgtcgcaagacgaacctaagcgaaagcatttgccatgagtgttttcattaatcaagaacgaaagttagaggttcgaaggcgatcagataccgccctagttctaaccataaacgatgccagctagcgatccgccgaagttcctccgatgactcggcgggcagcttccgggaaaccaaagcttttgggttccgggggaagtatggttgcaaagctgaaacttaaaggaattgacggaagggcaccaccaggagtggagcctgcggcttaatttgactcaacacgggaaacctcaccaggcccggacaccggaaggattgacagattgagagctctttcttgattcggtgggtggtggtgcatggccgttcttagttggtggagcgatttgtctggttaattccgataacgaacgagactctggcctgctaactagtcgcttccggtatcccttcgtgctaccggcgac--aaatgatcttcttagagggacaggcggcttctagccgcacgagattgagcaataacaggtctgtgatgcccttagatgttctgggccgcacgcgcgctacactgaaggaatcagcgtgtcctcctagcccgaaagggccgggtaacccgttgaacctccttcgtgctagggattggggcttgcaattattccccatgaacgaggaattcccagtaagcgcgagtcataagctcgcgttgattacgtccctgccctttgtacacaccgcccgtcgctactaccgattgaatgatttagtgaggtcttcggaccggtgcgcgacggct--cttcgcgagccgttgatgttgctggaaagatgaccaaacttgatcatttagaggaagtaaaagtcgtaacaaggtttccgtaggtgaacct--------------------------------------------ttggattcaagtccg--tcc-gtaa-c---gcattaagg-ccgcttctcgccagatggtgctggtcgcccgc----agcgatttgtttcgttcgcggtgtcgttcccggcaatcactcggtgg-gctagc-g----tgctctg-gcg-acggaggagtgcacttcc-cccct-agtagaaacgtcgcgacccgttggg-tgccggtctcaaggcccgggatggcagaccgtg--catttcgtggg--------ggatc---ccacgggtgtgcggactcttggtg-acccggccggctgcccgacggtatgaccagaggagtcgatccgctgaa---tgggaaacactatgg--ttgtgtagcgtccgg-cccggtgccgtcacgtgtggggat-tgagg--tgaaaacc-gg---gggag-tccgtgc-tgtg-cacggccccggcccc---actgcgttgtcggattttccggtgtcctcggactggatcg-tcactcccgtctgcg---acgccc-accttcggatggtctcccg------------------aatgaaagtggtaaaaaagaagtatttggaaatctaggaataattttcgctatagctgcaattggtttattaggtttcgttgtatgagcacatcatatatttactgtaggaatagatgttgatacacgagcctatttcacctcagcaaccataattattgctgttcctacaggaattaaagtatttagttgattagcaacaatacatggatcgaaattaactttcagtccatcatgtatatgagcaatgggattcgtattcctatttacactaggtggactaacaggaattgtattatctaattcgtcaattgatattacactacatgatacatactatgttgtagcacatttccactacgtattatcaataggagctgtattcgctattatagcaggatttatccaatgataccctttatttacaggtataacaataaatccattatgattaaaaattcaattcattacaatatttataggggtcaatcttacattctttccgcaacacttcctaggattagcaggaataccacgacgatactctgattatccagatatattcacatcatgaaacattatttcatcaataggagcattaatctcaacaataagaataataatatttcttataattttatgagaaagtatatcaactatacgacaaacaatttttagatctcatataacaagatcaatagagtgaaatcataatatacctccaacagaacatacatatagagaattacctatactaatcaaa----ttctaatatggcagatttagaaataacaacatgaccaaatttaattttacaagatagagcatcaccattaatagaacaaataattttcttccatgaccatatcataataattctaataataattgtaataacagtatcttattcaataactatattaattataaacaaatttactgatcgaaatctattagaaggacaaataattgaactaatttgaaccgtaacaccagcaataaccttattctttattgcaacaccatcactacgattactatatttaatagacgaaattaatagtcctataataactataaaaacagtaggtcaccaatgatattgaacatatgaatattcagattttaatgaaaaagagtttgattcatatataattaatcagtcagaagaaaatactttacgcttattagacgtagataatcgaacagtattaccatcaaatacctttattcgattaatcgtaacatcaaccgatgttattcattcatgaacactaccagcaacaggtattaaaattgatggtactcctggacggttaaatcaagccagaatactattaaaccgaaatggtttaatttatgggcaatgttcagaaatctgtggtactaaccatagatttatacctattgtagtagaaagagtacctgtcaacacatttattaaatgaataataaaatcatcagatgactgaaagc-----gcttgccacaaaagcagccagaaagagtgccccggccactgggggcgtgaagaagccgcatcgctaccgccctggcacagtcgccctacgagaaatcaggcgatatcagaagagcacggaactgctgatccgcaagttgcccttccagcgccttgtgcgagagattgcgcaggacttcaagacagacctgcgcttccaaagttcggcagtgatggctctgcaggaggccagtgaggcctaccttgtggggctgttcgaggacaccaacttgtgcgccatccatgccaagagggtcaccatcatgccc
>HEC1
??????????????????????????????????????????????????????????????????????????????????????????????????????????????????????????????????????????????????????????????????????????????????????????????????????????????????????????????????????????????????????????????????????????????????????????????????????????????????????????????????????????????????????????????????????????????????????????????????????????????????????????????????????????????????????????????????????????????????????????????????????????????????????????????????????????????????????????????????????????????????????????????????????????????????????????????????????????????????????????????????????????????????????????????????????????????????????????????????????????????????????????????????????????????????????????????????????????????????????????????????????????????????????????????????????????????????????????????????????????????????????????????????????????????????????????????????????????????????????????????????????????????????????????????????????????????????????????????????????????????????????????????????????????????????????????????????????????????????????????????????????????????????????????????????????????????????????????????????????????????????????????????????????????????????????????????????????????????????????????????????????????????????????????????????????????????????????????????????????????????????????????????????????????????????????????????????????????????????????????????????????????????????????????????????????????????????????????????????????????????????????????????????????????????????????????????????????????????????????????????????????????????????????????????????????????????????????????????????????????????????????????????????????????????????????????????????????????????????????????????????????????????????????????????????????????????????????????????????????????????????????????????????????????????????????????????????????????????????????????????????????????????????????????????????????????????????????????????????????????????????????????????????????????????????????????????????????????????????????????????????????????????????????????????????????????????????????????????????????????????????????????????????????????????????????????????????????????????????????????????????????????????????????????????????????????????????????????????????cctgaattcgaaaggga---------------------------ttggattcacccatc--taccggcg-----caccag----gcagcaattgcatgacgacgtcggacgcccgc----ggcgattcatttcgctcgcggtgtcgtttcgggcgcgctccagtgat-tgttaa-----gtgtactg-gcc-ctggagaggtgcacttcc-tccctgagtagaaacgtcgcgacccgttggg-tgcgggtcccaaggcccgggaaggaagaccgtg--cgtcccgggttgacttgagtgtcc---tcccgggcgcgtggactcccggtg-acccggcccgctgcccgacggcaagaccagaggagtcgatccgctgaa---tgtgaaacactttgga-atgtgcagcgtccgg-cccggcgccgacgcgcgcggggaa-ttaatggtgcaaacc-gg---gggat-accgtgc-tgag-cacggtcccggcccc---gctgcgtcgtcggt-ccgccggtgtcctcggaccggatcgaagactcccgtctgcg---acgatc-atcttcggatgg-------atttctcatattatttcacatgaaagaggtaaaaaagaagtatttggaaatttagggataatctttgcaatagcagcaattggtctattagggtttgtggtatgagctcaccatatattcacagtaggaatagatgtagatacgcgagcctactttacatcagcaacaataattattgctgtaccaacaggaattaaagtatttagttgactagcaacaatatatggatcaaaaataacattaagaccatcttgtttatgagcactaggttttgtatttttattcacattagggggtttaaccggaattgttttatcaaattcatctattgatattacactgcacgacacttattatgtagtagcccattttcattatgtattatcaataggggcagtatttgctattatagccggatttattcaatgataccctttatttacaggaatatcaataaacccattatgattaaaaattcaatttattacaatattcattggtgttaatttaacattcttcccacaacattttttggggttagcaggtataccccgacgatattcagattatccagatatattcacatcgtgaaatattatttcatcaataggggctttaatttctactattagaataataatatttattataattctatgagaaagaataacctcaatacgacagacagttttcagatcacatataacaaactcactagaatgaagacataatttaccaccaactgaacat--------------------------------------------------ttagaaataacaacctgaccaaacttatatttacaagatagaacatcccctataatagaacaactaattttcttccatgaccatattatgataatcttaataataattgtaataatagttttatatattataattatattaattacaagatcatacaaagaccgaaacttactagaaggacaaactattgaattaatctgaacagtaacaccagcaataacattatttttanttgcaacaccatctttgcgattattatatttaatagatgaaattaataatccaataataacaataaaagcagtaggccatcaatgatattgaacatatgaatattcagacttcctagatacagaatttgattcatatatagttgaaca---------aaataatatacgattaatagatgttgacaatcgcctaatcctaccatcaaatacttttatacgaataattgtaacatctacagatgtaattcattcatgaacacttccttcaacaggagttaaaattgatggaacccctggacgattaaatcaaacaagattaatattaaaccggaatggattaatatttggtcaatgttcagagatttgtggtgcaaatcatagatttatgcctattgttgttgaaagaattcctattaataattttatcaaatgaatgataaaatc------------------agcagcttgccacaaaagcggctcgtaagagcgcacctgccacggggggagtgaagaagcctcatcgctaccgccctggcaccgtggccctgagagaaatcaggcgctaccagaaaagcacagaattgcttatccgcaagttgccattccagcgcctggtgcgagagattgctcaggacttcaagacggacctacgttttcagagctcggccgtgatggcactgcaggaggcgagcgaggcctacctggtggggctatttgaggacacgaatctgtgtgctatcc--------------------------
>T1
????????????????????????????????????????????????????????????????????????????????????????????????????????????????????????????????????????????????????????????????????????????????????????????????????????????????????????????????????????????????????????????????????????????????????????????????????????????????????????????????????????????????????????????????????????????????????????????????????????????????????????????????????????????????????????????????????????????????????????????????????????????????????????????????????????????????????????????????????????????????????????????????????????????????????????????????????????????????????????????????????????????????????????????????????????????????????????????????????????????????????????????????????????????????????????????????????????????????????????????????????????????????????????????????????????????????????????????????????????????????????????????????????????????????????????????????????????????????????????????????????????????????????????????????????????????????????????????????????????????????????????????????????????????????????????????????????????????????????????????????????????????????????????????????????????????????????????????????????????????????????????????????????????????????????????????????????????????????????????????????????????????????????????????????????????????????????????????????????????????????????????????????????????????????????????????????????????????????????????????????????????????????????????????????????????????????????????????????????????????????????????????????????????????????????????????????????????????????????????????????????????????????????????????????????????????????????????????????????????????????????????????????????????????????????????????????????????????????????????????????????????????????????????????????????????????????????????????????????????????????????????????????????????????????????????????????????????????????????????????????????????????????????????????????????????????????????????????????????????????????????????????????????????????????????????????????????????????????????????????????????????????????????????????????????????????????????????????????????????????????????????????????????????????????????????????????????????????????????????????????????????????????????????????????????????????????????????????????????????????????????????????????????????????????????????????????????????????????????????????????????????????????????????????????????????????????????????????????????????????????????????????????????????????????????????????????????????????????????????????????????????????????????????????????????????????????????????????????????????????????????????????????????????????????????????????????????????????????????????????????????????????????????????????????????????????????????????????????????????????????????????????????????????????????????????????????????????????????????????????????????????----------ttatctctcatgaaagaggaaaaaaagaagtctttggcaatctgggtataatttttgcaatagccgcaattggcttattaggatttgttgtatgggcacatcacatatttactgtaggaatagatgttgatacacgagcttacttcacctcagcaacaataattattgctgtacctactggtattaaagtattcagttgactaactactatatatgggtcaaaaataacttttagaccatcatgtctatgggcattaggttttgtattcctatttacattaggtggtttaacaggaattgtactatcaaactcatcaattgatattaccctacatgatacatattatgtggtagctcattttcactatgtattatctataggagcagtttttgctattatagctagatttattcaatggtaccctttatttacaggaatatcaataaatccaaaatgattaaaaacacaatttttcacaatatttattggagtaaatataactttctttcctcaacacttccttgggttagccgggataccacgacgatattcagattactctgatatatatacatcatgaaatattatttcatcaataggagctttaatttcaacattaagaataataatacttatcataatcatttgagaaagaatatttacagtacgacaaaccatttttagatcacaaataactagatcactagaatgaattcacgatatacctcctaatgaacataattatagagaattaccaattttaattaaa----ttctaatatggcagat-----------------------------------------------------------------------------------------------------------------------------------------------------------------------------------------------------------------------------------------------------------------------aacagatgaaattaataaaccaataataactacaaaaacagttggtcaccaatgatattgaacttatgaatattcagattttatagaaaaagaatttgactcatatatagaaaattttgaaacaaataaaaatttacgactaatagattctgataatcgattaacactaccatcaagaatatttatccgaataatagtaacatcaactgatgttattcattcatgaactttaccttctacaggggtaaaaattgatggaacaccaggacgacttaatcaatcaagaataatattaaatcgaagaggattaatttatgggcagtgctcagaaatttgtgggacaaaccacagattcataccaattgtagttgaaagtatccctattaatatatttatcaaatgaataataaaatcatcagatgactgaaagca???????????????????????????????????????????????????????????????????????????????????????????????????????????????????????????????????????????????????????????????????????????????????????????????????????????????????????????????????????????????????????????????????????????????????????????????????????????????????????
>17-203
taattaaatggccgcggtattttgaccgtgcaaaggtagcataatcattagcttattaattgtaagattgtatgaatggttggacgaaatattaactgtctcat-attta-ttatttagaatttaatttttgagttaaaaagcttaaatttttttaaaggacgagaagaccctatagatctttatttttaaa-atttt--ata--tttttttg---tattaat---taat-----------ttt-ttatattttttattggggtgatattgagata-taattaactctttttt-tct-t--tt--ttcatttatttatg-tttaattgaccttttattattgtttataagattaagataccttagggataacagcgtaattctttttgagagttcatattgacaaaggagattgcgacctcgatgttgaattaagattaatatta---ggtgtagaagttta-a-ta-attaggtctgttcgacctttaaaatcttacatgatctgagtt-???????????????????????????????????????????????????????????????????????????????????????????????????????????????????????????????????????????????????????????????????????????????????????????????????????????????????????????????????????????????????????????????????????????????????????????????????????????????????????????????????????????????????????????????????????????????????????????????????????????????????????????????????????????????????????????????????????????????????????????????????????????????????????????????????????????????????????????????????????????????????????????????????????????????????????????????????????????????????????????????????????????????????????????????????????????????????????????????????????????????????????????????????????????????????????????????????????????????????????????????????????????????????????????????????????????????????????????????????????????????????????????????????????????????????????????????????????????????????????????????????????????????????????????????????????????????????????????????????????????????????????????????????????????????????????????????????????????????????????????????????????????????????????????????????????????????????????????????????????????????????????????????????????????????????????????????????????????????????????????????????????????????????????????????????????????????????????????????????????????????????????????????????????????????????????????????????????????????????????????????????????????????????????????????????????????????????????????????????????????????????????????????????????????????????????????????????????????????????????????????????????????????????????????????????????????????????????????????????????????????????????????????????????????????????????????????????????????????????????????????????????????????????????????????????---------------------------------------------------------------------------------------------------------------------------------------------------------------------------------------------------------------------------tagaaacgtcgcgacccgttggg-tgccggcc-aaaggcctgggaaggaagcccgcg--cgtcctgtggt--------ggttg---ccacaggcgagcggactcccggtg-acccggccggctgcccgacggtatgaccagaggagccgatccgctgaa---tgggaaacactgtggt-ttgtgaagcgtg-----------------------------------------------------------------------------------------------------------------------------------------------------------------------------------atattatttctcatgaaagaggaaaaaaagaagtttttggtaacctaggaataatttttgctatagcagcaattggattactaggatttgtagtatgggctcatcacatatttaccgtaggaatagatgttgatacacgagcttactttacttcagctacaataattattgcagttcccacaggaattaaagtatttagatggttaacaactatatatggttctaaaataacttttagcccatcttgcttatgggctctaggattcgtatttctattcacattggggggtcttacaggaattgtattatcaaactcatcaatcgatattactctacatgatacttactatgtagtagctcatttccattacgtattatctataggagcagtatttgcaatcatagcaggatttattcaatgataccccttatttacaggaatatcaataaatccaaaatgattaaaaattcaattcttcactatatttattggagtcaatataacattcttcccgcaacattttttaggtttagcaggaataccacgacgatattccgactatcctgatatatttacatcatgaaacattatttcatcaataggagcattaatatcaacattaagaataataatattcattataattatttgagaaagaatatcatcaacacgaaaaacaattataagatcacatataattagatcattagaatgaacgcacaatataccacctaatgaacactcttataaagaactaccgatattaattaaa----ttctaatatggcagat---gaaataacaacctgaccaaacctatctcttcaagatagtatctcccctttaatagaacaattagtatatttccatgaccatatcataataattttaataataattgtaactatagtaagatatataataattaacattataattaataataaactagaccgaaatctattagaaggacagataattgaattaatttgaacagtaactcctgccttaacattattctttattgcagctccttctttacgactactatatctaatagatgaaatcaataaaccaataataactacaaaagcagtaggacatcaatgatactgatcatatgaatattcagattttattgaaacagaatttgactcatatatagaaaatattgaggaaaaaaaaagattacgtttattagattcagataaccgattaacattaccatataatatctttatccgaataatagtaacttcaacagatgttatccactcctggactttaccatcaacaggaattaaaattgatggaaccccaggacgactaaatcaatcaagaataatattaaatcgaacgggattaatatatggtcaatgctcagaaatttgtggaacaaatcatagatttataccaatcgttattgaaagagttccaattaacaccttcatcaaatgaataataaagtcatcagatgactgaaagca???????????????????????????????????????????????????????????????????????????????????????????????????????????????????????????????????????????????????????????????????????????????????????????????????????????????????????????????????????????????????????????????????????????????????????????????????????????????????????
>CC9
-attttaatggccgcggtattttgaccgtgcaaaggtagcataataattagcttattaattgtgagcttgtatgaatggttggacgaaatattaactgtctcgt-attta-tta-ttagaatttaatttttgagttaaaaagcttagatttttttataggacgagaagaccctatagatctttattttcatt-attta-tttt--tttttttg---aatttat---ttata---------tttc-ttgaatttttagttggggtgatttanagata-taattaactctttatt-tta-t--tt--ttcatttatttatg-tttatttgaccttttattattgtttataanaaaaagataccttagggataacagcgtaattctttttgagagttcttattgacaagggagattgcgacctcgatgttgaattaagattaatatta---ggtgaag--------------------------------------------------------tcattaaatcagttatggttccttagatcgtaccaca-tgacttggataactgtggtaattctagagctaatacatgcaaacagagtcccgaccagaaatggaagggatgcttttattagatcaaaaccaatcgg-ccggctcgcccggtccgtttgctttggtgactctggataactttgagctgatcgcacggtcctcgtaccggcgacgcatctttcaaatgtctgccttatcaactgtcgatggtaggttctgcgcctaccatggttgtaacgggtaacggggaatcagggttcgattccggagagggagcctgagaaacggctaccacatccaaggaaggcagcaggcgcgcaaattacccactcccggcacggggaggtagtgacgaaaaataacgatacgggactcatccgaggccccgtaatcggaatgagcacactttaaacgctttaacgagtatccattggagggcaagtctggtgccagcagccgcggtaattccagctccaatagcgtatattaaagttgttgcggttaaaaagctcgtagttggacttgtgtcccacgctgtcggttcaccgttcgtcggtgtttaactggcatgcccgtgtggacgtcctgccggtggatgcggtcggccgtgggcct-ct--ggtctgcgcgtcggcggtccgatggaatcctaccgcggtgctcttcaccgagtgtcgaggtgggccggcacgtttactttgaacaaattagagtgctcaaagcaggcagtggttcgcctgaatattgtgtgcatggaataatggaataggacctcggttctattttgttggttttcggaacttgaggtaatgattaatagggacagacgggggcattcgtattgcgacgttagaggtgaaattcttggatcgtcgcaagacgaacctaagcgaaagcatttgccatgagtgttttcattaatcaagaacgaaagttagaggttcgaaggcgatcagataccgccctagttctaaccataaacgatgccagctagcgatccgccgaagttcctccgatgactcggcgggcagcttccgggaaaccaaagcttttgggttccgggggaagtatggttgcaaagctgaaacttaaaggaattgacggaagggcaccaccaggagtggagcctgcggcttaatttgactcaacacgggaaacctcaccaggcccggacaccggaaggattgacagattgagagctctttcttgattcggtgggtggtggtgcatggccgttcttagttggtggagcgatttgtctggttaattccgataacgaacgagactctggcctgctaactagtcgcttccggtatcccttcgtgctaccggcgac--aaatgatcttcttagagggacaggcggcttctagccgcacgagattgagcaataacaggtctgtgatgcccttagatgttctgggccgcacgcgcgctacactgaaggaatcagcgtgtcctcctagcccgaaagggccgggtaacccgttgaacctccttcgtgctagggattggggcttgcaattgttccccatgaacgaggaattcccagtaagcgcgagtcataagctcgcgttgattacgtccctgccctttgtacacaccgcccgtcgctactaccgattgaatgatttagtgaggtcttcggaccggtgcgcgacggct--cctcgcgagccgttgatgttgctggaaagatgaccaaacttgatcatttagaggaagtaaaagtcgtaacaaggtttccgtaggtgaacct----------aaagggg---------------------------ttggattcaaatcct--acc-gat--g---cataccagg-cagcaccactgcggatggtgccggtcgcccgc----ggcgattaatttcgtttgcggtgtcgtttctggcgtccactcggtgg-tccgct------gaccaaa-atc-tcggagggtcgcacttct-cccct-agtagaaacgtcgcgacccgttggg-tgccggcc-aaaggcctgggaaggaagcccgcg--cgtcctgtggt--------ggttg---ccacaggcgtgcggactcccggtg-acccggccggctgcccgacggtatgaccagaggagccgatccgctgaa---tgggaaacactgtggt-ttgtgaagcgtgcgg-cctggcgccgatacgtgcggggat-tgagg--tgtaaacc-gg---gggtt-cccgtgc-gaag-cacggtcccggcccc---gctgcgttgtcgg--ttgctggtgtcctcgcactggatcg-atactcccgtctgcg---acgccc-atcttcggatggtctcccgatctcacatatcatttcacatgaaagaggtaaaaaagaggtttttggtaacctaggaataatttttgctatagctgcaattggtttattagggtttgtagtatgagctcatcacatatttacagttggaatagatgtggatacacgagcctactttacctcagcaacaataattattgctgtccctacaggaattaaagtattcagatgattaacaactatatatggatcaaaaataacttttagaccatcttgcttatgggcattaggatttgtatttctatttaccttgggtggattaacaggtattgtactatcaaattcttcaattgatattaccctacatgacacctattatgtagttgcccattttcattatgtattatccataggtgcagtatttgcaatcatggcaagatttattcaatgatatccattatttacaggaataacaataaatcctaaatgattaaaaattcaattcttaactatgtttattggagtaaacataacattctttccacaacactttcttgggttagcaggaataccccgacggtactcagattaccctgacatatatacaacatgaaacattatttcatcaataggagctttaatttcaacattaagaatgataatattcattataattatttgagaaagattatcatcaatacgaaaaactatttttagatcccatataatcagatcactagaatgaattcataatacaccacccaatgagcatacctacaatgaattacctatactaattaaa----ttctaa-atggcagatttagaaataacaacttgacctaatttatatctccaagatagaatttcacctttaatagaaaatctaatcttatttcatgatcatatcataataattttaataataattgtaacaatagtaagatatgtaataattaatattataacaagaaataagttaaaccgaaatatattagaaggacaaataattgaattaatctgaacagtaacacccacaataacattatttttcattgcagcaccatcattacgactactatatttaatagatgaaattaataaaccaacaataacaataaaagcagtaggtcatcaatgatattgatcatatgaatattcagattttgttgaaactgaatttgactcatatatagaaaactatgaaaaaaacagaaatttacgcctattagattctgataaccgattaacattaccaaccaatacttttatccgaataatagtaacatctactgatgttatccactcttggacactaccttcatctggaattaaaattgatggaactcctggacgattaaatcaatcaagaataataattaaccgaacaggattaatatatggtcaatgttcagaaatttgtggaacaaatcatagatttatacctattgttattgaaagaattcctattaataaatttattaaatgaataataaaatcatcagatgactgaaagcaagcagcttgccacaaaagcggctcgtaagagcgcccctgcaactggtggagtgaagaagcctcaccgctaccgtcctggaacagttgccctgagagaaatcaggcggtaccagaagagcaccgagctgctgattcgaaagttgccgttccagcgccttgtgcgtgagattgcgcaggatttcaagacggacctccgcttccagagctctgcagtaatggcactgcaggaggcgagcgaggcctacctggtgggtctttttgaggacaccaacctgtgtgccattcacgccaagagggtcaccatcatgcc-
>SLT02
ttatttaatggccgcggtattttgaccgtgcgaaggtagcataatcattagcctattaattgtgggattgtatgaatggcttgacgaaatattaactgtctcga-tttaa-ttacctataaattaattttttagttaaaaagcttaaatttttttagaggacgagaagaccctatagatctttatttttgtt-gttta--tatt-attttttt---ggttta----tttat--ttatttttata-ttaattattttgttggggtgacattgggata-taagtaactcttttat-ttt-a--tt--ttcaattgtatttgttatatttgatcttttattattgcttattagaataagataccttagggataacagcgtaattctctttaagagttcatattgacaatggagtttgcgacctcgatgttgaattaagattatattta---ggtgaagtggctta-a-ct-attaagtctgttcgacttttaatatcttacatgatctgagt--tcattaaatcagttatggttccttagatcgtaccaca-tgacttggataactgtggtaattctagagctaatacatgcaaacagagtcccgaccagaaatggaagggatgcttttattagatcaaaaccaatcgg-ccggcttgcccggtccgtttgctttggtgactctggataactttgagctgatcgcacggtcttcgtaccggcgacgcatctttcaaatgtctgacttatcaactgtcgatggtagattctgcgcctaccatggttgtaacgggtaacggggaatcagggttcgattccggagagggagcctgagaaacggctaccacatccaaggaaggcagcaggcgcgcaaattacccactcccggcacggggaggtagtgacgaaaaataacgatacgggactcatccgaggccccgtaatcggaatgagcacactttaaacgctttaacgagtatccattggagggcaagtctggtgccagcagccgcggtaattccagctccaatagcgtatattaaagttgttgcggttaaaaagctcgtagttggacttgtgtcccacgctgtcggttcaccgttcgtcggtgtttaactggcatgcccgtgtggacgtcctgccggtggatgcggtcggccgtgggcct-ct--ggtctgcgcgtcggcggtccgatggaatcctaccgcggtgctcttcaccgagtgtcgaggtgggccggcacgtttactttgaacaaattagagtgctcaaagcaggcagtggttcgcctgaatattgtgtgcatggaataatggaataggacctcggttctattttgttggttttcggaacttgaggtaatgattaatagggacagacgggggcattcgtattgcgacgttagaggtgaaattcttggatcgtcgcaagacgaacctaagcgaaagcatttgccatgagtgttttcattaatcaagaacgaaagttagaggttcgaaggcgatcagataccgccctagttctaaccataaacgatgccagctagcgatccgccgaagttcctccgatgactcggcgggcagcttccgggaaaccaaagcttttgggttccgggggaagtatggttgcaaagctgaaacttaaaggaattgacggaagggcaccaccaggagtggagcctgcggcttaatttgactcaacacgggaaacctcaccaggcccggacaccggaaggattgacagattgagagctctttcttgattcggtgggtggtggtgcatggccgttcttagttggtggagcgatttgtctggttaattccgataacgaacgagactctggcctgctaactagtcgcttccggtatcccttcgtgctaccggcgac--aaatgatcttcttagagggacaggcggcttctagccgcacgagattgagcaataacaggtctgtgatgcccttagatgttctgggccgcacgcgcgctacactgaaggaatcagcgtgtcctcctagcccgaaagggccgggtaacccgttgaacctccttcgtgctagggattggggcttgcaattgttccccatgaacgaggaattcccagtaagcgcgagtcataagctcgcgttgattacgtccctgccctttgtacacaccgcccgtcgctactaccgattgaatgatttagtgaggtcttcggaccggtgcgcgacggct--cttcgcgagccgttgatgttgctggaaagatgaccaaacttgatcatttagaggaagtaaaagtcgtaacaaggtttccgtaggtgaacctcctgaattcgaaagggg---------------------------ttggattcatgtcct--acc-gttt-g---taaactagg-tcgttccactatagatggtgctggtcgcccgc----ggcgattcatttcgtttgcggtgtcgtttctggcgtccacttggtggaag-act------ggccacc-ctc-gcggaggactgcacttct-cccct-agtagaaacgtcgcgacccgttggg-tgccggcc-aaaggcctgggtaggcagcccgcg--tgtcctgtggt--------tgctg---ccacaggcgtgcggactcctggtg-acccggccggctgcccgacggtatgaccagaggagtcgatccgctgaa---tgggaaacactgtgg--ttgtgaagcgtgtgg-cctggcaccgatacgtgtggggat-tgagg--tgtaaacc-gg---gggct-cccgtgc-gaag-cacggtcccggccct---gctgcgttttcgg--ttgctggtgtcctcgcactggatcg-atactcccgtctgcg---acgccc-accttcggatggtctcccgatttcacatatcatctcccatgaaagaggaaaaaaagaggtttttggaaacctaggaataattttcgctatagcagcgattggtttattagggtttttagtatgagcacatcatatatttactgtaggaatagacgttgatacccgagcatacttcacatcggctacaataattattgctgtaccaacaggtatcaaagtatttagatgactaactacaatatatgggtcaaaaataacattcagaccatcttgcatatgagccttagggttcgtagtattattcacactagggggattaacaggaattatcttatcaaattcatctattgatattacccttcatgatacttattatgtagtagcacattttcattacgtattatcgataggcgcagtattcgcaattatagccggattcattcaatgataccctcttattacaagaacaagaataaacccgacatgattaaaaattcaattcacatcaatattcatcggagttaacataacttttttcccacaacacttccttggacttgcaggcataccccgacgatactctgattacccagatatattcactacatgaaatgtagtctcatctataggagcaacaatttcaaccttaagaataataatatttatcataatcatttgagaaagaatgtctacattacgtaaaacaatattcaaatcagacataagaagatcccttgaatgaacacatgaattacctccaaatgaacatacttacagagagctacctattctaattaaa----ttctaatatggcagat-tagaaataacaacatggcctagattatctcttcaagatagaagatcgcctttaatagaacaactaatatatttccatgaccatattataataatccttataataattataataatagtaatatacataataattaatattttaattaataaaaaaacaaacctaaacttattagaagggcaaataattgaattaatttgaacagtaacaccaactataacattaatttttattgcaacaccatcactgcgattactatatttaatagatgaaattaacaaaccaataataaccatcaaagcaattggccatcaatgatactgaacttatgaatactcagactttaatgaaacagaaatagaatcatatatatcaagaaatgaagaaccaaaaagaatacgattattagacacagataaccgagtaacactaccatcaaaaatattcattcgtataatagtaacatcctcagatgttattcattcatgaaccatcccatcaacaggaattaaaattgatgcagccccagggcgactaaatcagtcaagaataataattaaccgaagagggattatatatggacaatgttcagaaatttgtggaacaaatcacagattcataccaattactgtagagagaatcccaatcaatgaattcatcaaatg---aataaaatcatcagatgactgaaagcaagcagcttgccacaaaagcagctcgtaagagcgcccctgcgactggtggagtgaagaagcctcaccgctaccgtcctggaacagtagccctgagagaaatcaggcgttaccagaagagcaccgagctgctgattagaaagttgcctttccagcgtcttgtgcgtgagattgcacaggacttcaagacagacctccgcttccagagctctgcagtaatggcactgcaggaggcaagcgaggcttacctggtgggtctgtttgaggacaccaacctgtgtgccattcacgccaagagggtcaccatcatgccc
>SB0094
ttatttaatggccgcggtattttgaccgtgcaaaggtagcataatcattagtctattaaatgtggacttgtatgaatggttggacgagatatatactgtctcat-ttaaa-atacatagaatttaaattttgagttaaaatgcttaagtttttttattggacgagaagaccctatagatctttattatttat-ttatt---tt--tataattt---agatta----ttttg--tttaaattaga-taacttattttgttggggtgacatggagata-taattaactctttatt-ttgtt--tt--tacaaagatttttg-gttatttgaccttttattatta-ttgtaagattaanataccttagggataacagcgtaattctttttgagagttcatatcaacaaaggagattgcgacctcgatgttggattaagattatagtta---ggtgtagatgctta-a-ct-gttaggtctgttcgacctttaatttcttacatgatctgagttctcattaaatcagttatggttccttagatcgtaccacacagacttggataactgtggtaattctagagctaatacatgcaaacagggtcccgaccagaaatggaagggatgcttttattagatcaaaaccaatcgg-tcggctcgtccggtccgtttgctttggtgactctggataactttgagctgatcgcacggtcctcgtaccggcgacgcatctttcaaatgtctgccttatcaactgtcgatggtaggttctgcgcctaccatggttgtaacgggtaacggggaatcagggttcgattccggagagggagcctgagaaacggctaccacatccaaggaaggcagcaggcgcgcaaattacccactcccggcacggggaggtagtgacgaaaaataacgatacgggactcatccgaggccccgtaatcggaatgagtacactttaaaccctttaacgagtatccattggagggcaagtctggtgccagcagccgcggtaattccagctccaatagcgtatattaaagttgttgcggttaaaaagctcgtagttggatttgtgtcccacgctgtcggttcaccgttcgtcggtgtttaactggcatgcccgtgcggacgtcctgccggtggatgcggtcggccgtgggcctcct--ggtctgcgtgtcggcggtccgatgcaatcctaccgcggtgctcttcaccgagtgtcgaggtgggccggcacgtttactttgaacaaattagagtgctcaaagcaggcagtggttcgcctgaatattgtgtgcatggaataatggaataggacctcggttctattttgttggttttcggaacttgaggtaatgattaatagggacagacgggggcattcgtattgcgacgttagaggtgaaattcttggatcgtcgcaagacgaacctaagcgaaagcatttgccatgagtgttttcattaatcaagaacgaaagttagaggttcgaaggcgatcagataccgccctagttctaaccataaacgatgccagctagcgatccgccgaagttcctccgatgactcggcgggcagcttccgggaaaccaaagcttttgggttccgggggaagtatggttgcaaagctgaaacttaaaggaattgacggaagggcaccaccaggagtggagcctgcggcttaatttgactcaacacgggaaacctcaccaggcccggacaccggaaggattgacagattgagagctctttcttgattcggtgggtggtggtgcatggccgttcttagttggtggagcgatttgtctggttaattccgataacgaacgagactctggcctgctaactagtcgcttccggtatcccttcgtgctaccggcgac--aaatgatcttcttagagggacaggcggcttctagccgcacgagattgagcaataacaggtctgtgatgcccttagatgttctgggccgcacgcgcgctacactgaaggaatcagcgtgtcctcctagcccgaaagggccgggtaacccgttgaacctccttcgtgctagggattggggcttgcaattgttccccatgaacgaggaattcccagtaagcgcgagtcataagctcgcgttgattacgtccctgccctttgtacacaccgcccgtcgctactaccgattgaatgatttagtgaggtcttcggaccggtgcgcgacggctcgcttactgagccgttgatgttgctggaaagatgaccaaacttgatcatttagaggaagtaaaagtcgtaacaaggtttccgtaggtgaacctcctgaattcgaaagggg---------------------------ttggattcaagtcct--gcc-ggtt-g---ttcaggccg-tcttgccctgccagatggcgtcggaagcccgc----ggcgattcacgtcgcttgcggtgtctttcccggcggtcactcggcgc-ggtggc-gt---tgctctg-gcg-ccggaggagtgcacttcc-cccct-agtagaaacgtcgcgacccgttggg-tgccggtc-taaggcccgggatggcagcccgca--tgtcctgtggg--------ggttctcctcacaggcgtgcggacacctggtg-acccgaccggctgctcgacggtatgaccagaggagtcgatccgctgct---tgggaaacactttgg--ttgtgcagcgtccgg-ctcggcgccgatgcgtgt-gggat-tgagg--tgcaaacc-gg---gggtg-tccgtgc-gaag-cacggccccggcccc---actgcgttttcgga-tggccggtgacctcggactggatcg-ttactcccgtcggcg---acgccc-accttcggatggtctcccg------------------------------------------tttggtaatttaggtataatttttgctatagcagcaatcggtttattaggttttgttgtatgagctcaccatatattcaccgtaggtatagatgtagatacacgagcctatttcacttcagcaacaataatcattgcggttccaaccggaattaaagtatttagttgattagcaactatatatggatctaaactaactataagtccttcatgtctatgagctataggtttcgttttcctattcacattaggtggtttaactggtattgttctatctaattcatcaattgatattaccttacatgatacctactatgtagtagctcatttccattatgtattatcaataggtgcagtatttgctattatagccggttttattcaatgataccctttgtttacaggaatatcaataaaccccttatgattaaaaatccaattcattaccatatttattggggtaaacctaactttcttcccccaacacttcttaggtctagcgggaataccccgacgatattcagactatcctgacatgtttacatcatgaaatattatctcaaccataggagcaattatctcaactgtaagaataataatattcatcataattatttgagaaagaatgtcaactatacgacaaacagtatttagatctcatataacaagatctcttgaatgaaatcacaacttacctccaactgaacatacatataatgaactacccattttaattaaa----ttctaatatggcagatttagaaataacaacatgacctaacatctatttacaagatagatcatcacctctaatagagcaattaatcttctttcatgatcacattataataatcttaataataattgtaacaacagttagttacacaatagtcatattagtctcaaacattgatactaatcgaaatatacttgaaggacaggtaattgaattaatctgaacagtaacaccagcaataacattaatttttatcgctactccatcactacgactactatacttaatggatgaaattaataatccaataataactataaaaactgttggtcaccaatgatactgaacatatgaatattcagattttaatgatacagaatttgattcatatataggtgataataatgaaataagtaaattacgattattagatgttgataaccgcatagtattaccatcaaatacctttatccgaataattgtaacatcaactgatgttattcattcatgaactttaccttcaacaggtgtaaaagttgatggaactcctgggcgactaaatcaggctagattaatactaaatcgcaatggattagtatttggccaatgctcagagatttgtggtacaaatcatagatttataccaattgtagtagaaagattacctattaatatattcatcaaatgaataataaagtcatcagatgactgaaagc----------------------------------------------------------agccacatcgctatcgacctggcaccgttgctctgagagagatcaggcgctaccagaagagcaccgaactgcttattcgaaagctgcccttccagcgcctggttcgtgagattgctcangatttcaagacggacctgcggtttcagagctctgctgtgatggcactgcaggaagccagcgaggcatacctggtggggctgttcgaggacaccaatctgtgtgcaatccatgccaagagagtcaccatcatgccc
>WS051
-------------------------------------agcataatcattagtctattaattgtggactggaatgaatggctggacgagatattgactgtctcat-attaa--tatatttaactttatttctgagtcaaaaagcttagattgtattgtgggacgagaagaccctatagatctttagattgatt-tttgc---ta--trtggttt---tgttta----ttatt--aattagtatgg-atttttcttttgttggggtgacatagagatattaggtaactctttatt-tta-t--ta--tacaatgatgtttg-cttatatgaccttttaatatag-ttataagatagagataccttagggataacagcgtgattttctttgagagttcttatcgacaagggagattgcgacctcgatgttgaattaagaatagcctta---ggtgyagaagctta-t-tg-gt-----------------------------------------tcattaaatcagttatggttccttggatcgtaccaca-agacttggataactgtggtaattctagagctaatacatgcaaacagagtcccgaccagaaatggaagggatgcttttattagatcaaaaccaatcgg-ccggctcgtccggtccgtttgctttggtgactctggataacttggagctgatcgcacggtctccgtaccggcgacgcatctttcaaatgtctgccttatcaactgtcgatggtagattctgcgcctaccatggttgtaacgggtaacggggaatcagggttcgattccggagagggagcctgagaaacggctaccacatccaaggaaggcagcaggcgcgcaaattacccactcccggcacggggaggtagtgacgaaaaataacgatacgggactcatccgaggccccgtaatcggaatgagaacactttaaaccctttaacgagtatccattggagggcaagtctggtgccagcagccgcggtaattccagctccaatagcgtatattaaagttgttgcggttaaaaagctcgtagttggatctgtgtcccacgctgtcggttcaccgttcgtcggtgtttaactggcatgcccgtgcggacgtcctgccggtggatgcggtcggccgtgggcct-tc--ggtctgcgcgtcggcggtccgattcaatcctaccgcggtgctcttcatcgagtgtcgaggtgggccggcacgtttactttgaacaaattagagtgctcaaagcaggcagtggttcgcctgaatattgtgtgcatggaataatggaataggacctcggttctattttgttggttttcggaacttgaggtaatgattaatagggacaaacggaggcatccgtattgcgacgttagaggtgaaattcttggatcgtcgcaagacgaacttaagcgaaagcatttgccgagcgtgttttcactaatcaagaacgaaagttagaggttcgaaggcgatcagataccgccctagttctaaccataaacgatgccagctagcgatccgtcgaagttcctccgatgactcggcgggcagcttccgggaaaccaaagcttttgggttccgggggaagtatggttgcaaagctgaaacttaaaggaattgacggaagggcaccaccaggagtggagcctgcggcttaatttgactcaacacgggaaacctcaccaggcccggacaccggaaggattgacagattgagagctctttcttgattcggtgggtggtggtgcatggccgttcttagttggtggagcgatttgtctggttaattccgataacgaacgagactctggcctgctaactagtcgttcccggtatcccttcgtgctaccggcgac--aaatgatcttcttagagggacaggcggcttctagccgcacgagattgagcaataacaggtctgtgatgcccttagatgttctgggccgcacgcgcgctacactgaaggaatcagcgtgtcctcctagcccgaaagggccgggtaacccgttgaacctccttcgtgctagggattggggcttgcaattgttccccatgaacgaggaattcccagtaagcgcgagtcataagctcgcgttgattacgtccctgccctttgtacacaccgcccgtcgctactaccgattgaatgatttagtgaggtcttcggaccggtgcgcgacggct--cttcgcgagccgttgatgttgctggaaagatgaccaaacttgattatttaga---------------------------------------cctgaattcgaaagggg---------------------------ccggattccagtcca--tcc-aggt-ac--atcgggccg-tcttgccccgccagatggcgtcggtcgcccgc----ggtgattcatttcgcttgcggtgtcgttcccggcgatcactcggcgg-ggtggc-gc---gtctccg-gtt-ccggagggccgcatttccaccctt-tgtagaaacgtcgcgacccgttggg-tgccggtc-taaggcccgggtaggcagaccgtt--cgttccgcggg--------ggctc---tcgcgggcgggcggactcctggtg-acccggccggctgcccgacggtatgaccagaggagccgatccgctaat---tgggaaacactttgg--ttgtgtagcgtctgg-cccggcgccgatgcgcgaggggat-tgagg--tgcaaaccttt---gggtg-tccgtgt-tgac-cacggccccggcctc---tctgcgtcctcggttttgtcggtgtcctcagactggatcg-atactcccgtcggcg---acgccc-accttcggatggtctcccg????????????????????????????????????????????????????????????????????????????????????????????????????????????????????????????????????????????????????????????????????????????????????????????????????????????????????????????????????????????????????????????????????????????????????????????????????????????????????????????????????????????????????????????????????????????????????????????????????????????????????????????????????????????????????????????????????????????????????????????????????????????????????????????????????????????????????????????????????????????????????????????????????????????????????????????????????????????????????????????????????????????????????????????????????????????????????????????????????????????????????????????????????????????????????????????????????????????????????????????????-----------------------------------------------------------------------------------------------------------------------tacttatacaataattatattgatttgaaataaaaatgtagaccgaaacctattagaaggacaaataattgaattaatttgaactgtaacacctgcaataactttattctttattgctactccctctttacgattactatacctaatagatgaaattaatagaccagggataactatcaaagcgattggccaccaatggtactgaacatatgaatattcagacttttcagatatagaatttgattcatatataactgatcagtatgaaataaataacctacgattattagatgtagataatcgagtagtgttgccagctaatacttttattcgtacaattgttacatcaacagatgtaattcactcctgaacaatcccctcaacaggggtgaaaattgatggaacaccaggacgactaaatcaagcaagattaatcctaaatcgtaatgggctgatatttggccaatgctcagaaatctgtggtactaaccacagatttatacccatcgtagtagaaagtgtacctattaatacatttatcaaatgaataata-----------------------aacagctcgccaccaaggcggcccgcaagagcgcgcccgccacgggtggcgtgaagaagccgcatcgttaccgtcccggcaccgtcgccctcagggaaatcaggcgctaccagaagagcaccgagcttctcatccgcaagctgcccttccagcggctggtgcgagagatcgcacaggacttcaagacggaccttcgtttccagagctctgccgtgatggctctgcaagaggccagcgaggcctatttggtgggcctgttcgaggacacgaacctgtgcgccatccacgccaaacgg---------------
>17-281
ttatttaatggccgcggtattttgaccgtgcaaaggtagcataatcattagcttattgaatataagattgaatgaatggttggacgagatattaactgtcttcattttaa--taattagaatttaatttttgagttaaaaagcttaaatttttttaaaggacgagaagaccctatagatctttattattatt-ttata---at--taattttt---ggtttct---attta--ttttttctatt-ataatttttttgttggggtgacatttggata-taattaactctttatt-ttt-t--tt--ttcattaatttatg-tttatttgattttttattattt-ttataagaaatagataccttagggataacagcgtaattcttcttgagagttcatattgacatgagagattgcgacctcgatgttgaattaagattattggta---ggtgtagtagctta-t-tt-attaggtctgttcgacctttaaattcttacatgatctgagttc-------------------------------------------------------------------------------------------------------------------------------------------------------------------------------------------------------------------------------------------------------------------------------------------------------------------------------------------------------------------------------------------------------------------------------------------------------------------------------------------------------------------------------------------------------------------------------------------------------------------------------------------------------------------------------------------------------------------------------------------aggtgggccggcacgtttactttgaacaaattagagtgctcaaagcaggcagtggttcgcctgaatattgtgtgcatggaataatggaataggacctcggttctattttgttggttttcggaacttgaggtaatgattaatagggacagacgggggcattcgtattgcgacgttagaggtgaaattcttggatcgtcgcaagacgaacctaagcgaaagcatttgccatgagtgttttcattaatcaagaacgaaagttagaggttcgaaggcgatcagataccgccctagttctaaccataaacgatgccagctagcgatccgccgaagttcctccgatgactcggcgggcagcttccgggaaaccaaagcttttgggttccgggggaagtatggttgcaaagctgaaacttaaaggaattgacggaagggcaccaccaggagtggagcctgcggcttaatttgactcaacacgggaaacctcaccaggcccggacaccggaaggattgacagattgagagctctttcttgattcggtgggtggtggtgcatggccgttcttagttggtggagcgatttgtctggttaattccgataacgaacgagactctggcctgctaactagtcgcttccggtatcccttcgtgctaccggcgac--aaatgatcttcttagagggacaggcggcttctagccgcacgagattgagcaataacaggtctgtgatgcccttagatgttctgggccgcacgcgcgctacactgaaggaatcagcgtgtcctcctagcccgaaagggccgggtaacccgttgaacctccttcgtgctagggattggggcttgcaattgttccccatgaacgaggaattcccagtaagcgcgagtcataagctcgcgttgattacgtccctgccctttgtacacaccgcccgtcgctactaccgattgaatgatttagtgaggtcttcggaccggtgcgcgacggct--cttcgcgagccgttgatgttgctggaaagatgaccaaacttgatcatttagaggaagtaaaagtcgtaacaaggtttccgtaggtgaacct-------tcgaaagggg---------------------------ttggattcatgtcct--gcc-gttt-g---taaactagg-ccgttccgctgtagatggtgccggtcgcccgc----ggcgattaatttcgtttgcggtgtcgtttctggcgtccactcggtgg-tg-gct------ggccgcc-ctc-gcggaggactgcacttct-cccct-agtagaaacgtcgcgacccgttggg-tgccggcc-aaaggcctgggtaggcagcccgcg--cgtcctgtggt--------tgctg---ccacaggcgtgcggactcctggtg-acccggccggctgcccgacggtatgaccagaggagtcgatccgctgaa---tgggaaacactgtgg--ttgtgaagcgtgtgg-cctggcaccgatacgtgtggggat-tgagg--tgtaaacc-gg---gggtt-cccgtgc-gaag-cacggtcccggccct---gctgcgttgtcgg--ttgccggtgtcctcgcactggatcg-atactcccgtctgcg---acgccc-accttcggatggtctcccgatctcccatattattgcacacgaaagaggaaaaaaagaagtatttggtaacataggaataatttttgcaatagttgctattggtatactaggttttatcgtatgggctcatcatatattcacagtaggaatagatgtcgatacacgagcatattttacttcagccacaataattattgctgtacccacaggaattaaagtattcagatgattaactacaatatatgggtctaaaataacttttagaccttcctgcctatgaagcctgggatttattttcctatttacattaggaggccttactggaattgttctatcaaactcatcaattgatattacattacacgatacatattatgtggtggcccatttccattacgtattatctataggagcagtatttgctatcatatcaggattcatccaatgatatcctttgttaacaggattaacaataaaaccaaaatgattaaaaattcaattcttaactatatttattggagtaaatttaactttctttcctcagcatttcctgggcctagccggaatacctcgacggtatgtagattatccagacatatttttaatatgaaatatcgtatcctcgatgggggcaataatctcaactttaagaataatagcatttatttctataatttgagaaagaataatatcaatacgacaagtaataaatagatcacatacaagtagatcaagtgaatgaaatcaaaacttaccgccaaatgaacacacttacagagaactaccaattttaattaaa----ttctaatatggcagatttagaaataataaattcacccaagacaataatacaagatagtattacccctactatagaacaactaatattctttcatgaccatattatattaattttaataacaattatagcagtagtaagatacataatattaagtgtaacaattaataaaaaaacaaacaaaaacttattagatggacaaataattgaactaatttgaacagtagcaccagctataacactgttttttattgcagcgccttcactacgactactatatttaatagatgaaattaatagacctataataacaataaaaattataggaaaccaatgatactgatcttacgaatattcagatttcaaagattcagaatttaattcatacatagaaatatataaaaa---taaaaacctacggctattagattcagattcacgaataaccctaccaacaaatactttcacccgtataatagtttcatcagctgatgtaattcattcatgaacactaccatcaacaggaattaaaattgatggaacacctggacgattaaatcaagctagaataataattaatcgagcagggattaattatgggcaatgctcagaaatttgtggaacaaatcatagatttatacctattgtagtagaaacagtgccaattaataactttattaaatggataataaaatcattagatgactgaaagca---------------aagcagctcgtaagagcgcccctgcaactggtggagtgaagaagcctcaccgctaccgtcctggaactgtagctctgagagaaatcaggcgataccagaagagcaccgagctgctgattagaaagttgcctttccagcgtcttgtgcgtgagattgcacaggacttcaagacagacctccgcttccagagctctgcagtaatggcactgcaggaggcaagcgaggcctacctggtgggtctgtttgaggacaccaacctgtgtgccattcacgccaagagggtcaccatcatgccc
>SB0178
----------------------------------------------------------------------------------------agattaactgtctctt-ttata--tttattgaacttaaatttttagttaaaatgcttaaatttttttattggacgagaagaccctatagatctttattttttta-attat---tg--attttttt---ggttt-----ttatt--tttttaatatt-tattttattttgttggggtgacttgaagata-tatttaactctttatt-ttt-t--tt--tacatttatttttg-tattattgaccttttattattg-ttaaaagatttagataccttagggataacagcgtaattttttttgagagttcttattgacaattaagattgcgacctcgatgttggattaagattagtttta---ggtgtagttgcttata-ct-gttaggtctgttcgacctttaaattcttacatgatctgagttctcattaaatcagttatggttccttagatcgtaccaca-agacttggataactgtggtaattctagagctaatacatgcaaacagagtcccgaccagaaatggaagggatgcttttattagatcaaaaccaatcgg-ccggcttgtccggtccgtttgctttggtgactctggataactttgtgctgatcgcacggtccacgtaccggcgacgcatctttcaaatgtctgccttatcaactgtcgatggtaggttctgcgcctaccatggttgtaacgggtaacggggaatcagggttcgattccggagagggagcctgagaaacggctaccacatccaaggaaggcagcaggcgcgcaaattacccactcccggcacggggaggtagtgacgaaaaataacgatacgggactcatccgaggccccgtaatcggaatgagtacactttaaaccctttaacgagtatccattggagggcaagtctggtgccagcagccgcggtaattccagctccaatagcgtatattaaagttgttgcggttaaaaagctcgtagttggacttgtgtcccacgctgtcggttcaccgttcgtcggtg-ttaactggcatgcccgtgtggacgtcctgccggtggatgcggtcggccgtgggcct-ct--ggtctgcgcgtcggcggtccgatgcaatcctaccgcggtgctcttcaccgagtgtcgaggtgggccggcacgtttactttgaacaaattagagtgctcaaagcaggcagtggttcgcctgaatattgtgtgcatggaataatggaataggacctcggttctattttgttggttttcggaacttgaggtaatgattaatagggacaaatgggggcattcgtattgcgacgttagaggtgaaattcttggatcgtcgcaagacgaacctaagcgaaagcatttgccataagtgttttcattaatcaagaacgaaagttagaggttcgaaggcgatcagataccgccctagttctaaccataaacgatgccagctagcgatccgccgaagttcctccgatgactcggcgggcagcttccgggaaaccaaagcttttgggttccgggggaagtatggttgcaaagctgaaacttaaaggaattgacggaagggcaccaccaggagtggagcctgcggcttaatttgactcaacacgggaaacctcaccaggcccggacaccggaaggattgacagattgagagctctttcttgattcggtggatggtggtgcatggccgttcttagttggtggagcgatttgtctggttaattccgataacgaacgagactctggcctgctaactagtcgcttccggtatcccttcgtgctaccggcgac--aaatgatcttcttagagggacaggcggcttctagccgcacgagattgagcaataacaggtctgtgatgcccttagatgttctgggccgcacgcgcgctacactgaaggaatcagcgtgtcctcctagcccgaaagggccgggtaacccgttgaacctccttcgtgctagggattggggcttgcaattgttccccatgaacgaggaattcccagtaagcgcgagtcataagctcgcgttgattacgtccctgccctttgtacacaccgcccgtcgctactaccgattgaatgatttagtgaggtcttcggaccggtgcgcgacggct--cttcctgagccgttgatgttgctggaaagatgaccaaacttgatcatttagaggaagtaaaagtcgtaacaaggtttccgtaggtgaacct-------------gggg---------------------------ttggattcaagtcca--tcc-ggtt-gcataacaggctg-cctggccccgccagatggtgctggtcgcccgc----ggcgattcatttcgcttgcggtgtcgttcccggcgatcactcggtgg-ggtggc-gtg--aactctg-gca-atggaggagtgcacttcc-cccct-agtagaaacgtcgcgacccgttggg-tgccggtc-taaggcctgggaaggcagaccatg--tgtcctgagag--------ggttc---tcacaggtacgtggactcctggtg-tcccggctggctgcccgacggtatgaccagaggagtcgatccgctgaa---aaggaaa--------------------------------------------------------------------------------------------------------------------------------------------------------------------------------------------------atttcacatattatttcacacgaaagaggaaaaaaagaagtatttggtaatctaggaataatctttgctatagcagcaattgggttattaggatttgtagtatgagcacatcacatatttactgttggaatagatgttgatacacgagcatactttacatcagcaacaataattattgcagtaccaacaggaattaaagtatttagttgattagcaacaatatatggatctaaattaacatttagaccatcatgtttatgatcattaggatttgtattcttatttaccctaggtggtttaacaggaattgtattatcaaattcatcaattgatattacattacatgatacatattatgttgtagcacacttccattatgtattatcaataggagcagtatttgccattatagcaggatttatccattgatatccactatttaccggaataaacataaaaccaacatgattaaaaacacaatttaccacaatatttattggggtaaacttaacattctttccacaacacttcctaggattagcaggaataccacgacgatattcagattatccagatctatttacatcatgaaatattatctcatcaataggagctattatatcaacagtaagaataataatatttatcataatcttatgagaaagaattacatctaaccgaaaaacaatattcagatcacatataacaaattcattagaatgaaatcataatatacccccaacagaacatacatataatgaattaccaatcctaattaaa----ttctaatatggcagatttagaaataacaacatgaccaaacattttacttcaagacagatattcacccttaatagaacaattaattttctttcatgaccatattataataatcctaataataattgtaataacagtatcatatattatatttatgttaaatataaataaaaacattgatcgaaatttactagaagggcaagcaattgaattaatttgaacagtaaccccagccataacactattttttattgcaacaccatcactacgattattatatttaatagacgaaattaataacccaataataacaacaaaagcaattggtcaccaatgatattgaacttatgaatattcagattttaatgaaacagaatttgattcatatataataaatgaagaaat---aaacaatttacgactattagatgttgataatcgaatagtaataccatcaaatacatttatccgaataattgttacatcaatagacgtaattcactcttgaacactaccctcaagaggagtaaaaattgatggaacacctggacgattaaatcaagcaagaattatatttaaccgaaatggtctaatctttggtcaatgttcagaaatttgtggaacaaatcatagatttatacctattacagtagaaagaattccaataaattcattcattaaatgaataataaaatcatcagatgactgaaagc---cagttggctaccaaagctgctcggaagagcgccccggccactggtggagtgaagaagccacatcgctaccgccctggcaccgtcgccctgagagagatcaggcgctaccagaagagcaccgagctgctgatccgtaagctgcccttccagcgcctggtacgagagatcgctcaggacttcaagacggacctacgcttccagagctctgcagtgatggcgctgcaggaggctagcgaggcatacctagttgggttgttcgaggataccaacctgtgcgccatccacgccaagagggtcaccatcatgccc
>WS168
tgttttaatggccgcggtatattgaccgtgcaaaggtagcataatcattagtttattaattgtggacttgtatgaatggttggacgaaatatttactgtctcat-attaa--tttattgaatttaatttttttgttagaaagcttaaatttatttgtaggacgagaagaccctatagatctttattatttga-atttt-tatt--tttttttt---ggttta----ttttt--agataattttt-aaaattttttggttggggtgacagggggatt-tgattaactcttttat-att-a--tt--tacaatgatttttg-tttatttgatcttttattattgtttattaga-ttagataccttagggataacagcgtaattctttttgagagttcatatcgacaatggagattgcgacctcgatgttggattaaggatatttttg---ggtgtagatgttca-a-aa-tttaggtctgttcgacctttaaattcttaca------------tcattaaatcagttatggttccttagatcgtaccaca-tgacttggataactgtggtaattctagagctaatacatgcaaatagagtcccgaccagaaatggaagggatgcttttattagatcaaaaccaatcgg-ccggctcgtccggtccgtttgctttggtgactctggataactttgagctgatcgcacggtcctcgtaccggcgacgcatctttcaaatgtctgccttatcaactgtcgatggtaggttctgcgcctaccatggttgtaacgggtaacggggaatcagggttcgattccggagagggagcctgagaaacggctaccacatccaaggaaggcagcaggcgcgcaaattacccactcccggcacggggaggtagtgacgaaaaataacgatacgggactcatccgaggccccgtaatcggaatgagcacactttaaaccctttaacgagtatccattggagggcaagtctggtgccagcagccgcggtaattccagctccaatagcgtatattaaagttgttgcggttaaaaagctcgtagttggatttgtgtcccacgctgtcggttcaccgttcgtcggtgtttaactggcatgcccgtgcggacgtcctgccggtggatgcggtcggccgtgggcct-ct--ggtctgcgcgtcggcggtccgatgcaatcctaccgcggtgctcttcaccgagtgtcgaggtgggccggcacgtttactttgaacaaattagagtgctcaaagcaggcagtggttcgcctgaatattgtgtgcatggaataatggaataggacctcggttctattttgttggttttcggaacttgaggtaatgattaatagggacagacgggggcattcgtattgcgacgttagaggtgaaattcttggatcgtcgcaagacgaacctaagcgaaagcatttgccatgagtgttttcattaatcaagaacgaaagttagaggttcgaaggcgatcagataccgccctagttctaaccataaacgatgccagccagcgatccgccgaagttcctccgatgactcggcgggcagcttccgggaaaccaaagcttttgggttccgggggaagtatggttgcaaagctgaaacttaaaggaattgacggaagggcaccaccaggagtggagcctgcggcttaatttgactcaacacgggaaacctcaccaggcccggacaccggaaggattgacagattgagagctctttcttgattcggtgggtggtggtgcatggccgttcttagttggtggagcgatttgtctggttaattccgataacgaacgagactctggcctgctaactagtcgcttccggtatcccttcgtgctaccggcgac--aaatgatcttcttagagggacaggcggcttctagccgcacgagattgagcaataacaggtctgtgatgcccttagatgttctgggccgcacgcgcgctacactgaaggaatcagcgtgtcctcctagcccgaaagggccgggtaacccgttgaacctccttcgtgctagggattggggcttgcaattgttccccatgaacgaggaattcccagtaagcgcgagtcataagctcgcgttgattacgtccctgccctttgtacacaccgcccgtcgctactaccgattgaatgatttagtgaggtcttcggaccggtgcgcgacggct--cttcgcgagccgttgatgttgctggaaagatgaccaaacttgatcatttaga---------------------------------------cctgaattcgaaagggga-------------------------tacggattcaagtcaa--acc-ggtc-g---cgcaggccg-catcgccccaccagatggcgctggtcgcccgc----ggcgattcacttcgcttgcggtgtcgttcccggcggtcactcggagg-ggttgc-gt---tgctctc-gcg-ccggatgagtgcacttcc-cccct-agtagaaacgtcgcgacccgttggg-tgccggtc-taaggcccgggaaggcagaccgtg--cgtcctgtggg--------tgccc---ccacaggcgaacggactctcggtg-tcccggccggctgcccgacggtaggaccagaggagtagatccgctgaa---tgggaaacactttgg--ctgtgtagcgtccgg-cccggcgccgatgcgtgtggggaa-tgtgg--tgcaaacc-gg---gggtg-tccgtgc-gaag-cacggtcccggcccc---gctgcgtattcggatttgccggtgtcctcggacaggatcg-tagctcccgtctgcg---acgccc-accttcggatggtctcccg????????????????????????????????????????????????????????????????????????????????????????????????????????????????????????????????????????????????????????????????????????????????????????????????????????????????????????????????????????????????????????????????????????????????????????????????????????????????????????????????????????????????????????????????????????????????????????????????????????????????????????????????????????????????????????????????????????????????????????????????????????????????????????????????????????????????????????????????????????????????????????????????????????????????????????????????????????????????????????????????????????????????????????????????????????????????????????????????????????????????????????????????????????????????????????????????????????????????????????????????------------------------------------------------------atagaacagttaatctttttccacgaccacattataataattttaattataattgttactatcgtaacatatagaataataatattaattttaaataaattcacagaccgaaacctcttagaaggtcaaataattgaattaatttgaactgtaaccccagccataactttattctttatcgcaaccccttctctacgattactatatctaatagacgaaatcaataacccaataataacgatcaaagcaattggtcaccaatgatactgaacatatgaatattcagatttcaataatacagaatttgattcatatataatcaacgaaacagaaaataacaatttacgtttactagatgttgacaatcgaatagtaataccattaaatacatttatccgaataattgttacgtcagctgatgtaattcattcatgaactatcccatctagaggagtaaaaattgatggaacacctggacgactaaatcaagccagattaatatttaatcgacaaggattaatattcggacaatgttcagaaatttgtggtacaaatcacagatttataccaattgtagttgaaagagtccctattaacacatttattaaatgaata--------------------------agcaactcgccaccaaagcagctcgtaagagcgcccctgcgacaggcggtgtgaaaaagccgcatcgttaccgcccaggcacggtcgcgctgagggaaatcaggcgctaccagaaaagtacggaactgcttatccgtaagttgcccttccagcggctggtgcgagagatcgcccaagacttcaagacggacctgcgtttccagagctcggcagtgatggcactgcaggaagccagtgaggcctacctggtggggcttttcgaggacaccaatctgtgtgccatccatgccaagagg---------------
>WS141
[truncated: 465,554 more chars]
